# Supplementary material for: Proteomic Profiling of Small Extracellular Vesicles Secreted by Human Pancreatic Cancer Cells Implicated in Cellular Transformation
Source: Sci Rep. 2020 May 7;10:7713. doi: 10.1038/s41598-020-64718-6 (PMC7205864; doi:10.1038/s41598-020-64718-6)
Supplement: Supplementary file 2 — Supplementary Data S1. [file 41598_2020_64718_MOESM2_ESM.xlsx]

## Sheet: 348 Cancer (Fig. 5A)
348 Unique Cancer sEV Proteins
Data associated with Fig. 5A
Reactome Pathway	Reactome sub-pathways	Mapped Protein Count	Fold Enrichment	Raw P-value	FDR	Mapped Proteins
Autophagy	Macroautophagy (R-HSA-1632852)	6	6.43	0.000499	0.0405	Q96FZ7;Q9UGJ0;Q9H444;P60520;Q9UQN3;Q9UHA4
Cell cycle	Cohesin Loading onto Chromatin (R-HSA-2470946)	3	21.87	0.000634	0.0496	Q9UQE7;Q9NTI5;Q14683
Cell cycle	Mitotic Telophase/Cytokinesis (R-HSA-68884)	4	20.83	8.65e-05	0.0105	Q9UQE7;P53350;Q9NTI5;Q14683
Disease	Budding and maturation of HIV virion (R-HSA-162588)	5	13.02	7.62e-05	0.0104	Q96FZ7;Q96PU5;Q9H444;Q9UQN3;A5D8V6
Immune system	Gene and protein expression by JAK-STAT signaling after Interleukin-12 stimulation (R-HSA-8950505)	6	11.51	2.67e-05	0.00418	O00170;Q9H3K6;P20700;P84077;Q13177;P00441
Immune system	Interleukin-12 signaling (R-HSA-9020591)	6	9.31	7.84e-05	0.0101	O00170;Q9H3K6;P20700;P84077;Q13177;P00441
Immune system	Interleukin-12 family signaling (R-HSA-447115)	6	7.67	0.000207	0.0189	O00170;Q9H3K6;P20700;P84077;Q13177;P00441
Immune system	Neutrophil degranulation (R-HSA-6798695)	24	3.65	1.06e-07	3.86e-05	P09429;P00491;O15260;Q13636;Q7Z5G4;O00264;P30740;P61020;Q01469;P04080;Q9HBH0;P04066;P42785;P48960;Q14019;Q9UHA4;Q9NX76;P16035;O00161;P09960;Q9H1C7;Q99519;P20340;P07686
Immune system	Innate Immune System (R-HSA-168249)	39	2.58	9.8e-08	4.3e-05	Q13526;Q8N884;P20340;Q13158;P04066;P09429;P07686;Q7Z5G4;P16035;P51452;P30740;P67775;P04004;Q9Y2Z0;P51668;Q9NX76;P00491;P04080;Q9HBH0;O15260;P17612;Q8IZP0;P15529;Q13177;Q14019;P42785;P48960;Q9NYB9;Q13636;O00264;P61020;O00161;Q01469;P21283;Q99519;P09960;Q9UHA4;Q3LXA3;Q9H1C7
Metabolism	Metabolism of carbohydrates (R-HSA-71387)	13	3.56	0.000119	0.0118	O95336;Q3LXA3;P54802;Q96AT9;O60513;Q7LGA3;P17612;P67775;P46926;Q04446;Q96L58;Q99653;P07686
Metabolism of Proteins	RAB geranylgeranylation (R-HSA-8873719)	10	11.22	6.72e-08	3.68e-05	P61020;P20338;P20339;P51151;O00194;Q13636;P20340;Q9ULC3;Q9H0T7;Q92930
Metabolism of Proteins	Transport to the Golgi and subsequent modification (R-HSA-948021)	10	3.94	0.000339	0.0286	O60513;P84085;P24390;P84077;P49755;P04066;Q9Y6B6;O75396;O43617;Q92734
Metabolism of Proteins	Post-translational protein modification (R-HSA-597592)	39	2.05	2.6e-05	0.00439	Q14118;Q9Y6B6;O60493;Q06481;Q02880;Q13618;P20340;P19823;P84077;P04066;Q14683;P632279;P20339;O00194;O75396;Q96GG9;Q92734;Q9ULC3;P51668;P84085;O43617;O60513;Q96EU7;Q9H832;Q9Y2X3;P54727;Q92930;Q9H0T7;P24390;Q13636;P51151;Q99497;P49755;P61020;P45973;Q99519;O14965;P20338;Q9UQE7
Metabolism of RNA	rRNA modification in the nucleus and cytosol (R-HSA-6790901)	6	7.29	0.000268	0.0235	Q9NX24;P22087;Q9Y2X3;Q9H0S4;Q9NXG2;O00567
Metabolism of RNA	rRNA processing in the nucleus and cytosol (R-HSA-8868773)	11	4.2	0.000102	0.0112	Q8IZL8;Q9NX24;P22087;P83881;Q9Y3B2;Q9Y2X3;Q9H0S4;Q9NXG2;Q9NXF1;O00567;Q969Q0
Metabolism of RNA	rRNA processing (R-HSA-72312)	11	3.99	0.000156	0.0149	Q8IZL8;Q9NX24;P22087;P83881;Q9Y3B2;Q9Y2X3;Q9H0S4;Q9NXG2;Q9NXF1;O00567;Q969Q0
Programmed Cell Death	Apoptotic execution phase (R-HSA-75153)	6	8.58	0.000118	0.0124	P09429;P26583;P20700;Q16625;Q13177;P16403
Vesicle-mediated transport	Membrane Trafficking (R-HSA-199991)	33	3.87	8.76e-11	9.6e-08	Q96FZ7;O15260;Q9UGJ0;Q13636;Q9UPT5;Q9UNF0;Q12846;Q9UQN3;P31751;O43617;P20338;P84085;P61020;P20339;O00194;O00471;P49755;Q92734;A5D8V6;Q92930;Q9H0H5;Q15843;P51151;P24390;Q86VN1;O75396;Q96H20;P86790;O00161;P84077;P60520;P20340;Q9Y6B6
Vesicle-mediated transport	Endosomal Sorting Complex Required For Transport (ESCRT) (R-HSA-917729)	6	14.11	9.52e-06	0.00209	Q96FZ7;Q9H444;Q9UQN3;Q86VN1;A5D8V6;Q96H20
Vesicle-mediated transport	TBC/RABGAPs (R-HSA-8854214)	6	9.94	5.62e-05	0.0082	P61020;P20338;P20339;P60520;P20340;Q92930
Vesicle-mediated transport	RAB GEFs exchange GTP for GDP on RABs (R-HSA-8876198)	10	8.19	9.5e-07	0.000231	P61020;P20339;P86790;P51151;O00194;Q13636;P20340;P31751;O43617;Q92930
Vesicle-mediated transport	Rab regulation of trafficking (R-HSA-9007101)	12	7.23	2.68e-07	8.4e-05	P61020;P20338;P20339;P86790;P51151;O00194;Q13636;P60520;P20340;P31751;O43617;Q92930
Vesicle-mediated transport	Translocation of SLC2A4 (GLUT4) to the plasma membrane (R-HSA-1445148)	7	7.19	8.98e-05	0.0104	P20338;Q9UGJ0;O00161;O00471;Q9UPT5;Q12846;P31751
Vesicle-mediated transport	COPI-dependent Golgi-to-ER retrograde traffic (R-HSA-6811434)	7	5.1	0.000636	0.048	P84085;Q9H0H5;O15260;P24390;P84077;P49755;O75396

## Sheet: 313 Normal (Fig. 5B)
313 Unique HPDE Proteins
Data associated with Fig. 5B
Reactome Pathway	Reactome sub-pathways	Mapped Protein Count	Fold Enrichment	Raw P-value	FDR	Mapped Proteins
Gene expression (Transcription)	RNA Polymerase III Chain Elongation (R-HSA-73780)	4	21.6	6.62e-05	0.005	Q9NW08;O14802;P05423;Q9NVU0
Gene expression (Transcription)	RNA Polymerase III Transcription Termination (R-HSA-73980)	4	16.9	0.000153	0.0108	Q9NW08;O14802;P05423;Q9NVU0
Gene expression (Transcription)	RNA Polymerase III Transcription Initiation From Type 2 Promoter (R-HSA-76066)	4	14.4	0.000265	0.0176	Q9NW08;O14802;P05423;Q9NVU0
Gene expression (Transcription)	RNA Polymerase III Transcription Initiation From Type 3 Promoter (R-HSA-76071)	4	13.89	0.000301	0.0188	Q9NW08;O14802;P05423;Q9NVU0
Gene expression (Transcription)	RNA Polymerase III Transcription Initiation From Type 1 Promoter (R-HSA-76061)	4	13.89	0.000301	0.0183	Q9NW08;O14802;P05423;Q9NVU0
Gene expression (Transcription)	RNA Polymerase III Transcription Initiation (R-HSA-76046)	4	10.8	0.000717	0.0413	Q9NW08;O14802;P05423;Q9NVU0
Hemostasis	Cell surface interactions at the vascular wall (R-HSA-202733)	15	7.36	5.32e-09	4.86e-07	P01764;P01834;P01700;P01876;P80748;A0M8Q6;P01877;P04433;P06331;P01611;P01766;P01714;P04211;P01619;P01743
Immune System	Classical antibody-mediated complement activation (R-HSA-173623)	18	25	8.74e-19	6.39e-16	P01764;P01834;P01700;P80748;P01860;A0M8Q6;P04433;P06331;P01611;P01857;P01766;P01714;P04211;P01619;P00736;P01861;P01743;P01859
Immune System	FCGR activation (R-HSA-2029481)	18	23.64	2.05e-18	8.98e-16	P01764;P01834;P01700;P80748;P01860;A0M8Q6;P04433;P06331;P01611;P43405;P01857;P01766;P01714;P04211;P01619;P01861;P01743;P01859
Immune System	Creation of C4 and C2 activators (R-HSA-166786)	18	22.72	3.77e-18	1.38e-15	P01764;P01834;P01700;P80748;P01860;A0M8Q6;P04433;P06331;P01611;P01857;P01766;P01714;P04211;P01619;P00736;P01861;P01743;P01859
Immune System	Initial triggering of complement (R-HSA-166663)	19	21.73	8.9e-19	4.87e-16	P01764;P01834;P01700;P80748;P01860;A0M8Q6;P04433;P06681;P06331;P01611;P01857;P01766;P01714;P04211;P01619;P00736;P01861;P01743;P01859
Immune System	Role of phospholipids in phagocytosis (R-HSA-2029485)	18	19.88	2.97e-17	9.3e-15	P01764;P01834;P01700;P80748;P01860;A0M8Q6;P04433;P06331;P01611;P43405;P01857;P01766;P01714;P04211;P01619;P01861;P01743;P01859
Immune System	Regulation of Complement cascade (R-HSA-977606)	22	19.44	1.18e-20	2.59e-17	P08603;P01764;P01834;P01700;P80748;P01860;Q96IY4;A0M8Q6;P04433;P06681;P06331;P01611;P01857;P01766;P01714;P04211;P01619;P00736;P01861;P08246;P01743;P01859
Immune System	Role of LAT2/NTAL/LAB on calcium mobilization (R-HSA-2730905)	15	19.44	1.88e-14	3.74e-12	P01854;P01764;P01834;P01700;P80748;A0M8Q6;P04433;P06331;P01611;P43405;P01766;P01714;P04211;P01619;P01743
Immune System	CD22 mediated BCR regulation (R-HSA-5690714)	13	18.86	1.52e-12	2.09e-10	P01764;P01834;P01700;P80748;A0M8Q6;P04433;P06331;P01611;P01766;P01714;P04211;P01619;P01743
Immune System	Complement cascade (R-HSA-166658)	22	17.82	6.2e-20	6.79e-17	P08603;P01764;P01834;P01700;P80748;P01860;Q96IY4;A0M8Q6;P04433;P06681;P06331;P01611;P01857;P01766;P01714;P04211;P01619;P00736;P01861;P08246;P01743;P01859
Immune System	FCERI mediated Ca+2 mobilization (R-HSA-2871809)	15	16.38	1.73e-13	2.7e-11	P01854;P01764;P01834;P01700;P80748;A0M8Q6;P04433;P06331;P01611;P43405;P01766;P01714;P04211;P01619;P01743
Immune System	FCERI mediated MAPK activation (R-HSA-2871796)	15	16.2	2e-13	2.92e-11	P01854;P01764;P01834;P01700;P80748;A0M8Q6;P04433;P06331;P01611;P43405;P01766;P01714;P04211;P01619;P01743
Immune System	Antigen activates B Cell Receptor (BCR) leading to generation of second messengers (R-HSA-983695)	14	14.48	5.08e-12	6.18e-10	P01764;P01834;P01700;P80748;A0M8Q6;P04433;P06331;P01611;P43405;P01766;P01714;P04211;P01619;P01743
Immune System	Regulation of actin dynamics for phagocytic cup formation (R-HSA-2029482)	18	14.22	5.5e-15	1.21e-12	P01764;P01834;P01700;P80748;P01860;A0M8Q6;P04433;P06331;P01611;P43405;P01857;P01766;P01714;P04211;P01619;P01861;P01743;P01859
Immune System	Fcgamma receptor (FCGR) dependent phagocytosis (R-HSA-2029480)	18	11.9	8.93e-14	1.5e-11	P01764;P01834;P01700;P80748;P01860;A0M8Q6;P04433;P06331;P01611;P43405;P01857;P01766;P01714;P04211;P01619;P01861;P01743;P01859
Immune System	Cytosolic sensors of pathogen-associated DNA (R-HSA-1834949)	7	10.8	7.17e-06	0.000582	P19474;Q9NW08;O14802;P05423;Q9NVU0;Q00653;Q32MZ4
Immune System	FCERI mediated NF-kB activation (R-HSA-2871837)	15	10.27	7.51e-11	8.66e-09	P01854;P01764;P01834;P01700;P80748;A0M8Q6;Q9Y4K3;P04433;P06331;P01611;P01766;P01714;P04211;P01619;P01743
Immune System	Fc epsilon receptor (FCERI) signaling (R-HSA-2454202)	16	8.23	3.59e-10	3.93e-08	P01854;P01764;P01834;P01700;P80748;A0M8Q6;Q9Y4K3;P04433;P06331;P01611;P43405;P01766;P01714;P04211;P01619;P01743
Immune System	Signaling by the B Cell Receptor (BCR) (R-HSA-983705)	14	7.82	8.56e-09	7.5e-07	P01764;P01834;P01700;P80748;A0M8Q6;P04433;P06331;P01611;P43405;P01766;P01714;P04211;P01619;P01743
Immune System	Interferon alpha/beta signaling (R-HSA-909733)	5	7.25	0.000841	0.0472	P13747;P52630;P29728;O14896;Q10589
Immune System	Immunoregulatory interactions between a Lymphoid and a non-Lymphoid cell (R-HSA-198933)	14	7.01	3.09e-08	2.61e-06	P13747;P01764;P01834;P01700;P80748;A0M8Q6;P04433;P06331;P01611;P01766;P01714;P04211;P01619;P01743
Immune System	Innate Immune System (R-HSA-168249)	43	3.79	7.62e-14	1.39e-11	P19474;P08603;Q9NW08;P13747;Q15075;P14780;Q86YZ3;P01854;P01764;P01834;O14802;P49137;P05423;P01700;Q9NVU0;P80748;P05109;P01860;Q96IY4;A0M8Q6;Q9Y4K3;P04433;P49662;P06681;P06331;P01611;Q8NBS9;P43405;P01857;Q00653;Q8N697;P01766;P01714;Q32MZ4;P04211;P01619;P00736;Q10589;P01861;P08246;P01743;P00738;P01859
Immune System	Cytokine Signaling in Immune system (R-HSA-1280215)	21	3.05	8.4e-06	0.000657	P19474;P13747;P05120;P14780;P01854;P49137;Q9UKX7;Q9Y4K3;P52630;P29728;O14896;P43405;P01857;Q00653;Q8IYM9;P78556;Q10589;P01861;P02778;P17275;Q14289
Immune System	Signaling by Interleukins (R-HSA-449147)	14	3.03	0.000299	0.0193	P05120;P14780;P01854;P49137;Q9Y4K3;P52630;P43405;P01857;Q00653;P78556;P01861;P02778;P17275;Q14289;
Immune System	Adaptive Immune System (R-HSA-1280218)	21	2.5	0.000142	0.0104	P19474;P13747;P01764;P01834;P01700;P80748;Q9Y508;A0M8Q6;Q9Y4K3;P04433;P31946;P06331;P01611;P47989;P43405;Q14145;P01766;P01714;P04211;P01619;P01743
Metabolism	Post-translational protein phosphorylation (R-HSA-8957275)	7	6.36	0.000169	0.0115	Q16270;P02768;P02652;O00622;O00255;O15232;O76061
Metabolism	Regulation of Insulin-like Growth Factor (IGF) transport and uptake by Insulin-like Growth Factor Binding Proteins (IGFBPs) (R-HSA-381426)	7	5.49	0.000396	0.0234	Q16270;P02768;P02652;O00622;O00255;O15232;O76061
Vesicle-mediated transport	Scavenging of heme from plasma (R-HSA-2168880)	17	22.33	4.26e-17	1.17e-14	P01764;P01834;P01700;P01876;P80748;P02768;A0M8Q6;P01877;P04433;P06331;P01611;P01766;P01714;P04211;P01619;P01743;P00738
Vesicle-mediated transport	Binding and Uptake of Ligands by Scavenger Receptors (R-HSA-2173782)	18	17.15	2.95e-16	7.19e-14	P01764;P01834;P01700;P01876;P80748;P02768;A0M8Q6;P01877;P04433;P08572;P06331;P01611;P01766;P01714;P04211;P01619;P01743;P00738

## Sheet: 152 Proteins (Fig. 6)
152 Overlap Proteins between Fraction 3 and Common Cancer Proteins
Data associated with Fig. 6C
Reactome Pathway	Reactome sub-pathways	Mapped Protein Count	Fold Enrichment	Raw P-value	FDR	Mapped Proteins
Immune system	Gene and protein expression by JAK-STAT signaling after Interleukin-12 stimulation (R-HSA-8950505)	4	17.4	0.000117	0.0197	O00170;P00441;Q9H3K6;P20700
Immune system	Interleukin-12 signaling (R-HSA-9020591)	4	14.07	0.00025	0.0343	O00170;P00441;Q9H3K6;P20700
Immune system	Neutrophil degranulation (R-HSA-6798695)	16	5.52	4.87e-08	0.000107	P20340;P09429;P07686;Q7Z5G4;P30740;Q9NX76;P04080;Q9HBH0;Q14019;P48960;O00264;P61020;O00161;Q01469;Q99519;Q9H1C7;
Immune system	Innate Immune System (R-HSA-168249)	20	3	1.2e-05	0.0033	P20340;P09429;P07686;Q7Z5G4;P51452;P30740;Q9Y2Z0;Q9NX76;P04080;Q9HBH0;Q8IZPO;Q14019;P48960;O00264;P61020;O00161;Q01469;Q99519;Q3LXA3;Q9H1C7
Metabolism of Proteins	RAB geranylgeranylation (R-HSA-8873719)	6	15.26	4.36e-06	0.00159	P20340;P20339;O00194;Q92930;P51151;P61020
Metabolism of Proteins	Post-translational protein modification (R-HSA-597592)	21	2.5	0.0001	0.0183	P20340;Q14683;P63279;P20339;O00194;O75396;Q96GG9;Q92734;P84085;O43617;Q96EU7;Q9H832;Q9Y2X3;Q92930;P24390;P51151;Q99497;P49755;P61020;P45973;Q99519
Metabolism of RNA	rRNA processing in the nucleus and cytosol (R-HSA-8868773)	7	6.06	0.000198	0.0289	Q9NX24;P22087;Q9Y3B2;P83881;O00567;Q969Q0;Q9Y2X3
Metabolism of RNA	rRNA processing (R-HSA-72312)	7	5.76	0.000267	0.0345	Q9NX24;P22087;Q9Y3B2;P83881;O00567;Q969Q0;Q9Y2X3
Vesicle-mediated transport	TBC/RABGAPs (R-HSA-8854214)	4	15.03	0.000198	0.0309	P20340;P20339;Q92930;P61020
Vesicle-mediated transport	RAB GEFs exchange GTP for GDP on RABs (R-HSA-8876198)	7	13	1.84e-06	0.00101	P20340;P20339;O00194;O43617;Q92930;P51151;P61020
Vesicle-mediated transport	Rab regulation of trafficking (R-HSA-9007101)	7	9.56	1.24e-05	0.00303	P20340;P20339;O00194;O43617;Q92930;P51151;P61020
Vesicle-mediated transport	Membrane Trafficking (R-HSA-199991)	16	4.26	1.42e-06	0.00104	P20340;P20339;Q96FZ7;O00194;O75396;Q92734;P84085;O43617;Q92930;P24390;P51151;P49755;P61020;O00161;Q9H444;Q9UQN3
