# Supplementary material for: Proteomic Profiling of Small Extracellular Vesicles Secreted by Human Pancreatic Cancer Cells Implicated in Cellular Transformation
Source: Sci Rep. 2020 May 7;10:7713. doi: 10.1038/s41598-020-64718-6 (PMC7205864; doi:10.1038/s41598-020-64718-6)
Supplement: Supplementary file 3 — Supplementary Data S2. [file 41598_2020_64718_MOESM3_ESM.xlsx]

## Sheet: Capan-2
Uniprot Accession	Protein Description	Coverage	# Peptides	# PSMs	# Unique Peptides	MW [kDa]
O75369-8	Isoform 8 of Filamin-B OS=Homo sapiens GN=FLNB	64.6031	117	825	109	281.459
P60710	Actin, cytoplasmic 1 OS=Mus musculus GN=Actb PE=1 SV=1	88.8	41	3717	13	41.71
Q12929	Epidermal growth factor receptor kinase substrate 8 OS=Homo sapiens GN=EPS8 PE=1 SV=1	81.9951	59	914	33	91.824
P49327	Fatty acid synthase OS=Homo sapiens GN=FASN PE=1 SV=3	52.5289	90	534	90	273.254
P21589	5'-nucleotidase OS=Homo sapiens GN=NT5E PE=1 SV=1	69.338	52	2496	52	63.327
Q14764	Major vault protein OS=Homo sapiens GN=MVP PE=1 SV=4	74.4681	62	1033	62	99.266
P14618	Pyruvate kinase PKM OS=Homo sapiens GN=PKM PE=1 SV=4	76.8362	48	999	14	57.9
P35579	Myosin-9 OS=Homo sapiens GN=MYH9 PE=1 SV=4	46.5816	76	405	58	226.392
P15311	Ezrin OS=Homo sapiens GN=EZR PE=1 SV=4	68.6007	58	1408	43	69.37
P35241-5	Isoform 5 of Radixin OS=Homo sapiens GN=RDX	76.6556	61	1234	43	71.005
Q15149-4	Isoform 4 of Plectin OS=Homo sapiens GN=PLEC	26.9628	95	409	53	515.884
Q00610	Clathrin heavy chain 1 OS=Homo sapiens GN=CLTC PE=1 SV=5	57.7313	73	389	56	191.493
P10696	Alkaline phosphatase, placental-like OS=Homo sapiens GN=ALPPL2 PE=2 SV=4	80.2632	40	1020	16	57.341
Q9H4M9	EH domain-containing protein 1 OS=Homo sapiens GN=EHD1 PE=1 SV=2	86.3296	50	709	33	60.589
P07900-2	Isoform 2 of Heat shock protein HSP 90-alpha OS=Homo sapiens GN=HSP90AA1	60.6557	58	631	36	98.099
P05187	Alkaline phosphatase, placental type OS=Homo sapiens GN=ALPP PE=1 SV=2	72.1495	39	1125	15	57.917
P07355-2	Isoform 2 of Annexin A2 OS=Homo sapiens GN=ANXA2	82.9132	53	1261	53	40.386
P11142	Heat shock cognate 71 kDa protein OS=Homo sapiens GN=HSPA8 PE=1 SV=1	78.1734	51	975	35	70.854
O94832	Unconventional myosin-Id OS=Homo sapiens GN=MYO1D PE=1 SV=2	64.5129	66	479	63	116.129
P46940	Ras GTPase-activating-like protein IQGAP1 OS=Homo sapiens GN=IQGAP1 PE=1 SV=1	62.4019	74	365	74	189.134
P05787-2	Isoform 2 of Keratin, type II cytoskeletal 8 OS=Homo sapiens GN=KRT8	75.3425	53	761	43	56.573
P21980	Protein-glutamine gamma-glutamyltransferase 2 OS=Homo sapiens GN=TGM2 PE=1 SV=2	70.5968	51	949	51	77.28
O43707	Alpha-actinin-4 OS=Homo sapiens GN=ACTN4 PE=1 SV=2	67.5082	57	527	41	104.788
P04406	Glyceraldehyde-3-phosphate dehydrogenase OS=Homo sapiens GN=GAPDH PE=1 SV=3	91.0448	32	924	20	36.03
P0DMV9	Heat shock 70 kDa protein 1B OS=Homo sapiens GN=HSPA1B PE=1 SV=1	78.7832	46	678	25	70.009
P02769	Serum albumin OS=Bos taurus GN=ALB PE=1 SV=4	75.6178	53	660	53	69.248
P26038	Moesin OS=Homo sapiens GN=MSN PE=1 SV=3	74.5234	55	883	39	67.778
P08238	Heat shock protein HSP 90-beta OS=Homo sapiens GN=HSP90AB1 PE=1 SV=4	71.2707	56	567	22	83.212
P35221	Catenin alpha-1 OS=Homo sapiens GN=CTNNA1 PE=1 SV=1	70.3091	50	428	42	100.009
P21333	Filamin-A OS=Homo sapiens GN=FLNA PE=1 SV=4	39.932	73	349	65	280.564
Q7Z406-2	Isoform 2 of Myosin-14 OS=Homo sapiens GN=MYH14	39.9312	68	294	61	231.87
P05783	Keratin, type I cytoskeletal 18 OS=Homo sapiens GN=KRT18 PE=1 SV=2	82.5581	44	570	34	48.029
P06733	Alpha-enolase OS=Homo sapiens GN=ENO1 PE=1 SV=2	76.2673	33	658	30	47.139
P13639	Elongation factor 2 OS=Homo sapiens GN=EEF2 PE=1 SV=4	63.1702	47	493	46	95.277
Q9UKK3	Poly [ADP-ribose] polymerase 4 OS=Homo sapiens GN=PARP4 PE=1 SV=3	43.8515	62	413	62	192.472
P78371	T-complex protein 1 subunit beta OS=Homo sapiens GN=CCT2 PE=1 SV=4	77.1963	36	409	36	57.452
P04083	Annexin A1 OS=Homo sapiens GN=ANXA1 PE=1 SV=2	77.7457	37	682	37	38.69
Q6YHK3	CD109 antigen OS=Homo sapiens GN=CD109 PE=1 SV=2	38.8927	44	285	44	161.587
Q9NZN4	EH domain-containing protein 2 OS=Homo sapiens GN=EHD2 PE=1 SV=2	76.6114	37	515	32	61.123
P08727	Keratin, type I cytoskeletal 19 OS=Homo sapiens GN=KRT19 PE=1 SV=4	79	41	532	30	44.079
Q9Y696	Chloride intracellular channel protein 4 OS=Homo sapiens GN=CLIC4 PE=1 SV=4	88.9328	29	634	28	28.754
Q8TE68	Epidermal growth factor receptor kinase substrate 8-like protein 1 OS=Homo sapiens GN=EPS8L1 PE=1 SV=3	67.6349	43	524	20	80.202
P68371	Tubulin beta-4B chain OS=Homo sapiens GN=TUBB4B PE=1 SV=1	81.1236	28	678	2	49.799
P50395	Rab GDP dissociation inhibitor beta OS=Homo sapiens GN=GDI2 PE=1 SV=2	77.9775	34	367	26	50.631
P07437	Tubulin beta chain OS=Homo sapiens GN=TUBB PE=1 SV=2	81.3063	28	666	5	49.639
P63104	14-3-3 protein zeta/delta OS=Homo sapiens GN=YWHAZ PE=1 SV=1	80	33	722	25	27.728
Q9H223	EH domain-containing protein 4 OS=Homo sapiens GN=EHD4 PE=1 SV=1	81.5157	39	480	30	61.137
P12956	X-ray repair cross-complementing protein 6 OS=Homo sapiens GN=XRCC6 PE=1 SV=2	58.2923	35	336	35	69.799
P04264	Keratin, type II cytoskeletal 1 OS=Homo sapiens GN=KRT1 PE=1 SV=6	64.7516	46	397	40	65.999
Q9UHR4	Brain-specific angiogenesis inhibitor 1-associated protein 2-like protein 1 OS=Homo sapiens GN=BAIAP2L1 PE=1 SV=2	77.4951	40	434	40	56.847
P22314	Ubiquitin-like modifier-activating enzyme 1 OS=Homo sapiens GN=UBA1 PE=1 SV=3	52.0794	36	274	36	117.774
P54652	Heat shock-related 70 kDa protein 2 OS=Homo sapiens GN=HSPA2 PE=1 SV=1	64.1628	36	465	22	69.978
Q13751	Laminin subunit beta-3 OS=Homo sapiens GN=LAMB3 PE=1 SV=1	45.4778	39	260	39	129.489
P13645	Keratin, type I cytoskeletal 10 OS=Homo sapiens GN=KRT10 PE=1 SV=6	63.8699	36	355	33	58.792
P00558	Phosphoglycerate kinase 1 OS=Homo sapiens GN=PGK1 PE=1 SV=3	83.4532	36	518	36	44.586
P12429	Annexin A3 OS=Homo sapiens GN=ANXA3 PE=1 SV=3	86.6873	39	540	39	36.353
Q08380	Galectin-3-binding protein OS=Homo sapiens GN=LGALS3BP PE=1 SV=1	54.0171	29	656	29	65.289
Q14204	Cytoplasmic dynein 1 heavy chain 1 OS=Homo sapiens GN=DYNC1H1 PE=1 SV=5	15.8201	54	196	54	532.072
P31947	14-3-3 protein sigma OS=Homo sapiens GN=SFN PE=1 SV=1	87.5	30	598	25	27.757
P06756	Integrin alpha-V OS=Homo sapiens GN=ITGAV PE=1 SV=2	53.7214	49	282	49	115.964
Q15582	Transforming growth factor-beta-induced protein ig-h3 OS=Homo sapiens GN=TGFBI PE=1 SV=1	60.6149	32	364	32	74.634
P29317	Ephrin type-A receptor 2 OS=Homo sapiens GN=EPHA2 PE=1 SV=2	61.0656	39	366	37	108.197
P62879	Guanine nucleotide-binding protein G(I)/G(S)/G(T) subunit beta-2 OS=Homo sapiens GN=GNB2 PE=1 SV=3	85	23	503	13	37.307
P04075-2	Isoform 2 of Fructose-bisphosphate aldolase A OS=Homo sapiens GN=ALDOA	74.6411	30	402	5	45.232
P04899	Guanine nucleotide-binding protein G(i) subunit alpha-2 OS=Homo sapiens GN=GNAI2 PE=1 SV=3	73.5211	30	560	16	40.425
P07814	Bifunctional glutamate/proline--tRNA ligase OS=Homo sapiens GN=EPRS PE=1 SV=5	44.9074	47	210	47	170.483
P54920	Alpha-soluble NSF attachment protein OS=Homo sapiens GN=NAPA PE=1 SV=3	90.1695	27	312	27	33.211
P63010-2	Isoform 2 of AP-2 complex subunit beta OS=Homo sapiens GN=AP2B1	50.4732	46	302	26	105.625
P08758	Annexin A5 OS=Homo sapiens GN=ANXA5 PE=1 SV=2	80.9375	29	397	28	35.914
P07339	Cathepsin D OS=Homo sapiens GN=CTSD PE=1 SV=1	62.1359	24	578	24	44.524
Q9Y446	Plakophilin-3 OS=Homo sapiens GN=PKP3 PE=1 SV=1	62.9862	40	237	40	87.029
P53396	ATP-citrate synthase OS=Homo sapiens GN=ACLY PE=1 SV=3	46.5032	43	303	43	120.762
Q7L576	Cytoplasmic FMR1-interacting protein 1 OS=Homo sapiens GN=CYFIP1 PE=1 SV=1	37.2706	42	232	42	145.089
Q7Z2W4	Zinc finger CCCH-type antiviral protein 1 OS=Homo sapiens GN=ZC3HAV1 PE=1 SV=3	54.878	39	245	39	101.367
P31939	Bifunctional purine biosynthesis protein PURH OS=Homo sapiens GN=ATIC PE=1 SV=3	74.4932	35	296	35	64.575
P18669	Phosphoglycerate mutase 1 OS=Homo sapiens GN=PGAM1 PE=1 SV=2	85.4331	24	277	24	28.786
Q9Y6E0	Serine/threonine-protein kinase 24 OS=Homo sapiens GN=STK24 PE=1 SV=1	64.1084	28	318	18	49.277
Q9Y376	Calcium-binding protein 39 OS=Homo sapiens GN=CAB39 PE=1 SV=1	75.0733	32	531	29	39.844
P23229-6	Isoform Alpha-6X1X2A of Integrin alpha-6 OS=Homo sapiens GN=ITGA6	47.7518	40	260	40	123.951
P09525	Annexin A4 OS=Homo sapiens GN=ANXA4 PE=1 SV=4	78.0564	34	404	33	35.86
P27348	14-3-3 protein theta OS=Homo sapiens GN=YWHAQ PE=1 SV=1	73.0612	28	457	21	27.747
P31946-2	Isoform Short of 14-3-3 protein beta/alpha OS=Homo sapiens GN=YWHAB	81.5574	27	511	1	27.833
P68104	Elongation factor 1-alpha 1 OS=Homo sapiens GN=EEF1A1 PE=1 SV=1	67.316	24	510	14	50.109
P13010	X-ray repair cross-complementing protein 5 OS=Homo sapiens GN=XRCC5 PE=1 SV=3	62.2951	37	251	37	82.652
Q9BW04	Specifically androgen-regulated gene protein OS=Homo sapiens GN=SARG PE=1 SV=2	63.7271	30	369	30	63.925
A5A6J7	Ras-related protein Rap-1b OS=Pan troglodytes GN=RAP1B PE=2 SV=1	85.8696	22	412	6	20.812
P35908	Keratin, type II cytoskeletal 2 epidermal OS=Homo sapiens GN=KRT2 PE=1 SV=2	79.1862	42	287	33	65.393
P62806	Histone H4 OS=Mus musculus GN=Hist1h4a PE=1 SV=2	77.6699	25	1665	18	11.36
P53618	Coatomer subunit beta OS=Homo sapiens GN=COPB1 PE=1 SV=3	47.2193	32	222	32	107.074
P30153	Serine/threonine-protein phosphatase 2A 65 kDa regulatory subunit A alpha isoform OS=Homo sapiens GN=PPP2R1A PE=1 SV=4	64.3463	33	265	33	65.267
P08729	Keratin, type II cytoskeletal 7 OS=Homo sapiens GN=KRT7 PE=1 SV=5	64.6055	38	411	32	51.354
O14908	PDZ domain-containing protein GIPC1 OS=Homo sapiens GN=GIPC1 PE=1 SV=2	81.982	25	288	25	36.027
P62873	Guanine nucleotide-binding protein G(I)/G(S)/G(T) subunit beta-1 OS=Homo sapiens GN=GNB1 PE=1 SV=3	70.8824	21	402	11	37.353
P08754	Guanine nucleotide-binding protein G(k) subunit alpha OS=Homo sapiens GN=GNAI3 PE=1 SV=3	70.0565	27	482	18	40.506
P62258	14-3-3 protein epsilon OS=Homo sapiens GN=YWHAE PE=1 SV=1	73.7255	27	498	24	29.155
O15144	Actin-related protein 2/3 complex subunit 2 OS=Homo sapiens GN=ARPC2 PE=1 SV=1	85	29	334	29	34.311
P17655	Calpain-2 catalytic subunit OS=Homo sapiens GN=CAPN2 PE=1 SV=6	58.5714	30	206	30	79.945
P02545	Prelamin-A/C OS=Homo sapiens GN=LMNA PE=1 SV=1	64.759	38	264	37	74.095
O00560-2	Isoform 2 of Syntenin-1 OS=Homo sapiens GN=SDCBP	84.8485	19	357	3	32.296
P25786-2	Isoform Long of Proteasome subunit alpha type-1 OS=Homo sapiens GN=PSMA1	85.1301	28	366	28	30.22
O00299	Chloride intracellular channel protein 1 OS=Homo sapiens GN=CLIC1 PE=1 SV=4	87.1369	26	602	26	26.906
P58876	Histone H2B type 1-D OS=Homo sapiens GN=HIST1H2BD PE=1 SV=2	88.8889	24	1878	10	13.928
P35527	Keratin, type I cytoskeletal 9 OS=Homo sapiens GN=KRT9 PE=1 SV=3	87.4799	33	224	33	62.027
P17987	T-complex protein 1 subunit alpha OS=Homo sapiens GN=TCP1 PE=1 SV=1	75.1799	31	242	31	60.306
P36578	60S ribosomal protein L4 OS=Homo sapiens GN=RPL4 PE=1 SV=5	51.7564	27	355	27	47.667
Q9NZA1	Chloride intracellular channel protein 5 OS=Homo sapiens GN=CLIC5 PE=1 SV=3	47.561	25	269	24	46.474
Q14974	Importin subunit beta-1 OS=Homo sapiens GN=KPNB1 PE=1 SV=2	51.8265	29	180	29	97.108
Q99832	T-complex protein 1 subunit eta OS=Homo sapiens GN=CCT7 PE=1 SV=2	73.6648	31	258	31	59.329
P68366	Tubulin alpha-4A chain OS=Homo sapiens GN=TUBA4A PE=1 SV=1	58.2589	20	382	6	49.892
P37802-2	Isoform 2 of Transgelin-2 OS=Homo sapiens GN=TAGLN2	82.2727	24	355	24	24.438
Q6P5W5	Zinc transporter ZIP4 OS=Homo sapiens GN=SLC39A4 PE=1 SV=3	52.2411	16	404	16	68.348
O75083	WD repeat-containing protein 1 OS=Homo sapiens GN=WDR1 PE=1 SV=4	67.3267	29	309	29	66.152
P50990	T-complex protein 1 subunit theta OS=Homo sapiens GN=CCT8 PE=1 SV=4	66.2409	33	301	33	59.583
O15327	Type II inositol 3,4-bisphosphate 4-phosphatase OS=Homo sapiens GN=INPP4B PE=2 SV=4	49.2424	31	168	31	104.671
P20618	Proteasome subunit beta type-1 OS=Homo sapiens GN=PSMB1 PE=1 SV=2	73.029	21	346	21	26.472
P15559	NAD(P)H dehydrogenase [quinone] 1 OS=Homo sapiens GN=NQO1 PE=1 SV=1	56.5693	24	393	24	30.848
P11233	Ras-related protein Ral-A OS=Homo sapiens GN=RALA PE=1 SV=1	83.4951	22	431	11	23.552
P30512	HLA class I histocompatibility antigen, A-29 alpha chain OS=Homo sapiens GN=HLA-A PE=1 SV=2	58.0822	19	265	8	40.837
P23528	Cofilin-1 OS=Homo sapiens GN=CFL1 PE=1 SV=3	90.9639	27	468	20	18.491
P54136	Arginine--tRNA ligase, cytoplasmic OS=Homo sapiens GN=RARS PE=1 SV=2	59.8485	38	198	38	75.331
P40227	T-complex protein 1 subunit zeta OS=Homo sapiens GN=CCT6A PE=1 SV=3	59.1337	27	238	23	57.988
P50991	T-complex protein 1 subunit delta OS=Homo sapiens GN=CCT4 PE=1 SV=4	67.3469	31	312	30	57.888
P00338-3	Isoform 3 of L-lactate dehydrogenase A chain OS=Homo sapiens GN=LDHA	76.4543	25	243	25	39.812
P61981	14-3-3 protein gamma OS=Homo sapiens GN=YWHAG PE=1 SV=2	76.1134	27	453	20	28.285
Q01813	ATP-dependent 6-phosphofructokinase, platelet type OS=Homo sapiens GN=PFKP PE=1 SV=2	46.9388	31	202	29	85.542
P00750	Tissue-type plasminogen activator OS=Homo sapiens GN=PLAT PE=1 SV=1	56.0498	26	225	26	62.876
Q9Y678	Coatomer subunit gamma-1 OS=Homo sapiens GN=COPG1 PE=1 SV=1	52.2883	31	195	28	97.655
P53621	Coatomer subunit alpha OS=Homo sapiens GN=COPA PE=1 SV=2	41.0948	39	153	39	138.258
Q9UK41	Vacuolar protein sorting-associated protein 28 homolog OS=Homo sapiens GN=VPS28 PE=1 SV=1	85.0679	19	212	19	25.409
P43353	Aldehyde dehydrogenase family 3 member B1 OS=Homo sapiens GN=ALDH3B1 PE=1 SV=1	59.6154	23	582	22	51.807
Q13421-2	Isoform 3 of Mesothelin OS=Homo sapiens GN=MSLN	51.372	31	342	31	71.447
Q9H9H4	Vacuolar protein sorting-associated protein 37B OS=Homo sapiens GN=VPS37B PE=1 SV=1	86.3158	21	313	21	31.287
Q9NUQ9	Protein FAM49B OS=Homo sapiens GN=FAM49B PE=1 SV=1	81.7901	25	229	25	36.725
P11234-2	Isoform 2 of Ras-related protein Ral-B OS=Homo sapiens GN=RALB	71.0526	20	451	9	25.95
P29401-2	Isoform 2 of Transketolase OS=Homo sapiens GN=TKT	57.2108	27	247	27	68.77
Q00839	Heterogeneous nuclear ribonucleoprotein U OS=Homo sapiens GN=HNRNPU PE=1 SV=6	37.4545	31	238	31	90.528
Q9Y230	RuvB-like 2 OS=Homo sapiens GN=RUVBL2 PE=1 SV=3	68.6825	27	222	27	51.125
P62834	Ras-related protein Rap-1A OS=Homo sapiens GN=RAP1A PE=1 SV=1	85.8696	22	391	6	20.974
P50995	Annexin A11 OS=Homo sapiens GN=ANXA11 PE=1 SV=1	42.5743	25	242	24	54.355
P49368	T-complex protein 1 subunit gamma OS=Homo sapiens GN=CCT3 PE=1 SV=4	64.9541	31	265	31	60.495
O95833	Chloride intracellular channel protein 3 OS=Homo sapiens GN=CLIC3 PE=1 SV=2	89.8305	21	265	21	26.632
O00232	26S proteasome non-ATPase regulatory subunit 12 OS=Homo sapiens GN=PSMD12 PE=1 SV=3	57.0175	23	205	23	52.871
P46777	60S ribosomal protein L5 OS=Homo sapiens GN=RPL5 PE=1 SV=3	69.0236	26	267	26	34.341
P55786	Puromycin-sensitive aminopeptidase OS=Homo sapiens GN=NPEPPS PE=1 SV=2	49.0751	36	257	36	103.211
P41252	Isoleucine--tRNA ligase, cytoplasmic OS=Homo sapiens GN=IARS PE=1 SV=2	37.8764	37	148	37	144.406
P62424	60S ribosomal protein L7a OS=Homo sapiens GN=RPL7A PE=1 SV=2	65.4135	28	367	28	29.977
P09543	2',3'-cyclic-nucleotide 3'-phosphodiesterase OS=Homo sapiens GN=CNP PE=1 SV=2	65.5582	29	282	29	47.549
P61247	40S ribosomal protein S3a OS=Homo sapiens GN=RPS3A PE=1 SV=2	72.7273	28	340	28	29.926
P30041	Peroxiredoxin-6 OS=Homo sapiens GN=PRDX6 PE=1 SV=3	70.0893	24	314	24	25.019
P26641-2	Isoform 2 of Elongation factor 1-gamma OS=Homo sapiens GN=EEF1G	65.2977	28	323	28	56.114
P25789	Proteasome subunit alpha type-4 OS=Homo sapiens GN=PSMA4 PE=1 SV=1	83.908	21	255	21	29.465
P13489	Ribonuclease inhibitor OS=Homo sapiens GN=RNH1 PE=1 SV=2	75.2711	23	158	23	49.941
O60610	Protein diaphanous homolog 1 OS=Homo sapiens GN=DIAPH1 PE=1 SV=2	33.1761	30	144	30	141.258
P04632	Calpain small subunit 1 OS=Homo sapiens GN=CAPNS1 PE=1 SV=1	87.6866	18	189	11	28.298
P16144	Integrin beta-4 OS=Homo sapiens GN=ITGB4 PE=1 SV=5	27.2777	35	181	35	202.039
P23396	40S ribosomal protein S3 OS=Homo sapiens GN=RPS3 PE=1 SV=2	85.1852	30	446	30	26.671
O75874	Isocitrate dehydrogenase [NADP] cytoplasmic OS=Homo sapiens GN=IDH1 PE=1 SV=2	66.1836	26	252	26	46.63
O14818	Proteasome subunit alpha type-7 OS=Homo sapiens GN=PSMA7 PE=1 SV=1	69.3548	21	375	7	27.87
P12004	Proliferating cell nuclear antigen OS=Homo sapiens GN=PCNA PE=1 SV=1	81.9923	21	265	21	28.75
Q09666	Neuroblast differentiation-associated protein AHNAK OS=Homo sapiens GN=AHNAK PE=1 SV=2	20.4075	40	173	40	628.699
Q08211	ATP-dependent RNA helicase A OS=Homo sapiens GN=DHX9 PE=1 SV=4	32.4409	33	166	33	140.869
P11586	C-1-tetrahydrofolate synthase, cytoplasmic OS=Homo sapiens GN=MTHFD1 PE=1 SV=3	47.5936	35	203	35	101.495
P47756-2	Isoform 2 of F-actin-capping protein subunit beta OS=Homo sapiens GN=CAPZB	72.0588	22	173	22	30.609
P62136	Serine/threonine-protein phosphatase PP1-alpha catalytic subunit OS=Homo sapiens GN=PPP1CA PE=1 SV=1	75.1515	24	350	5	37.488
P48643	T-complex protein 1 subunit epsilon OS=Homo sapiens GN=CCT5 PE=1 SV=1	56.9316	24	238	23	59.633
P62979	Ubiquitin-40S ribosomal protein S27a OS=Homo sapiens GN=RPS27A PE=1 SV=2	67.9487	18	617	12	17.953
P61160	Actin-related protein 2 OS=Homo sapiens GN=ACTR2 PE=1 SV=1	56.599	18	242	18	44.732
O96013	Serine/threonine-protein kinase PAK 4 OS=Homo sapiens GN=PAK4 PE=1 SV=1	61.0829	25	192	25	64.032
P62753	40S ribosomal protein S6 OS=Homo sapiens GN=RPS6 PE=1 SV=1	52.6104	21	255	21	28.663
Q99828	Calcium and integrin-binding protein 1 OS=Homo sapiens GN=CIB1 PE=1 SV=4	86.3874	20	281	20	21.69
Q8NFJ5	Retinoic acid-induced protein 3 OS=Homo sapiens GN=GPRC5A PE=1 SV=2	35.8543	13	636	13	40.225
P50148	Guanine nucleotide-binding protein G(q) subunit alpha OS=Homo sapiens GN=GNAQ PE=1 SV=4	60.1671	21	194	11	42.115
P09211	Glutathione S-transferase P OS=Homo sapiens GN=GSTP1 PE=1 SV=2	70.9524	16	315	16	23.341
P35998	26S protease regulatory subunit 7 OS=Homo sapiens GN=PSMC2 PE=1 SV=3	61.6628	28	194	28	48.603
P22234	Multifunctional protein ADE2 OS=Homo sapiens GN=PAICS PE=1 SV=3	72.7059	25	220	25	47.049
P62704	40S ribosomal protein S4, X isoform OS=Mesocricetus auratus GN=RPS4X PE=2 SV=2	68.8213	23	336	23	29.579
P37837	Transaldolase OS=Homo sapiens GN=TALDO1 PE=1 SV=2	56.9733	30	342	30	37.516
P62140	Serine/threonine-protein phosphatase PP1-beta catalytic subunit OS=Homo sapiens GN=PPP1CB PE=1 SV=3	62.9969	23	327	7	37.163
P61158	Actin-related protein 3 OS=Homo sapiens GN=ACTR3 PE=1 SV=3	74.1627	22	277	20	47.341
P09668	Pro-cathepsin H OS=Homo sapiens GN=CTSH PE=1 SV=4	57.6119	18	281	18	37.369
P61225	Ras-related protein Rap-2b OS=Homo sapiens GN=RAP2B PE=1 SV=1	77.0492	18	301	12	20.491
P60842	Eukaryotic initiation factor 4A-I OS=Homo sapiens GN=EIF4A1 PE=1 SV=1	61.8227	23	265	13	46.125
P50552	Vasodilator-stimulated phosphoprotein OS=Homo sapiens GN=VASP PE=1 SV=3	53.6842	20	190	20	39.805
P60174	Triosephosphate isomerase OS=Homo sapiens GN=TPI1 PE=1 SV=3	73.4266	21	260	2	30.772
P29992	Guanine nucleotide-binding protein subunit alpha-11 OS=Homo sapiens GN=GNA11 PE=1 SV=2	58.2173	20	185	10	42.097
O00764	Pyridoxal kinase OS=Homo sapiens GN=PDXK PE=1 SV=1	60.8974	17	216	17	35.08
P10301	Ras-related protein R-Ras OS=Homo sapiens GN=RRAS PE=1 SV=1	84.8624	20	481	18	23.466
P16401	Histone H1.5 OS=Homo sapiens GN=HIST1H1B PE=1 SV=3	69.0265	33	269	22	22.566
P17980	26S protease regulatory subunit 6A OS=Homo sapiens GN=PSMC3 PE=1 SV=3	60.82	21	194	21	49.172
Q9Y265	RuvB-like 1 OS=Homo sapiens GN=RUVBL1 PE=1 SV=1	61.1842	23	182	23	50.196
P51149	Ras-related protein Rab-7a OS=Homo sapiens GN=RAB7A PE=1 SV=1	83.5749	21	374	21	23.475
P15941-2	Isoform 2 of Mucin-1 OS=Homo sapiens GN=MUC1	7.04114	13	773	13	122.868
P17301	Integrin alpha-2 OS=Homo sapiens GN=ITGA2 PE=1 SV=1	30.398	24	126	24	129.214
P62197	26S protease regulatory subunit 8 OS=Sus scrofa GN=PSMC5 PE=2 SV=1	58.3744	21	191	20	45.597
Q71DI3	Histone H3.2 OS=Homo sapiens GN=HIST2H3A PE=1 SV=3	81.6176	17	535	4	15.379
Q13277	Syntaxin-3 OS=Homo sapiens GN=STX3 PE=1 SV=3	58.4775	22	256	22	33.134
Q5VW32	BRO1 domain-containing protein BROX OS=Homo sapiens GN=BROX PE=1 SV=1	68.8564	18	214	18	46.447
P06493	Cyclin-dependent kinase 1 OS=Homo sapiens GN=CDK1 PE=1 SV=3	80.4714	23	227	21	34.074
P51148-2	Isoform 2 of Ras-related protein Rab-5C OS=Homo sapiens GN=RAB5C	72.2892	15	287	12	27.019
P43686	26S protease regulatory subunit 6B OS=Homo sapiens GN=PSMC4 PE=1 SV=2	60.7656	17	209	17	47.337
O60664	Perilipin-3 OS=Homo sapiens GN=PLIN3 PE=1 SV=3	59.447	18	156	18	47.046
P52209	6-phosphogluconate dehydrogenase, decarboxylating OS=Homo sapiens GN=PGD PE=1 SV=3	56.1077	23	207	23	53.106
P61586	Transforming protein RhoA OS=Homo sapiens GN=RHOA PE=1 SV=1	78.7565	16	328	2	21.754
Q02878	60S ribosomal protein L6 OS=Homo sapiens GN=RPL6 PE=1 SV=3	60.7639	24	296	11	32.708
P55263	Adenosine kinase OS=Homo sapiens GN=ADK PE=1 SV=2	72.6519	19	156	19	40.52
Q12905	Interleukin enhancer-binding factor 2 OS=Homo sapiens GN=ILF2 PE=1 SV=2	70.2564	21	152	21	43.035
Q99873	Protein arginine N-methyltransferase 1 OS=Homo sapiens GN=PRMT1 PE=1 SV=2	66.759	25	155	25	41.489
P62937	Peptidyl-prolyl cis-trans isomerase A OS=Homo sapiens GN=PPIA PE=1 SV=2	83.0303	14	477	14	18.001
Q16777	Histone H2A type 2-C OS=Homo sapiens GN=HIST2H2AC PE=1 SV=4	82.9457	18	774	3	13.98
P50895	Basal cell adhesion molecule OS=Homo sapiens GN=BCAM PE=1 SV=2	45.2229	20	107	20	67.363
Q9UNM6	26S proteasome non-ATPase regulatory subunit 13 OS=Homo sapiens GN=PSMD13 PE=1 SV=2	61.7021	22	203	22	42.918
P28074	Proteasome subunit beta type-5 OS=Homo sapiens GN=PSMB5 PE=1 SV=3	63.4981	16	268	16	28.462
Q06830	Peroxiredoxin-1 OS=Homo sapiens GN=PRDX1 PE=1 SV=1	76.8844	24	217	20	22.096
Q04917	14-3-3 protein eta OS=Homo sapiens GN=YWHAH PE=1 SV=4	66.2602	24	354	19	28.201
Q92520	Protein FAM3C OS=Homo sapiens GN=FAM3C PE=1 SV=1	68.2819	19	234	19	24.665
Q2KJ93	Cell division control protein 42 homolog OS=Bos taurus GN=CDC42 PE=1 SV=1	90.5759	18	476	17	21.245
P15880	40S ribosomal protein S2 OS=Homo sapiens GN=RPS2 PE=1 SV=2	48.8055	16	344	13	31.305
Q9BUL8	Programmed cell death protein 10 OS=Homo sapiens GN=PDCD10 PE=1 SV=1	79.2453	18	253	18	24.686
O60716	Catenin delta-1 OS=Homo sapiens GN=CTNND1 PE=1 SV=1	35.124	24	143	24	108.103
Q06323	Proteasome activator complex subunit 1 OS=Homo sapiens GN=PSME1 PE=1 SV=1	85.1406	28	238	28	28.705
P08195-4	Isoform 4 of 4F2 cell-surface antigen heavy chain OS=Homo sapiens GN=SLC3A2	43.1165	26	197	26	71.079
P60900	Proteasome subunit alpha type-6 OS=Homo sapiens GN=PSMA6 PE=1 SV=1	70.3252	19	405	19	27.382
P04792	Heat shock protein beta-1 OS=Homo sapiens GN=HSPB1 PE=1 SV=2	90.7317	20	330	20	22.768
P61106	Ras-related protein Rab-14 OS=Homo sapiens GN=RAB14 PE=1 SV=4	83.7209	18	205	16	23.882
P55072	Transitional endoplasmic reticulum ATPase OS=Homo sapiens GN=VCP PE=1 SV=4	41.8114	27	150	27	89.266
Q9H0U4	Ras-related protein Rab-1B OS=Homo sapiens GN=RAB1B PE=1 SV=1	82.0896	16	377	8	22.157
P49720	Proteasome subunit beta type-3 OS=Homo sapiens GN=PSMB3 PE=1 SV=2	54.1463	13	236	13	22.933
P49915	GMP synthase [glutamine-hydrolyzing] OS=Homo sapiens GN=GMPS PE=1 SV=1	46.3203	25	149	25	76.667
P19139	Casein kinase II subunit alpha OS=Rattus norvegicus GN=Csnk2a1 PE=1 SV=2	58.0563	20	173	19	45.045
P50454	Serpin H1 OS=Homo sapiens GN=SERPINH1 PE=1 SV=2	62.6794	18	121	18	46.411
P18124	60S ribosomal protein L7 OS=Homo sapiens GN=RPL7 PE=1 SV=1	60.4839	23	305	23	29.207
P63243	Receptor of activated protein C kinase 1 OS=Bos taurus GN=RACK1 PE=2 SV=3	82.0189	21	208	21	35.055
P16422	Epithelial cell adhesion molecule OS=Homo sapiens GN=EPCAM PE=1 SV=2	47.7707	17	236	14	34.91
P62070	Ras-related protein R-Ras2 OS=Homo sapiens GN=RRAS2 PE=1 SV=1	75.9804	18	333	16	23.385
Q9UL46	Proteasome activator complex subunit 2 OS=Homo sapiens GN=PSME2 PE=1 SV=4	84.1004	20	239	20	27.384
O43399-7	Isoform 7 of Tumor protein D54 OS=Homo sapiens GN=TPD52L2	73.3624	22	206	22	24.839
P60228	Eukaryotic translation initiation factor 3 subunit E OS=Homo sapiens GN=EIF3E PE=1 SV=1	64.7191	21	171	21	52.187
P53990-2	Isoform 2 of IST1 homolog OS=Homo sapiens GN=IST1	60.597	18	237	18	36.599
P07384	Calpain-1 catalytic subunit OS=Homo sapiens GN=CAPN1 PE=1 SV=1	50.8403	26	196	26	81.838
O95782	AP-2 complex subunit alpha-1 OS=Homo sapiens GN=AP2A1 PE=1 SV=3	39.4063	27	167	18	107.478
Q99497	Protein deglycase DJ-1 OS=Homo sapiens GN=PARK7 PE=1 SV=2	79.8942	17	157	17	19.878
P29373	Cellular retinoic acid-binding protein 2 OS=Homo sapiens GN=CRABP2 PE=1 SV=2	86.2319	17	241	17	15.683
P28066	Proteasome subunit alpha type-5 OS=Homo sapiens GN=PSMA5 PE=1 SV=3	68.0498	14	245	14	26.394
Q9P2J5	Leucine--tRNA ligase, cytoplasmic OS=Homo sapiens GN=LARS PE=1 SV=2	34.5238	27	111	27	134.379
O43143	Pre-mRNA-splicing factor ATP-dependent RNA helicase DHX15 OS=Homo sapiens GN=DHX15 PE=1 SV=2	39.4969	27	161	27	90.875
P01116-2	Isoform 2B of GTPase KRas OS=Homo sapiens GN=KRAS	73.9362	14	224	2	21.411
P11021	78 kDa glucose-regulated protein OS=Homo sapiens GN=HSPA5 PE=1 SV=2	44.3425	25	179	23	72.288
Q99536	Synaptic vesicle membrane protein VAT-1 homolog OS=Homo sapiens GN=VAT1 PE=1 SV=2	61.8321	16	123	16	41.893
P15121	Aldose reductase OS=Homo sapiens GN=AKR1B1 PE=1 SV=3	81.0127	20	203	19	35.83
P78527	DNA-dependent protein kinase catalytic subunit OS=Homo sapiens GN=PRKDC PE=1 SV=3	8.81783	28	107	28	468.788
P62917	60S ribosomal protein L8 OS=Homo sapiens GN=RPL8 PE=1 SV=2	55.2529	21	190	21	28.007
P49721	Proteasome subunit beta type-2 OS=Homo sapiens GN=PSMB2 PE=1 SV=1	87.5622	19	235	19	22.822
P63000-2	Isoform B of Ras-related C3 botulinum toxin substrate 1 OS=Homo sapiens GN=RAC1	66.3507	16	332	9	23.452
P05198	Eukaryotic translation initiation factor 2 subunit 1 OS=Homo sapiens GN=EIF2S1 PE=1 SV=3	67.9365	19	149	19	36.089
P18085	ADP-ribosylation factor 4 OS=Homo sapiens GN=ARF4 PE=1 SV=3	81.1111	14	372	8	20.498
P05388	60S acidic ribosomal protein P0 OS=Homo sapiens GN=RPLP0 PE=1 SV=1	60.2524	21	266	21	34.252
P36952	Serpin B5 OS=Homo sapiens GN=SERPINB5 PE=1 SV=2	62.4	18	193	18	42.073
P09429	High mobility group protein B1 OS=Homo sapiens GN=HMGB1 PE=1 SV=3	61.3953	20	152	15	24.878
P53634	Dipeptidyl peptidase 1 OS=Homo sapiens GN=CTSC PE=1 SV=2	46.4363	16	153	16	51.82
O00231	26S proteasome non-ATPase regulatory subunit 11 OS=Homo sapiens GN=PSMD11 PE=1 SV=3	61.6114	25	191	25	47.434
P27635	60S ribosomal protein L10 OS=Homo sapiens GN=RPL10 PE=1 SV=4	61.215	18	225	18	24.588
P62826	GTP-binding nuclear protein Ran OS=Homo sapiens GN=RAN PE=1 SV=3	62.037	19	180	19	24.408
P62330	ADP-ribosylation factor 6 OS=Homo sapiens GN=ARF6 PE=1 SV=2	71.4286	14	226	14	20.069
P12763	Alpha-2-HS-glycoprotein OS=Bos taurus GN=AHSG PE=1 SV=2	51.8106	15	275	15	38.394
Q96EY5	Multivesicular body subunit 12A OS=Homo sapiens GN=MVB12A PE=1 SV=1	62.2711	12	205	12	28.765
Q02241-2	Isoform 2 of Kinesin-like protein KIF23 OS=Homo sapiens GN=KIF23	39.486	23	130	11	98.044
P62158	Calmodulin OS=Homo sapiens GN=CALM1 PE=1 SV=2	77.1812	12	199	12	16.827
Q9Y3L5	Ras-related protein Rap-2c OS=Homo sapiens GN=RAP2C PE=1 SV=1	77.0492	14	235	6	20.731
Q15181	Inorganic pyrophosphatase OS=Homo sapiens GN=PPA1 PE=1 SV=2	66.436	16	133	15	32.639
Q9HBH0	Rho-related GTP-binding protein RhoF OS=Homo sapiens GN=RHOF PE=1 SV=1	81.9905	14	297	14	23.61
Q9P258	Protein RCC2 OS=Homo sapiens GN=RCC2 PE=1 SV=2	52.1073	21	133	21	56.049
P40121	Macrophage-capping protein OS=Homo sapiens GN=CAPG PE=1 SV=2	62.6437	14	216	14	38.474
P14868	Aspartate--tRNA ligase, cytoplasmic OS=Homo sapiens GN=DARS PE=1 SV=2	53.493	22	173	22	57.1
P23526	Adenosylhomocysteinase OS=Homo sapiens GN=AHCY PE=1 SV=4	46.9907	22	258	20	47.685
O00429-6	Isoform 6 of Dynamin-1-like protein OS=Homo sapiens GN=DNM1L	43.2577	22	124	22	83.347
P62906	60S ribosomal protein L10a OS=Homo sapiens GN=RPL10A PE=1 SV=2	59.9078	17	219	17	24.816
P16152	Carbonyl reductase [NADPH] 1 OS=Homo sapiens GN=CBR1 PE=1 SV=3	67.509	16	192	16	30.356
P47755	F-actin-capping protein subunit alpha-2 OS=Homo sapiens GN=CAPZA2 PE=1 SV=3	68.5315	14	163	11	32.929
P51665	26S proteasome non-ATPase regulatory subunit 7 OS=Homo sapiens GN=PSMD7 PE=1 SV=2	52.7778	15	155	15	37.002
P07686	Beta-hexosaminidase subunit beta OS=Homo sapiens GN=HEXB PE=1 SV=3	39.3885	21	180	20	63.071
Q93077	Histone H2A type 1-C OS=Homo sapiens GN=HIST1H2AC PE=1 SV=3	80	20	753	8	14.097
O00487	26S proteasome non-ATPase regulatory subunit 14 OS=Homo sapiens GN=PSMD14 PE=1 SV=1	56.7742	11	158	11	34.555
Q7KZF4	Staphylococcal nuclease domain-containing protein 1 OS=Homo sapiens GN=SND1 PE=1 SV=1	39.4505	26	96	26	101.934
P09651	Heterogeneous nuclear ribonucleoprotein A1 OS=Homo sapiens GN=HNRNPA1 PE=1 SV=5	44.6237	20	156	17	38.723
P60981	Destrin OS=Homo sapiens GN=DSTN PE=1 SV=3	72.1212	18	191	16	18.493
Q99816	Tumor susceptibility gene 101 protein OS=Homo sapiens GN=TSG101 PE=1 SV=2	54.359	21	163	21	43.916
O94973	AP-2 complex subunit alpha-2 OS=Homo sapiens GN=AP2A2 PE=1 SV=2	38.8711	25	137	16	103.895
O43242	26S proteasome non-ATPase regulatory subunit 3 OS=Homo sapiens GN=PSMD3 PE=1 SV=2	55.8052	23	193	23	60.939
P47895	Aldehyde dehydrogenase family 1 member A3 OS=Homo sapiens GN=ALDH1A3 PE=1 SV=2	53.3203	23	159	23	56.073
P05455	Lupus La protein OS=Homo sapiens GN=SSB PE=1 SV=2	50.2451	21	123	21	46.808
P49184	Deoxyribonuclease-1-like 1 OS=Homo sapiens GN=DNASE1L1 PE=1 SV=1	61.2583	14	148	14	33.871
P26006	Integrin alpha-3 OS=Homo sapiens GN=ITGA3 PE=1 SV=5	23.216	22	141	22	116.538
P84085	ADP-ribosylation factor 5 OS=Homo sapiens GN=ARF5 PE=1 SV=2	84.4444	14	368	7	20.517
Q9UMS4	Pre-mRNA-processing factor 19 OS=Homo sapiens GN=PRPF19 PE=1 SV=1	60.7143	16	94	16	55.146
P02794	Ferritin heavy chain OS=Homo sapiens GN=FTH1 PE=1 SV=2	67.7596	14	153	14	21.212
Q9UQ80	Proliferation-associated protein 2G4 OS=Homo sapiens GN=PA2G4 PE=1 SV=3	55.5838	22	150	22	43.759
P62191	26S protease regulatory subunit 4 OS=Homo sapiens GN=PSMC1 PE=1 SV=1	47.9545	18	174	17	49.154
P08865	40S ribosomal protein SA OS=Homo sapiens GN=RPSA PE=1 SV=4	58.6441	17	168	17	32.833
O14745	Na(+)/H(+) exchange regulatory cofactor NHE-RF1 OS=Homo sapiens GN=SLC9A3R1 PE=1 SV=4	54.4693	17	175	17	38.845
P38571	Lysosomal acid lipase/cholesteryl ester hydrolase OS=Homo sapiens GN=LIPA PE=1 SV=2	39.3484	9	103	9	45.39
P08134	Rho-related GTP-binding protein RhoC OS=Homo sapiens GN=RHOC PE=1 SV=1	71.5026	13	267	2	21.992
O14672	Disintegrin and metalloproteinase domain-containing protein 10 OS=Homo sapiens GN=ADAM10 PE=1 SV=1	28.4759	17	175	17	84.088
Q14019	Coactosin-like protein OS=Homo sapiens GN=COTL1 PE=1 SV=3	84.507	21	248	21	15.935
O75787	Renin receptor OS=Homo sapiens GN=ATP6AP2 PE=1 SV=2	46.2857	15	193	15	38.983
P62333	26S protease regulatory subunit 10B OS=Homo sapiens GN=PSMC6 PE=1 SV=1	56.2982	18	161	18	44.145
P80188	Neutrophil gelatinase-associated lipocalin OS=Homo sapiens GN=LCN2 PE=1 SV=2	73.2323	18	202	18	22.574
O43390	Heterogeneous nuclear ribonucleoprotein R OS=Homo sapiens GN=HNRNPR PE=1 SV=1	40.7583	25	191	18	70.899
P06748	Nucleophosmin OS=Homo sapiens GN=NPM1 PE=1 SV=2	42.1769	12	142	12	32.555
Q7L2H7	Eukaryotic translation initiation factor 3 subunit M OS=Homo sapiens GN=EIF3M PE=1 SV=1	45.4545	12	121	12	42.476
P62820	Ras-related protein Rab-1A OS=Homo sapiens GN=RAB1A PE=1 SV=3	68.7805	16	371	8	22.663
Q15286	Ras-related protein Rab-35 OS=Homo sapiens GN=RAB35 PE=1 SV=1	76.1194	15	242	12	23.011
P78417	Glutathione S-transferase omega-1 OS=Homo sapiens GN=GSTO1 PE=1 SV=2	62.6556	20	188	20	27.548
P62081	40S ribosomal protein S7 OS=Homo sapiens GN=RPS7 PE=1 SV=1	64.9485	16	163	16	22.113
P20339	Ras-related protein Rab-5A OS=Homo sapiens GN=RAB5A PE=1 SV=2	77.2093	12	156	9	23.644
Q06210	Glutamine--fructose-6-phosphate aminotransferase [isomerizing] 1 OS=Homo sapiens GN=GFPT1 PE=1 SV=3	39.1989	19	96	19	78.756
P62241	40S ribosomal protein S8 OS=Homo sapiens GN=RPS8 PE=1 SV=2	62.5	21	231	21	24.19
P02649	Apolipoprotein E OS=Homo sapiens GN=APOE PE=1 SV=1	62.1451	19	160	19	36.132
P61019	Ras-related protein Rab-2A OS=Homo sapiens GN=RAB2A PE=1 SV=1	65.0943	15	182	7	23.531
O95336	6-phosphogluconolactonase OS=Homo sapiens GN=PGLS PE=1 SV=2	83.3333	16	315	16	27.53
P55327-3	Isoform 3 of Tumor protein D52 OS=Homo sapiens GN=TPD52	65.7258	18	137	18	26.367
P30044	Peroxiredoxin-5, mitochondrial OS=Homo sapiens GN=PRDX5 PE=1 SV=4	47.1963	14	226	14	22.073
P32969	60S ribosomal protein L9 OS=Homo sapiens GN=RPL9 PE=1 SV=1	72.9167	15	160	15	21.85
P25788	Proteasome subunit alpha type-3 OS=Homo sapiens GN=PSMA3 PE=1 SV=2	42.7451	16	236	16	28.415
P05387	60S acidic ribosomal protein P2 OS=Homo sapiens GN=RPLP2 PE=1 SV=1	82.6087	12	122	12	11.658
P10768	S-formylglutathione hydrolase OS=Homo sapiens GN=ESD PE=1 SV=2	66.3121	16	136	16	31.442
P10619	Lysosomal protective protein OS=Homo sapiens GN=CTSA PE=1 SV=2	33.9583	14	113	14	54.431
O75531	Barrier-to-autointegration factor OS=Homo sapiens GN=BANF1 PE=1 SV=1	77.5281	14	139	14	10.052
Q8IWA5	Choline transporter-like protein 2 OS=Homo sapiens GN=SLC44A2 PE=1 SV=3	28.6119	21	156	21	80.071
O14950	Myosin regulatory light chain 12B OS=Homo sapiens GN=MYL12B PE=1 SV=2	62.7907	10	139	10	19.767
P36871	Phosphoglucomutase-1 OS=Homo sapiens GN=PGM1 PE=1 SV=3	41.2811	18	135	18	61.411
Q9Y315	Deoxyribose-phosphate aldolase OS=Homo sapiens GN=DERA PE=1 SV=2	66.3522	17	142	17	35.208
P19338	Nucleolin OS=Homo sapiens GN=NCL PE=1 SV=3	27.1831	18	160	18	76.568
P39023	60S ribosomal protein L3 OS=Homo sapiens GN=RPL3 PE=1 SV=2	49.8759	20	189	20	46.08
P18754-2	Isoform 2 of Regulator of chromosome condensation OS=Homo sapiens GN=RCC1	43.5841	14	122	14	48.115
O15143	Actin-related protein 2/3 complex subunit 1B OS=Homo sapiens GN=ARPC1B PE=1 SV=3	48.1183	14	100	13	40.923
P14324	Farnesyl pyrophosphate synthase OS=Homo sapiens GN=FDPS PE=1 SV=4	44.8687	16	137	16	48.245
P01111	GTPase NRas OS=Homo sapiens GN=NRAS PE=1 SV=1	74.0741	13	202	3	21.216
P05784	Keratin, type I cytoskeletal 18 OS=Mus musculus GN=Krt18 PE=1 SV=5	33.8061	13	295	3	47.509
P12268	Inosine-5'-monophosphate dehydrogenase 2 OS=Homo sapiens GN=IMPDH2 PE=1 SV=2	42.4125	17	127	17	55.77
P07741	Adenine phosphoribosyltransferase OS=Homo sapiens GN=APRT PE=1 SV=2	84.4444	13	174	13	19.595
Q13838-2	Isoform 2 of Spliceosome RNA helicase DDX39B OS=Homo sapiens GN=DDX39B	44.4695	17	132	5	50.647
Q9P0M6	Core histone macro-H2A.2 OS=Homo sapiens GN=H2AFY2 PE=1 SV=3	54.5699	14	158	12	40.033
Q9NQ84-2	Isoform 2 of G-protein coupled receptor family C group 5 member C OS=Homo sapiens GN=GPRC5C	27.3731	10	173	10	49.356
P46781	40S ribosomal protein S9 OS=Homo sapiens GN=RPS9 PE=1 SV=3	60.3093	26	240	20	22.578
Q92973	Transportin-1 OS=Homo sapiens GN=TNPO1 PE=1 SV=2	35.7461	21	117	21	102.289
P07737	Profilin-1 OS=Homo sapiens GN=PFN1 PE=1 SV=2	78.5714	15	274	15	15.045
Q96HC4	PDZ and LIM domain protein 5 OS=Homo sapiens GN=PDLIM5 PE=1 SV=5	40.2685	18	101	18	63.904
Q15404	Ras suppressor protein 1 OS=Homo sapiens GN=RSU1 PE=1 SV=3	72.5632	19	209	19	31.521
Q96CF2	Charged multivesicular body protein 4c OS=Homo sapiens GN=CHMP4C PE=1 SV=1	68.6695	13	126	12	26.394
P63241-2	Isoform 2 of Eukaryotic translation initiation factor 5A-1 OS=Homo sapiens GN=EIF5A	55.9783	12	135	12	20.157
P61020	Ras-related protein Rab-5B OS=Homo sapiens GN=RAB5B PE=1 SV=1	75.3488	11	144	8	23.692
P07602-3	Isoform Sap-mu-9 of Prosaposin OS=Homo sapiens GN=PSAP	42.8843	18	130	18	58.445
P61006	Ras-related protein Rab-8A OS=Homo sapiens GN=RAB8A PE=1 SV=1	63.285	13	300	7	23.653
O60701	UDP-glucose 6-dehydrogenase OS=Homo sapiens GN=UGDH PE=1 SV=1	54.0486	18	89	18	54.989
Q92817	Envoplakin OS=Homo sapiens GN=EVPL PE=1 SV=3	13.8219	17	69	17	231.463
P09874	Poly [ADP-ribose] polymerase 1 OS=Homo sapiens GN=PARP1 PE=1 SV=4	28.0079	21	94	21	113.012
P26599-3	Isoform 3 of Polypyrimidine tract-binding protein 1 OS=Homo sapiens GN=PTBP1	33.7522	14	102	14	59.596
P52597	Heterogeneous nuclear ribonucleoprotein F OS=Homo sapiens GN=HNRNPF PE=1 SV=3	49.6386	12	102	10	45.643
B5ME19	Eukaryotic translation initiation factor 3 subunit C-like protein OS=Homo sapiens GN=EIF3CL PE=3 SV=1	25.3829	22	107	22	105.407
Q14376	UDP-glucose 4-epimerase OS=Homo sapiens GN=GALE PE=1 SV=2	70.4023	16	123	16	38.257
P84095	Rho-related GTP-binding protein RhoG OS=Homo sapiens GN=RHOG PE=1 SV=1	72.7749	14	213	13	21.295
Q8IUE6	Histone H2A type 2-B OS=Homo sapiens GN=HIST2H2AB PE=1 SV=3	78.4615	16	486	5	13.987
P20073	Annexin A7 OS=Homo sapiens GN=ANXA7 PE=1 SV=3	37.0902	18	138	18	52.706
Q08209	Serine/threonine-protein phosphatase 2B catalytic subunit alpha isoform OS=Homo sapiens GN=PPP3CA PE=1 SV=1	47.7927	20	123	20	58.65
P30530	Tyrosine-protein kinase receptor UFO OS=Homo sapiens GN=AXL PE=1 SV=3	25.3915	17	111	17	98.273
O43633	Charged multivesicular body protein 2a OS=Homo sapiens GN=CHMP2A PE=1 SV=1	45.4955	16	193	16	25.088
P22626	Heterogeneous nuclear ribonucleoproteins A2/B1 OS=Homo sapiens GN=HNRNPA2B1 PE=1 SV=2	38.5269	17	123	14	37.407
Q15019-2	Isoform 2 of Septin-2 OS=Homo sapiens GN=SEPT2	55.0505	14	119	13	45.432
P60660-2	Isoform Smooth muscle of Myosin light polypeptide 6 OS=Homo sapiens GN=MYL6	80.7947	11	170	11	16.95
O75695	Protein XRP2 OS=Homo sapiens GN=RP2 PE=1 SV=4	37.4286	12	131	12	39.615
O76021	Ribosomal L1 domain-containing protein 1 OS=Homo sapiens GN=RSL1D1 PE=1 SV=3	39.5918	20	98	20	54.939
Q13443	Disintegrin and metalloproteinase domain-containing protein 9 OS=Homo sapiens GN=ADAM9 PE=1 SV=1	27.1062	19	84	19	90.497
P26373	60S ribosomal protein L13 OS=Homo sapiens GN=RPL13 PE=1 SV=4	55.4502	19	155	19	24.247
O60437	Periplakin OS=Homo sapiens GN=PPL PE=1 SV=4	14.2938	19	99	19	204.623
Q13492	Phosphatidylinositol-binding clathrin assembly protein OS=Homo sapiens GN=PICALM PE=1 SV=2	30.6748	15	110	15	70.71
P08708	40S ribosomal protein S17 OS=Homo sapiens GN=RPS17 PE=1 SV=2	71.1111	13	107	13	15.54
Q9UHB9	Signal recognition particle subunit SRP68 OS=Homo sapiens GN=SRP68 PE=1 SV=2	37.4801	17	76	17	70.686
P30043	Flavin reductase (NADPH) OS=Homo sapiens GN=BLVRB PE=1 SV=3	80.5825	12	131	12	22.105
O00151	PDZ and LIM domain protein 1 OS=Homo sapiens GN=PDLIM1 PE=1 SV=4	61.0942	15	104	15	36.049
P22087	rRNA 2'-O-methyltransferase fibrillarin OS=Homo sapiens GN=FBL PE=1 SV=2	56.6978	13	106	13	33.763
P35613	Basigin OS=Homo sapiens GN=BSG PE=1 SV=2	28.5714	10	110	10	42.174
A5A6K2	Translationally-controlled tumor protein OS=Pan troglodytes GN=TPT1 PE=2 SV=1	75.5814	8	141	8	19.583
P62281	40S ribosomal protein S11 OS=Mus musculus GN=Rps11 PE=1 SV=3	65.8228	18	166	18	18.419
O15498	Synaptobrevin homolog YKT6 OS=Homo sapiens GN=YKT6 PE=1 SV=1	70.202	12	130	12	22.403
P18621-3	Isoform 3 of 60S ribosomal protein L17 OS=Homo sapiens GN=RPL17	43.4211	12	174	12	26.356
P61289-2	Isoform 2 of Proteasome activator complex subunit 3 OS=Homo sapiens GN=PSME3	47.5655	12	104	12	30.867
O00212	Rho-related GTP-binding protein RhoD OS=Homo sapiens GN=RHOD PE=1 SV=2	59.0476	10	138	10	23.398
P26583	High mobility group protein B2 OS=Homo sapiens GN=HMGB2 PE=1 SV=2	55.0239	17	107	11	24.019
O60506	Heterogeneous nuclear ribonucleoprotein Q OS=Homo sapiens GN=SYNCRIP PE=1 SV=2	33.3868	19	135	12	69.56
P27105	Erythrocyte band 7 integral membrane protein OS=Homo sapiens GN=STOM PE=1 SV=3	64.2361	13	130	13	31.711
O95084	Serine protease 23 OS=Homo sapiens GN=PRSS23 PE=1 SV=1	48.564	11	111	11	42.974
P59998-3	Isoform 3 of Actin-related protein 2/3 complex subunit 4 OS=Homo sapiens GN=ARPC4	60.4278	12	156	12	21.574
P31949	Protein S100-A11 OS=Homo sapiens GN=S100A11 PE=1 SV=2	86.6667	11	192	11	11.733
P45974	Ubiquitin carboxyl-terminal hydrolase 5 OS=Homo sapiens GN=USP5 PE=1 SV=2	33.9161	20	119	20	95.725
P02792	Ferritin light chain OS=Homo sapiens GN=FTL PE=1 SV=2	54.8571	10	107	10	20.007
Q9Y316	Protein MEMO1 OS=Homo sapiens GN=MEMO1 PE=1 SV=1	73.064	18	117	18	33.711
P0DMN0	Sulfotransferase 1A4 OS=Homo sapiens GN=SULT1A4 PE=1 SV=1	58.3051	12	108	6	34.174
Q9Y281	Cofilin-2 OS=Homo sapiens GN=CFL2 PE=1 SV=1	83.7349	17	169	10	18.725
P61026	Ras-related protein Rab-10 OS=Homo sapiens GN=RAB10 PE=1 SV=1	69	15	237	12	22.527
O75340	Programmed cell death protein 6 OS=Homo sapiens GN=PDCD6 PE=1 SV=1	60.2094	11	203	11	21.855
P06865	Beta-hexosaminidase subunit alpha OS=Homo sapiens GN=HEXA PE=1 SV=2	32.5142	16	127	15	60.664
P52907	F-actin-capping protein subunit alpha-1 OS=Homo sapiens GN=CAPZA1 PE=1 SV=3	60.1399	12	142	9	32.902
P62263	40S ribosomal protein S14 OS=Homo sapiens GN=RPS14 PE=1 SV=3	68.2119	9	98	9	16.263
P30520	Adenylosuccinate synthetase isozyme 2 OS=Homo sapiens GN=ADSS PE=1 SV=3	35.0877	13	97	13	50.066
Q8WV92	MIT domain-containing protein 1 OS=Homo sapiens GN=MITD1 PE=1 SV=1	62.6506	15	99	15	29.296
P10909-2	Isoform 2 of Clusterin OS=Homo sapiens GN=CLU	30.1397	16	145	16	57.796
P09758	Tumor-associated calcium signal transducer 2 OS=Homo sapiens GN=TACSTD2 PE=1 SV=3	38.0805	12	189	12	35.687
Q9Y2X3	Nucleolar protein 58 OS=Homo sapiens GN=NOP58 PE=1 SV=1	32.5142	12	75	12	59.541
P52788	Spermine synthase OS=Homo sapiens GN=SMS PE=1 SV=2	61.4754	13	77	13	41.242
Q15365	Poly(rC)-binding protein 1 OS=Homo sapiens GN=PCBP1 PE=1 SV=2	44.1011	9	104	6	37.474
Q8N5I2	Arrestin domain-containing protein 1 OS=Homo sapiens GN=ARRDC1 PE=1 SV=1	42.4942	13	195	13	45.953
Q08945	FACT complex subunit SSRP1 OS=Homo sapiens GN=SSRP1 PE=1 SV=1	28.4908	14	90	14	81.024
Q15366-3	Isoform 3 of Poly(rC)-binding protein 2 OS=Homo sapiens GN=PCBP2	51.3812	11	110	8	38.197
P40925-3	Isoform 3 of Malate dehydrogenase, cytoplasmic OS=Homo sapiens GN=MDH1	50.5682	15	98	15	38.603
O43684	Mitotic checkpoint protein BUB3 OS=Homo sapiens GN=BUB3 PE=1 SV=1	42.378	10	76	10	37.131
P17931	Galectin-3 OS=Homo sapiens GN=LGALS3 PE=1 SV=5	41.2	12	212	12	26.136
Q9Y3F4-2	Isoform 2 of Serine-threonine kinase receptor-associated protein OS=Homo sapiens GN=STRAP	57.5758	14	85	14	39.753
Q6IBS0	Twinfilin-2 OS=Homo sapiens GN=TWF2 PE=1 SV=2	37.5358	11	92	9	39.523
Q9HB71	Calcyclin-binding protein OS=Homo sapiens GN=CACYBP PE=1 SV=2	57.8947	11	71	11	26.194
Q96FQ6	Protein S100-A16 OS=Homo sapiens GN=S100A16 PE=1 SV=1	57.2816	9	113	9	11.794
P40261	Nicotinamide N-methyltransferase OS=Homo sapiens GN=NNMT PE=1 SV=1	70.4545	14	91	14	29.555
O60832	H/ACA ribonucleoprotein complex subunit 4 OS=Homo sapiens GN=DKC1 PE=1 SV=3	33.463	12	93	12	57.638
P61086	Ubiquitin-conjugating enzyme E2 K OS=Homo sapiens GN=UBE2K PE=1 SV=3	82	15	116	15	22.393
Q12792	Twinfilin-1 OS=Homo sapiens GN=TWF1 PE=1 SV=3	58	15	93	13	40.258
P48556	26S proteasome non-ATPase regulatory subunit 8 OS=Homo sapiens GN=PSMD8 PE=1 SV=2	45.1429	16	91	16	39.587
Q9NVD7	Alpha-parvin OS=Homo sapiens GN=PARVA PE=1 SV=1	47.3118	18	128	18	42.217
O43240	Kallikrein-10 OS=Homo sapiens GN=KLK10 PE=1 SV=3	59.4203	11	121	11	30.15
Q9BRG1	Vacuolar protein-sorting-associated protein 25 OS=Homo sapiens GN=VPS25 PE=1 SV=1	56.8182	11	151	11	20.735
P00491	Purine nucleoside phosphorylase OS=Homo sapiens GN=PNP PE=1 SV=2	66.09	14	104	14	32.097
P48729	Casein kinase I isoform alpha OS=Homo sapiens GN=CSNK1A1 PE=1 SV=2	40.3561	13	78	13	38.89
P46782	40S ribosomal protein S5 OS=Homo sapiens GN=RPS5 PE=1 SV=4	58.3333	15	126	15	22.862
P48444	Coatomer subunit delta OS=Homo sapiens GN=ARCN1 PE=1 SV=1	31.8982	18	137	18	57.174
O00161	Synaptosomal-associated protein 23 OS=Homo sapiens GN=SNAP23 PE=1 SV=1	63.981	11	97	11	23.34
Q16181	Septin-7 OS=Homo sapiens GN=SEPT7 PE=1 SV=2	34.0961	14	113	13	50.648
P52565	Rho GDP-dissociation inhibitor 1 OS=Homo sapiens GN=ARHGDIA PE=1 SV=3	58.8235	11	113	11	23.193
P49773	Histidine triad nucleotide-binding protein 1 OS=Homo sapiens GN=HINT1 PE=1 SV=2	81.746	10	84	10	13.793
P22392-2	Isoform 3 of Nucleoside diphosphate kinase B OS=Homo sapiens GN=NME2	71.5356	13	147	5	30.118
P62841	40S ribosomal protein S15 OS=Homo sapiens GN=RPS15 PE=1 SV=2	69.6552	6	87	6	17.029
P50897	Palmitoyl-protein thioesterase 1 OS=Homo sapiens GN=PPT1 PE=1 SV=1	39.5425	9	88	9	34.171
Q8WWI5	Choline transporter-like protein 1 OS=Homo sapiens GN=SLC44A1 PE=1 SV=1	24.6575	13	97	13	73.253
P07305	Histone H1.0 OS=Homo sapiens GN=H1F0 PE=1 SV=3	53.0928	16	112	16	20.85
Q15382	GTP-binding protein Rheb OS=Homo sapiens GN=RHEB PE=1 SV=1	52.7174	12	105	12	20.485
O00571	ATP-dependent RNA helicase DDX3X OS=Homo sapiens GN=DDX3X PE=1 SV=3	31.571	16	85	16	73.198
Q9UBP9	PTB domain-containing engulfment adapter protein 1 OS=Homo sapiens GN=GULP1 PE=1 SV=1	54.6053	17	101	17	34.468
Q96HJ9-2	Isoform 2 of UPF0562 protein C7orf55 OS=Homo sapiens GN=C7orf55	29.2576	14	91	14	54.191
Q13155	Aminoacyl tRNA synthase complex-interacting multifunctional protein 2 OS=Homo sapiens GN=AIMP2 PE=1 SV=2	51.25	11	147	11	35.326
P62750	60S ribosomal protein L23a OS=Homo sapiens GN=RPL23A PE=1 SV=1	54.4872	15	123	15	17.684
Q13185	Chromobox protein homolog 3 OS=Homo sapiens GN=CBX3 PE=1 SV=4	58.4699	12	76	10	20.798
Q03135	Caveolin-1 OS=Homo sapiens GN=CAV1 PE=1 SV=4	67.9775	13	134	13	20.458
Q6UVK1	Chondroitin sulfate proteoglycan 4 OS=Homo sapiens GN=CSPG4 PE=1 SV=2	10.8958	16	60	16	250.382
Q07020	60S ribosomal protein L18 OS=Homo sapiens GN=RPL18 PE=1 SV=2	47.8723	12	154	12	21.621
Q02543	60S ribosomal protein L18a OS=Homo sapiens GN=RPL18A PE=1 SV=2	55.6818	17	172	17	20.749
A5A6I3	Eukaryotic translation initiation factor 3 subunit F OS=Pan troglodytes GN=EIF3F PE=2 SV=1	39.8892	10	83	10	37.894
O43776	Asparagine--tRNA ligase, cytoplasmic OS=Homo sapiens GN=NARS PE=1 SV=1	31.2044	15	82	15	62.903
P62249	40S ribosomal protein S16 OS=Homo sapiens GN=RPS16 PE=1 SV=2	68.4932	14	172	14	16.435
Q16625	Occludin OS=Homo sapiens GN=OCLN PE=1 SV=1	33.3333	13	98	13	59.106
P30626	Sorcin OS=Homo sapiens GN=SRI PE=1 SV=1	58.5859	12	129	12	21.662
Q08174-2	Isoform 2 of Protocadherin-1 OS=Homo sapiens GN=PCDH1	12.2878	10	68	10	133.64
P37235	Hippocalcin-like protein 1 OS=Homo sapiens GN=HPCAL1 PE=1 SV=3	65.8031	11	115	11	22.299
Q92930	Ras-related protein Rab-8B OS=Homo sapiens GN=RAB8B PE=1 SV=2	55.5556	10	206	4	23.569
P62495	Eukaryotic peptide chain release factor subunit 1 OS=Homo sapiens GN=ETF1 PE=1 SV=3	35.9268	13	75	13	49
Q9Y624	Junctional adhesion molecule A OS=Homo sapiens GN=F11R PE=1 SV=1	48.495	13	116	13	32.562
P39019	40S ribosomal protein S19 OS=Homo sapiens GN=RPS19 PE=1 SV=2	61.3793	15	134	15	16.051
P29692-2	Isoform 2 of Elongation factor 1-delta OS=Homo sapiens GN=EEF1D	23.9567	11	76	10	71.364
P40287	Histone H4 OS=Entamoeba histolytica PE=3 SV=1	30.5085	8	453	4	12.862
Q96BJ3	Axin interactor, dorsalization-associated protein OS=Homo sapiens GN=AIDA PE=1 SV=1	55.2288	12	65	12	35.001
Q76KA2	60S ribosomal protein L30 OS=Macaca fascicularis GN=RPL30 PE=3 SV=3	68.6957	10	126	10	12.776
Q9UL26	Ras-related protein Rab-22A OS=Homo sapiens GN=RAB22A PE=1 SV=2	61.3402	12	120	10	21.841
Q92876	Kallikrein-6 OS=Homo sapiens GN=KLK6 PE=1 SV=1	46.7213	9	77	9	26.838
P00492	Hypoxanthine-guanine phosphoribosyltransferase OS=Homo sapiens GN=HPRT1 PE=1 SV=2	71.5596	13	107	13	24.564
Q99653	Calcineurin B homologous protein 1 OS=Homo sapiens GN=CHP1 PE=1 SV=3	78.4615	14	110	14	22.442
P35270	Sepiapterin reductase OS=Homo sapiens GN=SPR PE=1 SV=1	50.5747	10	74	10	28.031
P62244	40S ribosomal protein S15a OS=Homo sapiens GN=RPS15A PE=1 SV=2	65.3846	10	134	10	14.83
Q9BWD1	Acetyl-CoA acetyltransferase, cytosolic OS=Homo sapiens GN=ACAT2 PE=1 SV=2	52.8967	11	64	11	41.324
O43809	Cleavage and polyadenylation specificity factor subunit 5 OS=Homo sapiens GN=NUDT21 PE=1 SV=1	58.1498	11	77	11	26.211
P46060	Ran GTPase-activating protein 1 OS=Homo sapiens GN=RANGAP1 PE=1 SV=1	29.3015	13	57	13	63.502
P61313	60S ribosomal protein L15 OS=Homo sapiens GN=RPL15 PE=1 SV=2	47.549	12	155	12	24.131
P0C0S5	Histone H2A.Z OS=Homo sapiens GN=H2AFZ PE=1 SV=2	70.3125	11	442	9	13.545
Q9UHD8	Septin-9 OS=Homo sapiens GN=SEPT9 PE=1 SV=2	26.1092	12	107	12	65.361
P32320	Cytidine deaminase OS=Homo sapiens GN=CDA PE=1 SV=2	87.6712	8	66	8	16.174
O75608	Acyl-protein thioesterase 1 OS=Homo sapiens GN=LYPLA1 PE=1 SV=1	56.087	9	105	9	24.653
Q6PCB6	Protein ABHD17C OS=Homo sapiens GN=ABHD17C PE=2 SV=2	56.8389	8	62	8	35.808
Q14914	Prostaglandin reductase 1 OS=Homo sapiens GN=PTGR1 PE=1 SV=2	53.7994	13	80	13	35.847
Q6IAA8	Ragulator complex protein LAMTOR1 OS=Homo sapiens GN=LAMTOR1 PE=1 SV=2	75.1553	9	72	9	17.734
Q86X29	Lipolysis-stimulated lipoprotein receptor OS=Homo sapiens GN=LSR PE=1 SV=4	30.6626	13	91	13	71.394
Q9UNH7	Sorting nexin-6 OS=Homo sapiens GN=SNX6 PE=1 SV=1	37.1921	13	72	13	46.62
Q15691	Microtubule-associated protein RP/EB family member 1 OS=Homo sapiens GN=MAPRE1 PE=1 SV=3	45.8955	12	72	12	29.98
P62277	40S ribosomal protein S13 OS=Homo sapiens GN=RPS13 PE=1 SV=2	50.3311	11	159	11	17.212
P62269	40S ribosomal protein S18 OS=Homo sapiens GN=RPS18 PE=1 SV=3	51.9737	15	212	15	17.708
O43813	LanC-like protein 1 OS=Homo sapiens GN=LANCL1 PE=1 SV=1	47.8697	12	63	12	45.254
Q96FW1	Ubiquitin thioesterase OTUB1 OS=Homo sapiens GN=OTUB1 PE=1 SV=2	54.9815	11	101	11	31.264
P09417	Dihydropteridine reductase OS=Homo sapiens GN=QDPR PE=1 SV=2	50.8197	9	56	9	25.773
Q9UL25	Ras-related protein Rab-21 OS=Homo sapiens GN=RAB21 PE=1 SV=3	43.5556	9	95	9	24.332
Q9H190	Syntenin-2 OS=Homo sapiens GN=SDCBP2 PE=1 SV=2	48.2877	11	86	11	31.574
P67809	Nuclease-sensitive element-binding protein 1 OS=Homo sapiens GN=YBX1 PE=1 SV=3	44.1358	10	71	10	35.903
Q9H4A6	Golgi phosphoprotein 3 OS=Homo sapiens GN=GOLPH3 PE=1 SV=1	42.6174	9	68	7	33.79
Q9Y6W5	Wiskott-Aldrich syndrome protein family member 2 OS=Homo sapiens GN=WASF2 PE=1 SV=3	18.0723	8	77	8	54.25
P40429	60S ribosomal protein L13a OS=Homo sapiens GN=RPL13A PE=1 SV=2	45.8128	17	163	17	23.562
Q9H3Z4-2	Isoform 2 of DnaJ homolog subfamily C member 5 OS=Homo sapiens GN=DNAJC5	51.497	8	72	8	18.789
P30085	UMP-CMP kinase OS=Homo sapiens GN=CMPK1 PE=1 SV=3	48.4694	11	82	11	22.208
Q9BY43-2	Isoform 2 of Charged multivesicular body protein 4a OS=Homo sapiens GN=CHMP4A	33.2075	8	74	8	29.785
P13987	CD59 glycoprotein OS=Homo sapiens GN=CD59 PE=1 SV=1	28.125	9	155	9	14.168
P46783	40S ribosomal protein S10 OS=Homo sapiens GN=RPS10 PE=1 SV=1	56.3636	11	128	11	18.886
Q9H0H5	Rac GTPase-activating protein 1 OS=Homo sapiens GN=RACGAP1 PE=1 SV=1	29.9051	16	89	16	70.982
Q86SJ2	Amphoterin-induced protein 2 OS=Homo sapiens GN=AMIGO2 PE=1 SV=1	30.2682	12	77	12	57.897
P61421	V-type proton ATPase subunit d 1 OS=Homo sapiens GN=ATP6V0D1 PE=1 SV=1	43.5897	12	62	12	40.303
P21926	CD9 antigen OS=Homo sapiens GN=CD9 PE=1 SV=4	33.3333	11	174	4	25.399
O75436	Vacuolar protein sorting-associated protein 26A OS=Homo sapiens GN=VPS26A PE=1 SV=2	48.0122	12	75	11	38.146
Q9Y6E2	Basic leucine zipper and W2 domain-containing protein 2 OS=Homo sapiens GN=BZW2 PE=1 SV=1	30.3103	13	79	11	48.132
P46776	60S ribosomal protein L27a OS=Homo sapiens GN=RPL27A PE=1 SV=2	52.027	12	102	12	16.551
P06703	Protein S100-A6 OS=Homo sapiens GN=S100A6 PE=1 SV=1	75.5556	13	108	13	10.173
Q02750	Dual specificity mitogen-activated protein kinase kinase 1 OS=Homo sapiens GN=MAP2K1 PE=1 SV=2	37.4046	11	64	11	43.411
Q9Y5Y6	Suppressor of tumorigenicity 14 protein OS=Homo sapiens GN=ST14 PE=1 SV=2	16.6082	11	72	11	94.709
O76070	Gamma-synuclein OS=Homo sapiens GN=SNCG PE=1 SV=2	76.378	11	84	11	13.323
P61088	Ubiquitin-conjugating enzyme E2 N OS=Homo sapiens GN=UBE2N PE=1 SV=1	79.6053	13	120	13	17.127
P01966	Hemoglobin subunit alpha OS=Bos taurus GN=HBA PE=1 SV=2	78.169	8	110	8	15.175
Q13907-2	Isoform 2 of Isopentenyl-diphosphate Delta-isomerase 1 OS=Homo sapiens GN=IDI1	43.3099	11	90	11	32.465
Q96C19	EF-hand domain-containing protein D2 OS=Homo sapiens GN=EFHD2 PE=1 SV=1	40	12	92	12	26.68
P57735	Ras-related protein Rab-25 OS=Homo sapiens GN=RAB25 PE=1 SV=2	59.6244	12	111	11	23.481
P67870	Casein kinase II subunit beta OS=Homo sapiens GN=CSNK2B PE=1 SV=1	49.3023	9	71	9	24.926
Q15828	Cystatin-M OS=Homo sapiens GN=CST6 PE=1 SV=1	64.4295	8	71	8	16.5
Q8ND76	Cyclin-Y OS=Homo sapiens GN=CCNY PE=1 SV=2	46.6276	11	86	7	39.312
P24941	Cyclin-dependent kinase 2 OS=Homo sapiens GN=CDK2 PE=1 SV=2	40.9396	11	89	9	33.908
P49768	Presenilin-1 OS=Homo sapiens GN=PSEN1 PE=1 SV=1	25.0535	9	66	9	52.634
Q9NZZ3	Charged multivesicular body protein 5 OS=Homo sapiens GN=CHMP5 PE=1 SV=1	42.0091	6	87	6	24.555
Q9H0E2	Toll-interacting protein OS=Homo sapiens GN=TOLLIP PE=1 SV=1	41.6058	9	77	9	30.262
Q14126	Desmoglein-2 OS=Homo sapiens GN=DSG2 PE=1 SV=2	12.8801	10	60	10	122.218
P51572-2	Isoform 2 of B-cell receptor-associated protein 31 OS=Homo sapiens GN=BCAP31	36.4217	13	64	13	34.73
P83731	60S ribosomal protein L24 OS=Homo sapiens GN=RPL24 PE=1 SV=1	43.949	10	106	10	17.768
P62318	Small nuclear ribonucleoprotein Sm D3 OS=Homo sapiens GN=SNRPD3 PE=1 SV=1	53.1746	7	80	7	13.907
P52566	Rho GDP-dissociation inhibitor 2 OS=Homo sapiens GN=ARHGDIB PE=1 SV=3	60.6965	10	75	10	22.974
P56537	Eukaryotic translation initiation factor 6 OS=Homo sapiens GN=EIF6 PE=1 SV=1	56.7347	8	74	8	26.582
Q9UBV8	Peflin OS=Homo sapiens GN=PEF1 PE=1 SV=1	35.2113	7	107	7	30.361
P42330	Aldo-keto reductase family 1 member C3 OS=Homo sapiens GN=AKR1C3 PE=1 SV=4	43.3437	10	56	10	36.83
P54687-5	Isoform 5 of Branched-chain-amino-acid aminotransferase, cytosolic OS=Homo sapiens GN=BCAT1	32.6633	10	86	10	44.103
P19440	Gamma-glutamyltranspeptidase 1 OS=Homo sapiens GN=GGT1 PE=1 SV=2	30.2285	12	62	12	61.372
Q9NQC3-2	Isoform 2 of Reticulon-4 OS=Homo sapiens GN=RTN4	33.244	8	94	8	40.293
P02786	Transferrin receptor protein 1 OS=Homo sapiens GN=TFRC PE=1 SV=2	20.3947	12	58	12	84.818
P30050	60S ribosomal protein L12 OS=Homo sapiens GN=RPL12 PE=1 SV=1	53.9394	9	130	9	17.808
O75190-2	Isoform B of DnaJ homolog subfamily B member 6 OS=Homo sapiens GN=DNAJB6	57.2614	13	93	12	26.883
P21964	Catechol O-methyltransferase OS=Homo sapiens GN=COMT PE=1 SV=2	46.4945	9	60	9	30.018
P84098	60S ribosomal protein L19 OS=Homo sapiens GN=RPL19 PE=1 SV=1	45.9184	12	94	12	23.451
Q96DG6	Carboxymethylenebutenolidase homolog OS=Homo sapiens GN=CMBL PE=1 SV=1	50.2041	12	78	12	28.03
P49788	Retinoic acid receptor responder protein 1 OS=Homo sapiens GN=RARRES1 PE=1 SV=2	40.1361	10	138	10	33.264
Q9H8S9	MOB kinase activator 1A OS=Homo sapiens GN=MOB1A PE=1 SV=4	42.5926	8	89	8	25.064
P11766	Alcohol dehydrogenase class-3 OS=Homo sapiens GN=ADH5 PE=1 SV=4	52.4064	12	66	12	39.698
Q14512	Fibroblast growth factor-binding protein 1 OS=Homo sapiens GN=FGFBP1 PE=1 SV=1	35.4701	7	58	7	26.247
P55036	26S proteasome non-ATPase regulatory subunit 4 OS=Homo sapiens GN=PSMD4 PE=1 SV=1	22.5464	7	55	7	40.711
A5A6H8	Integral membrane protein 2B OS=Pan troglodytes GN=ITM2B PE=2 SV=1	55.6391	11	91	11	30.318
Q04837	Single-stranded DNA-binding protein, mitochondrial OS=Homo sapiens GN=SSBP1 PE=1 SV=1	49.3243	8	73	8	17.249
P11940	Polyadenylate-binding protein 1 OS=Homo sapiens GN=PABPC1 PE=1 SV=2	22.7987	12	88	7	70.626
P51153	Ras-related protein Rab-13 OS=Homo sapiens GN=RAB13 PE=1 SV=1	50.7389	9	113	7	22.76
P62829	60S ribosomal protein L23 OS=Homo sapiens GN=RPL23 PE=1 SV=1	65.7143	10	122	10	14.856
P00761	Trypsin OS=Sus scrofa PE=1 SV=1	46.7532	9	134	9	24.394
P14678-3	Isoform SM-B1 of Small nuclear ribonucleoprotein-associated proteins B and B' OS=Homo sapiens GN=SNRPB	24.2215	9	100	9	30.012
O00194	Ras-related protein Rab-27B OS=Homo sapiens GN=RAB27B PE=1 SV=4	43.578	11	96	8	24.592
P04080	Cystatin-B OS=Homo sapiens GN=CSTB PE=1 SV=2	79.5918	5	64	5	11.133
P60903	Protein S100-A10 OS=Homo sapiens GN=S100A10 PE=1 SV=2	45.3608	8	137	8	11.196
Q9NR30	Nucleolar RNA helicase 2 OS=Homo sapiens GN=DDX21 PE=1 SV=5	20.6897	14	68	14	87.29
Q9UBI6	Guanine nucleotide-binding protein G(I)/G(S)/G(O) subunit gamma-12 OS=Homo sapiens GN=GNG12 PE=1 SV=3	70.8333	6	96	6	8.001
P62847-4	Isoform 4 of 40S ribosomal protein S24 OS=Homo sapiens GN=RPS24	16.609	6	110	6	32.41
O95372	Acyl-protein thioesterase 2 OS=Homo sapiens GN=LYPLA2 PE=1 SV=1	48.0519	7	79	7	24.721
Q14847-2	Isoform 2 of LIM and SH3 domain protein 1 OS=Homo sapiens GN=LASP1	37.1517	10	106	10	35.991
O15511	Actin-related protein 2/3 complex subunit 5 OS=Homo sapiens GN=ARPC5 PE=1 SV=3	62.2517	9	76	8	16.31
P51151	Ras-related protein Rab-9A OS=Homo sapiens GN=RAB9A PE=1 SV=1	44.7761	9	58	9	22.823
P12830	Cadherin-1 OS=Homo sapiens GN=CDH1 PE=1 SV=3	18.8209	11	103	11	97.396
Q00577	Transcriptional activator protein Pur-alpha OS=Homo sapiens GN=PURA PE=1 SV=2	32.9193	6	61	6	34.889
P25398	40S ribosomal protein S12 OS=Homo sapiens GN=RPS12 PE=1 SV=3	65.1515	10	64	10	14.505
P62994	Growth factor receptor-bound protein 2 OS=Rattus norvegicus GN=Grb2 PE=1 SV=1	59.9078	12	98	12	25.19
P35659	Protein DEK OS=Homo sapiens GN=DEK PE=1 SV=1	32.5333	12	76	12	42.648
Q8IZP0	Abl interactor 1 OS=Homo sapiens GN=ABI1 PE=1 SV=4	23.2283	11	91	9	55.047
Q9UJ70-2	Isoform 2 of N-acetyl-D-glucosamine kinase OS=Homo sapiens GN=NAGK	24.359	7	62	7	42.011
P00441	Superoxide dismutase [Cu-Zn] OS=Homo sapiens GN=SOD1 PE=1 SV=2	75.974	8	52	8	15.926
Q01650	Large neutral amino acids transporter small subunit 1 OS=Homo sapiens GN=SLC7A5 PE=1 SV=2	14.2012	6	83	6	54.974
Q9HCY8	Protein S100-A14 OS=Homo sapiens GN=S100A14 PE=1 SV=1	77.8846	8	103	8	11.655
P62314	Small nuclear ribonucleoprotein Sm D1 OS=Homo sapiens GN=SNRPD1 PE=1 SV=1	54.6218	5	54	5	13.273
Q9NP72	Ras-related protein Rab-18 OS=Homo sapiens GN=RAB18 PE=1 SV=1	58.2524	10	68	10	22.963
Q14258	E3 ubiquitin/ISG15 ligase TRIM25 OS=Homo sapiens GN=TRIM25 PE=1 SV=2	19.6825	10	51	10	70.928
P00568	Adenylate kinase isoenzyme 1 OS=Homo sapiens GN=AK1 PE=1 SV=3	53.6082	8	55	8	21.621
P23246	Splicing factor, proline- and glutamine-rich OS=Homo sapiens GN=SFPQ PE=1 SV=2	18.2461	9	92	8	76.102
Q12974	Protein tyrosine phosphatase type IVA 2 OS=Homo sapiens GN=PTP4A2 PE=1 SV=1	64.0719	10	76	6	19.115
Q53H96	Pyrroline-5-carboxylate reductase 3 OS=Homo sapiens GN=PYCRL PE=1 SV=3	45.2555	9	60	9	28.645
Q96A22	Uncharacterized protein C11orf52 OS=Homo sapiens GN=C11orf52 PE=1 SV=2	79.6748	8	54	8	13.912
P30086	Phosphatidylethanolamine-binding protein 1 OS=Homo sapiens GN=PEBP1 PE=1 SV=3	65.2406	8	65	8	21.044
O15145	Actin-related protein 2/3 complex subunit 3 OS=Homo sapiens GN=ARPC3 PE=1 SV=3	43.2584	8	99	8	20.533
P61353	60S ribosomal protein L27 OS=Homo sapiens GN=RPL27 PE=1 SV=2	55.8824	11	118	11	15.788
P48739-3	Isoform 3 of Phosphatidylinositol transfer protein beta isoform OS=Homo sapiens GN=PITPNB	46.8864	8	47	7	31.68
O95164	Ubiquitin-like protein 3 OS=Homo sapiens GN=UBL3 PE=1 SV=1	47.0085	6	34	6	13.149
Q07955	Serine/arginine-rich splicing factor 1 OS=Homo sapiens GN=SRSF1 PE=1 SV=2	37.9032	12	98	12	27.728
Q9UQN3	Charged multivesicular body protein 2b OS=Homo sapiens GN=CHMP2B PE=1 SV=1	38.9671	11	110	11	23.891
Q7L1Q6-3	Isoform 3 of Basic leucine zipper and W2 domain-containing protein 1 OS=Homo sapiens GN=BZW1	20.8426	9	52	7	51.249
P42766	60S ribosomal protein L35 OS=Homo sapiens GN=RPL35 PE=1 SV=2	40.6504	9	77	9	14.543
P62995	Transformer-2 protein homolog beta OS=Homo sapiens GN=TRA2B PE=1 SV=1	29.8611	9	66	9	33.646
P63167	Dynein light chain 1, cytoplasmic OS=Homo sapiens GN=DYNLL1 PE=1 SV=1	64.0449	5	53	3	10.359
O14792	Heparan sulfate glucosamine 3-O-sulfotransferase 1 OS=Homo sapiens GN=HS3ST1 PE=1 SV=1	27.6873	9	54	9	35.75
P50914	60S ribosomal protein L14 OS=Homo sapiens GN=RPL14 PE=1 SV=4	25.1163	8	113	8	23.417
P63099	Calcineurin subunit B type 1 OS=Bos taurus GN=PPP3R1 PE=1 SV=2	65.2941	10	43	10	19.288
Q9NP79	Vacuolar protein sorting-associated protein VTA1 homolog OS=Homo sapiens GN=VTA1 PE=1 SV=1	24.1042	8	89	8	33.858
P31153	S-adenosylmethionine synthase isoform type-2 OS=Homo sapiens GN=MAT2A PE=1 SV=1	30.6329	11	51	11	43.633
P63208	S-phase kinase-associated protein 1 OS=Homo sapiens GN=SKP1 PE=1 SV=2	51.5337	8	56	8	18.646
P09972	Fructose-bisphosphate aldolase C OS=Homo sapiens GN=ALDOC PE=1 SV=2	18.956	6	107	2	39.431
Q15126	Phosphomevalonate kinase OS=Homo sapiens GN=PMVK PE=1 SV=3	44.2708	8	48	8	21.981
P20042	Eukaryotic translation initiation factor 2 subunit 2 OS=Homo sapiens GN=EIF2S2 PE=1 SV=2	27.3273	10	62	10	38.364
Q9ULC4	Malignant T-cell-amplified sequence 1 OS=Homo sapiens GN=MCTS1 PE=1 SV=1	45.8564	7	61	7	20.542
Q15435	Protein phosphatase 1 regulatory subunit 7 OS=Homo sapiens GN=PPP1R7 PE=1 SV=1	26.1111	7	38	7	41.539
Q9NR31	GTP-binding protein SAR1a OS=Homo sapiens GN=SAR1A PE=1 SV=1	43.9394	7	66	5	22.353
Q96IU4	Protein ABHD14B OS=Homo sapiens GN=ABHD14B PE=1 SV=1	51.9048	7	48	7	22.332
Q9BVJ7	Dual specificity protein phosphatase 23 OS=Homo sapiens GN=DUSP23 PE=1 SV=1	66	9	65	9	16.578
O15162	Phospholipid scramblase 1 OS=Homo sapiens GN=PLSCR1 PE=1 SV=1	26.7296	6	82	6	35.026
Q9NYT0	Pleckstrin-2 OS=Homo sapiens GN=PLEK2 PE=1 SV=1	29.745	8	38	8	39.946
P62266	40S ribosomal protein S23 OS=Homo sapiens GN=RPS23 PE=1 SV=3	49.6503	8	153	8	15.798
P15927-3	Isoform 3 of Replication protein A 32 kDa subunit OS=Homo sapiens GN=RPA2	29.0503	8	42	8	38.786
Q9NZL4-3	Isoform 3 of Hsp70-binding protein 1 OS=Homo sapiens GN=HSPBP1	30.8642	8	45	8	44.487
P46779	60S ribosomal protein L28 OS=Homo sapiens GN=RPL28 PE=1 SV=3	48.1752	12	75	12	15.738
Q16629	Serine/arginine-rich splicing factor 7 OS=Homo sapiens GN=SRSF7 PE=1 SV=1	31.9328	8	71	7	27.35
P63279	SUMO-conjugating enzyme UBC9 OS=Homo sapiens GN=UBE2I PE=1 SV=1	43.038	6	48	6	17.995
Q07812-2	Isoform Beta of Apoptosis regulator BAX OS=Homo sapiens GN=BAX	30.7339	5	52	5	24.204
Q53TN4	Cytochrome b reductase 1 OS=Homo sapiens GN=CYBRD1 PE=1 SV=1	18.5315	4	58	4	31.621
Q9BR76	Coronin-1B OS=Homo sapiens GN=CORO1B PE=1 SV=1	25.1534	9	58	9	54.2
P63173	60S ribosomal protein L38 OS=Homo sapiens GN=RPL38 PE=1 SV=2	57.1429	7	46	7	8.213
Q96FZ7	Charged multivesicular body protein 6 OS=Homo sapiens GN=CHMP6 PE=1 SV=3	36.8159	7	62	7	23.47
P32119	Peroxiredoxin-2 OS=Homo sapiens GN=PRDX2 PE=1 SV=5	42.4242	9	73	8	21.878
P18613	Ras-related protein rapA OS=Dictyostelium discoideum GN=rapA PE=1 SV=1	33.871	7	150	1	20.993
Q9NRW3	DNA dC->dU-editing enzyme APOBEC-3C OS=Homo sapiens GN=APOBEC3C PE=1 SV=2	35.2632	5	43	4	22.811
P61812	Transforming growth factor beta-2 OS=Homo sapiens GN=TGFB2 PE=1 SV=1	23.913	8	58	8	47.717
Q92882	Osteoclast-stimulating factor 1 OS=Homo sapiens GN=OSTF1 PE=1 SV=2	34.5794	6	48	6	23.772
P46778	60S ribosomal protein L21 OS=Homo sapiens GN=RPL21 PE=1 SV=2	35.625	9	64	9	18.553
Q9NZL9	Methionine adenosyltransferase 2 subunit beta OS=Homo sapiens GN=MAT2B PE=1 SV=1	36.5269	8	42	8	37.528
P68036-3	Isoform 3 of Ubiquitin-conjugating enzyme E2 L3 OS=Homo sapiens GN=UBE2L3	47.1698	8	61	8	23.989
Q98TF6	60S ribosomal protein L36 OS=Gallus gallus GN=RPL36 PE=3 SV=1	34.2857	6	77	6	12.288
P10599	Thioredoxin OS=Homo sapiens GN=TXN PE=1 SV=3	55.2381	5	78	5	11.73
Q13126-2	Isoform 2 of S-methyl-5'-thioadenosine phosphorylase OS=Homo sapiens GN=MTAP	32.3699	8	44	8	38.331
Q9H444	Charged multivesicular body protein 4b OS=Homo sapiens GN=CHMP4B PE=1 SV=1	46.4286	10	60	9	24.935
P52943	Cysteine-rich protein 2 OS=Homo sapiens GN=CRIP2 PE=1 SV=1	55.2885	6	47	6	22.478
Q92522	Histone H1x OS=Homo sapiens GN=H1FX PE=1 SV=1	35.6808	9	52	9	22.474
Q15102	Platelet-activating factor acetylhydrolase IB subunit gamma OS=Homo sapiens GN=PAFAH1B3 PE=1 SV=1	48.0519	7	60	7	25.718
P25685	DnaJ homolog subfamily B member 1 OS=Homo sapiens GN=DNAJB1 PE=1 SV=4	27.0588	9	48	8	38.02
P31943	Heterogeneous nuclear ribonucleoprotein H OS=Homo sapiens GN=HNRNPH1 PE=1 SV=4	22.2717	6	60	4	49.198
P19012	Keratin, type I cytoskeletal 15 OS=Homo sapiens GN=KRT15 PE=1 SV=3	14.693	9	106	1	49.181
P68402	Platelet-activating factor acetylhydrolase IB subunit beta OS=Homo sapiens GN=PAFAH1B2 PE=1 SV=1	46.2882	7	62	7	25.553
Q13868	Exosome complex component RRP4 OS=Homo sapiens GN=EXOSC2 PE=1 SV=2	38.5666	8	50	8	32.768
P35268	60S ribosomal protein L22 OS=Homo sapiens GN=RPL22 PE=1 SV=2	41.4062	6	78	6	14.778
P62854	40S ribosomal protein S26 OS=Homo sapiens GN=RPS26 PE=1 SV=3	44.3478	5	75	5	13.007
Q9BV40	Vesicle-associated membrane protein 8 OS=Homo sapiens GN=VAMP8 PE=1 SV=1	53	6	54	6	11.431
Q9Y224	UPF0568 protein C14orf166 OS=Homo sapiens GN=C14orf166 PE=1 SV=1	30.7377	6	35	6	28.051
O15194	CTD small phosphatase-like protein OS=Homo sapiens GN=CTDSPL PE=1 SV=2	26.087	7	58	6	31.109
Q9H9S4	Calcium-binding protein 39-like OS=Homo sapiens GN=CAB39L PE=1 SV=3	24.9258	7	88	4	39.063
O75347	Tubulin-specific chaperone A OS=Homo sapiens GN=TBCA PE=1 SV=3	35.1852	5	34	5	12.847
Q9BPX5	Actin-related protein 2/3 complex subunit 5-like protein OS=Homo sapiens GN=ARPC5L PE=1 SV=1	58.8235	6	53	5	16.931
P23284	Peptidyl-prolyl cis-trans isomerase B OS=Homo sapiens GN=PPIB PE=1 SV=2	38.4259	9	70	9	23.728
P61081	NEDD8-conjugating enzyme Ubc12 OS=Homo sapiens GN=UBE2M PE=1 SV=1	46.9945	9	75	9	20.887
P05386	60S acidic ribosomal protein P1 OS=Homo sapiens GN=RPLP1 PE=1 SV=1	56.1404	4	39	4	11.507
O55159	Epithelial cell adhesion molecule OS=Rattus norvegicus GN=Epcam PE=1 SV=1	13.0159	5	76	2	35.185
P49247	Ribose-5-phosphate isomerase OS=Homo sapiens GN=RPIA PE=1 SV=3	33.119	8	37	8	33.248
Q00765	Receptor expression-enhancing protein 5 OS=Homo sapiens GN=REEP5 PE=1 SV=3	28.0423	8	66	8	21.479
P55212	Caspase-6 OS=Homo sapiens GN=CASP6 PE=1 SV=2	26.6212	8	52	7	33.288
Q9NY35	Claudin domain-containing protein 1 OS=Homo sapiens GN=CLDND1 PE=1 SV=1	22.9249	6	38	6	28.584
Q9HD42	Charged multivesicular body protein 1a OS=Homo sapiens GN=CHMP1A PE=1 SV=1	32.1429	10	121	10	21.689
Q9Y2Z0	Protein SGT1 homolog OS=Homo sapiens GN=SUGT1 PE=1 SV=3	29.0411	7	31	7	40.998
Q9P0L0-2	Isoform 2 of Vesicle-associated membrane protein-associated protein A OS=Homo sapiens GN=VAPA	20.7483	5	40	4	32.593
Q01130	Serine/arginine-rich splicing factor 2 OS=Homo sapiens GN=SRSF2 PE=1 SV=4	21.7195	5	56	5	25.461
Q9ULC3	Ras-related protein Rab-23 OS=Homo sapiens GN=RAB23 PE=1 SV=1	32.4895	7	41	7	26.643
P08962	CD63 antigen OS=Homo sapiens GN=CD63 PE=1 SV=2	17.6471	4	82	4	25.619
Q9NXU5	ADP-ribosylation factor-like protein 15 OS=Homo sapiens GN=ARL15 PE=1 SV=1	40.6863	6	50	6	22.862
Q10589-2	Isoform 2 of Bone marrow stromal antigen 2 OS=Homo sapiens GN=BST2	24.4048	7	61	7	18.383
Q7Z5G4	Golgin subfamily A member 7 OS=Homo sapiens GN=GOLGA7 PE=1 SV=2	48.1752	7	66	7	15.814
P42677	40S ribosomal protein S27 OS=Homo sapiens GN=RPS27 PE=1 SV=3	40.4762	5	60	3	9.455
P16070	CD44 antigen OS=Homo sapiens GN=CD44 PE=1 SV=3	8.08625	5	46	5	81.487
Q99729-2	Isoform 2 of Heterogeneous nuclear ribonucleoprotein A/B OS=Homo sapiens GN=HNRNPAB	22.8916	7	65	6	35.945
P51636	Caveolin-2 OS=Homo sapiens GN=CAV2 PE=1 SV=2	43.8272	4	39	4	18.279
Q9Y3C8	Ubiquitin-fold modifier-conjugating enzyme 1 OS=Homo sapiens GN=UFC1 PE=1 SV=3	55.6886	6	50	6	19.446
P61966	AP-1 complex subunit sigma-1A OS=Homo sapiens GN=AP1S1 PE=1 SV=1	41.7722	6	49	4	18.721
P55010	Eukaryotic translation initiation factor 5 OS=Homo sapiens GN=EIF5 PE=1 SV=2	19.9536	7	47	7	49.192
P62851	40S ribosomal protein S25 OS=Homo sapiens GN=RPS25 PE=1 SV=1	47.2	9	98	9	13.734
P09237	Matrilysin OS=Homo sapiens GN=MMP7 PE=1 SV=1	24.3446	7	30	7	29.658
P09382	Galectin-1 OS=Homo sapiens GN=LGALS1 PE=1 SV=2	51.1111	6	53	6	14.706
Q9H3K6	BolA-like protein 2 OS=Homo sapiens GN=BOLA2 PE=1 SV=1	69.7674	4	24	4	10.11
Q60809	CCR4-NOT transcription complex subunit 7 OS=Mus musculus GN=Cnot7 PE=1 SV=1	25.9649	5	36	5	32.697
P15151	Poliovirus receptor OS=Homo sapiens GN=PVR PE=1 SV=2	18.2254	6	32	6	45.274
P50281	Matrix metalloproteinase-14 OS=Homo sapiens GN=MMP14 PE=1 SV=3	12.8866	8	42	8	65.852
O95197-3	Isoform 3 of Reticulon-3 OS=Homo sapiens GN=RTN3	20.339	5	41	5	25.593
O43488	Aflatoxin B1 aldehyde reductase member 2 OS=Homo sapiens GN=AKR7A2 PE=1 SV=3	19.2201	5	39	5	39.564
Q9UBQ0-2	Isoform 2 of Vacuolar protein sorting-associated protein 29 OS=Homo sapiens GN=VPS29	47.8495	7	49	7	20.914
P78344	Eukaryotic translation initiation factor 4 gamma 2 OS=Homo sapiens GN=EIF4G2 PE=1 SV=1	11.4664	8	44	8	102.297
P02070	Hemoglobin subunit beta OS=Bos taurus GN=HBB PE=1 SV=1	24.1379	4	66	3	15.944
Q99584	Protein S100-A13 OS=Homo sapiens GN=S100A13 PE=1 SV=1	50	8	46	8	11.464
Q93096	Protein tyrosine phosphatase type IVA 1 OS=Homo sapiens GN=PTP4A1 PE=1 SV=2	54.9133	7	60	3	19.802
P49207	60S ribosomal protein L34 OS=Homo sapiens GN=RPL34 PE=1 SV=3	47.0085	9	72	9	13.284
P62913	60S ribosomal protein L11 OS=Homo sapiens GN=RPL11 PE=1 SV=2	42.1348	6	58	6	20.24
P61769	Beta-2-microglobulin OS=Homo sapiens GN=B2M PE=1 SV=1	37.8151	4	48	4	13.706
O95832	Claudin-1 OS=Homo sapiens GN=CLDN1 PE=1 SV=1	29.8578	4	57	4	22.729
Q9NRY6	Phospholipid scramblase 3 OS=Homo sapiens GN=PLSCR3 PE=1 SV=2	22.3729	4	32	4	31.628
P53801	Pituitary tumor-transforming gene 1 protein-interacting protein OS=Homo sapiens GN=PTTG1IP PE=1 SV=1	17.2222	4	74	4	20.31
O00170	AH receptor-interacting protein OS=Homo sapiens GN=AIP PE=1 SV=2	23.6364	6	32	6	37.612
P23919	Thymidylate kinase OS=Homo sapiens GN=DTYMK PE=1 SV=4	30.6604	7	42	7	23.804
Q9GZY6	Linker for activation of T-cells family member 2 OS=Homo sapiens GN=LAT2 PE=1 SV=1	39.5062	5	32	5	26.534
P62304	Small nuclear ribonucleoprotein E OS=Homo sapiens GN=SNRPE PE=1 SV=1	39.1304	2	60	2	10.797
Q9Y3E7	Charged multivesicular body protein 3 OS=Homo sapiens GN=CHMP3 PE=1 SV=3	37.3874	7	58	7	25.057
Q9BUP3-3	Isoform 3 of Oxidoreductase HTATIP2 OS=Homo sapiens GN=HTATIP2	22.1014	6	42	6	30.112
P01023	Alpha-2-macroglobulin OS=Homo sapiens GN=A2M PE=1 SV=3	3.45997	5	101	3	163.188
P60866-2	Isoform 2 of 40S ribosomal protein S20 OS=Homo sapiens GN=RPS20	30.2817	5	64	5	15.995
Q92963-3	Isoform 3 of GTP-binding protein Rit1 OS=Homo sapiens GN=RIT1	36.8644	7	45	7	27.131
P54709	Sodium/potassium-transporting ATPase subunit beta-3 OS=Homo sapiens GN=ATP1B3 PE=1 SV=1	26.5233	5	45	5	31.492
A8MQ03	Cysteine-rich tail protein 1 OS=Homo sapiens GN=CYSRT1 PE=1 SV=1	31.25	4	34	4	15.303
O95297	Myelin protein zero-like protein 1 OS=Homo sapiens GN=MPZL1 PE=1 SV=1	27.881	5	44	5	29.064
O14493	Claudin-4 OS=Homo sapiens GN=CLDN4 PE=1 SV=1	33.0144	4	66	3	22.062
Q14116	Interleukin-18 OS=Homo sapiens GN=IL18 PE=1 SV=1	41.9689	7	35	7	22.312
P06730-2	Isoform 2 of Eukaryotic translation initiation factor 4E OS=Homo sapiens GN=EIF4E	21.371	7	62	7	28.76
Q16563	Synaptophysin-like protein 1 OS=Homo sapiens GN=SYPL1 PE=1 SV=1	20.0772	4	61	4	28.547
P62899-2	Isoform 2 of 60S ribosomal protein L31 OS=Homo sapiens GN=RPL31	40.625	6	54	6	14.623
P84103	Serine/arginine-rich splicing factor 3 OS=Homo sapiens GN=SRSF3 PE=1 SV=1	33.5366	6	50	5	19.318
Q5T601	Adhesion G-protein coupled receptor F1 OS=Homo sapiens GN=ADGRF1 PE=1 SV=2	8.24176	4	26	4	101.3
P15529-2	Isoform B of Membrane cofactor protein OS=Homo sapiens GN=CD46	11.7794	5	39	2	44.209
P31942	Heterogeneous nuclear ribonucleoprotein H3 OS=Homo sapiens GN=HNRNPH3 PE=1 SV=2	14.7399	4	36	4	36.903
Q9Y653	Adhesion G-protein coupled receptor G1 OS=Homo sapiens GN=ADGRG1 PE=1 SV=2	9.37951	5	34	5	77.688
Q9Y3D6	Mitochondrial fission 1 protein OS=Homo sapiens GN=FIS1 PE=1 SV=2	28.9474	4	49	4	16.927
O60635	Tetraspanin-1 OS=Homo sapiens GN=TSPAN1 PE=1 SV=2	11.6183	4	50	4	26.283
Q13630	GDP-L-fucose synthase OS=Homo sapiens GN=TSTA3 PE=1 SV=1	19.9377	5	40	5	35.87
Q53GA4	Pleckstrin homology-like domain family A member 2 OS=Homo sapiens GN=PHLDA2 PE=1 SV=2	46.7105	5	34	5	17.082
P61272	60S ribosomal protein L35a OS=Macaca fascicularis GN=RPL35A PE=3 SV=1	46.3636	7	87	7	12.53
P57088	Transmembrane protein 33 OS=Homo sapiens GN=TMEM33 PE=1 SV=2	19.4332	5	36	5	27.96
Q9NX24	H/ACA ribonucleoprotein complex subunit 2 OS=Homo sapiens GN=NHP2 PE=1 SV=1	37.9085	4	24	4	17.19
O15127	Secretory carrier-associated membrane protein 2 OS=Homo sapiens GN=SCAMP2 PE=1 SV=2	12.1581	3	30	3	36.625
O75494	Serine/arginine-rich splicing factor 10 OS=Homo sapiens GN=SRSF10 PE=1 SV=1	19.084	4	28	4	31.282
Q9H082	Ras-related protein Rab-33B OS=Homo sapiens GN=RAB33B PE=1 SV=1	10.917	3	46	1	25.701
P50502	Hsc70-interacting protein OS=Homo sapiens GN=ST13 PE=1 SV=2	11.1111	4	26	4	41.305
Q7LBR1	Charged multivesicular body protein 1b OS=Homo sapiens GN=CHMP1B PE=1 SV=1	15.0754	5	54	5	22.095
O43653	Prostate stem cell antigen OS=Homo sapiens GN=PSCA PE=1 SV=1	22.7642	3	34	3	12.903
O43291	Kunitz-type protease inhibitor 2 OS=Homo sapiens GN=SPINT2 PE=1 SV=2	17.8571	4	34	4	28.21
P47914	60S ribosomal protein L29 OS=Homo sapiens GN=RPL29 PE=1 SV=2	25.7862	5	34	5	17.741
Q9BRA2	Thioredoxin domain-containing protein 17 OS=Homo sapiens GN=TXNDC17 PE=1 SV=1	38.2114	4	34	4	13.932
O43865	Adenosylhomocysteinase 2 OS=Homo sapiens GN=AHCYL1 PE=1 SV=2	7.35849	5	30	3	58.913
O14494-2	Isoform 2 of Phospholipid phosphatase 1 OS=Homo sapiens GN=PLPP1	7.01754	1	16	1	32.129
P04156	Major prion protein OS=Homo sapiens GN=PRNP PE=1 SV=1	12.253	3	46	3	27.643
O60487	Myelin protein zero-like protein 2 OS=Homo sapiens GN=MPZL2 PE=1 SV=1	19.5349	4	34	4	24.469
P28676	Grancalcin OS=Homo sapiens GN=GCA PE=1 SV=2	18.4332	4	34	4	23.994
P46109	Crk-like protein OS=Homo sapiens GN=CRKL PE=1 SV=1	15.5116	3	18	3	33.756
Q9H7B2	Ribosome production factor 2 homolog OS=Homo sapiens GN=RPF2 PE=1 SV=2	16.3399	5	26	5	35.56
Q9Y2V2	Calcium-regulated heat-stable protein 1 OS=Homo sapiens GN=CARHSP1 PE=1 SV=2	40.8163	3	26	3	15.882
Q96HR9	Receptor expression-enhancing protein 6 OS=Homo sapiens GN=REEP6 PE=1 SV=1	13.0435	2	18	2	20.72
P50238	Cysteine-rich protein 1 OS=Homo sapiens GN=CRIP1 PE=1 SV=3	57.1429	3	23	3	8.527
P45877	Peptidyl-prolyl cis-trans isomerase C OS=Homo sapiens GN=PPIC PE=1 SV=1	9.90566	2	32	2	22.749
P14209	CD99 antigen OS=Homo sapiens GN=CD99 PE=1 SV=1	11.3514	2	18	2	18.836
P41223-2	Isoform 2 of Protein BUD31 homolog OS=Homo sapiens GN=BUD31	13.1034	2	18	2	17.32
Q969L2	Protein MAL2 OS=Homo sapiens GN=MAL2 PE=1 SV=1	6.25	1	30	1	19.113
P30408	Transmembrane 4 L6 family member 1 OS=Homo sapiens GN=TM4SF1 PE=1 SV=1	4.45545	1	40	1	21.617
Q9NZM1-6	Isoform 6 of Myoferlin OS=Homo sapiens GN=MYOF	59.5703	90	528	90	233.329
P49588-2	Isoform 2 of Alanine--tRNA ligase, cytoplasmic OS=Homo sapiens GN=AARS	59.6774	39	265	39	109.249
Q9BVA1	Tubulin beta-2B chain OS=Homo sapiens GN=TUBB2B PE=1 SV=1	69.6629	24	537	3	49.921
Q13200	26S proteasome non-ATPase regulatory subunit 2 OS=Homo sapiens GN=PSMD2 PE=1 SV=3	53.304	33	171	33	100.136
P07996	Thrombospondin-1 OS=Homo sapiens GN=THBS1 PE=1 SV=2	38.547	35	168	35	129.3
Q12913	Receptor-type tyrosine-protein phosphatase eta OS=Homo sapiens GN=PTPRJ PE=1 SV=3	29.9177	34	176	33	145.851
Q96QK1	Vacuolar protein sorting-associated protein 35 OS=Homo sapiens GN=VPS35 PE=1 SV=2	45.603	28	165	28	91.649
Q96TA1	Niban-like protein 1 OS=Homo sapiens GN=FAM129B PE=1 SV=3	42.0912	22	156	22	84.085
Q01082	Spectrin beta chain, non-erythrocytic 1 OS=Homo sapiens GN=SPTBN1 PE=1 SV=2	17.2166	30	97	30	274.439
P33176	Kinesin-1 heavy chain OS=Homo sapiens GN=KIF5B PE=1 SV=1	38.5254	27	100	27	109.617
Q8N3R9	MAGUK p55 subfamily member 5 OS=Homo sapiens GN=MPP5 PE=1 SV=3	48.7407	25	131	25	77.246
P06396	Gelsolin OS=Homo sapiens GN=GSN PE=1 SV=1	36.3171	22	170	22	85.644
O00567	Nucleolar protein 56 OS=Homo sapiens GN=NOP56 PE=1 SV=4	41.4141	16	110	16	66.009
Q9HCP0	Casein kinase I isoform gamma-1 OS=Homo sapiens GN=CSNK1G1 PE=1 SV=1	46.6825	17	104	6	48.481
Q04912	Macrophage-stimulating protein receptor OS=Homo sapiens GN=MST1R PE=1 SV=2	22.5	21	97	20	152.174
P41250	Glycine--tRNA ligase OS=Homo sapiens GN=GARS PE=1 SV=3	33.4235	18	89	18	83.113
P22102	Trifunctional purine biosynthetic protein adenosine-3 OS=Homo sapiens GN=GART PE=1 SV=1	27.6238	18	89	18	107.699
Q5SSJ5	Heterochromatin protein 1-binding protein 3 OS=Homo sapiens GN=HP1BP3 PE=1 SV=1	35.2622	18	106	18	61.169
O95861	3'(2'),5'-bisphosphate nucleotidase 1 OS=Homo sapiens GN=BPNT1 PE=1 SV=1	66.2338	14	70	14	33.371
Q9NTK5	Obg-like ATPase 1 OS=Homo sapiens GN=OLA1 PE=1 SV=2	56.8182	13	78	13	44.715
Q15046-2	Isoform Mitochondrial of Lysine--tRNA ligase OS=Homo sapiens GN=KARS	28.8	14	72	14	71.451
Q9UGI8	Testin OS=Homo sapiens GN=TES PE=1 SV=1	43.4679	13	64	13	47.964
Q9Y3A5	Ribosome maturation protein SBDS OS=Homo sapiens GN=SBDS PE=1 SV=4	48.8	11	70	11	28.745
Q99959	Plakophilin-2 OS=Homo sapiens GN=PKP2 PE=1 SV=2	18.2747	13	54	13	97.355
Q9NSD9	Phenylalanine--tRNA ligase beta subunit OS=Homo sapiens GN=FARSB PE=1 SV=3	26.6553	14	66	14	66.074
P12644	Bone morphogenetic protein 4 OS=Homo sapiens GN=BMP4 PE=1 SV=1	33.0882	9	45	9	46.526
Q9HB40	Retinoid-inducible serine carboxypeptidase OS=Homo sapiens GN=SCPEP1 PE=1 SV=1	27.2124	9	70	9	50.798
Q96CW1	AP-2 complex subunit mu OS=Homo sapiens GN=AP2M1 PE=1 SV=2	28.5057	11	74	11	49.623
P55196-1	Isoform 2 of Afadin OS=Homo sapiens GN=MLLT4	8.37004	8	45	8	205.478
Q62376	U1 small nuclear ribonucleoprotein 70 kDa OS=Mus musculus GN=Snrnp70 PE=1 SV=2	27.6786	13	83	13	51.961
Q96RT1-8	Isoform 8 of Protein LAP2 OS=Homo sapiens GN=ERBB2IP	9.02044	9	54	9	158.926
P38606	V-type proton ATPase catalytic subunit A OS=Homo sapiens GN=ATP6V1A PE=1 SV=2	18.1524	9	47	9	68.26
P25686	DnaJ homolog subfamily B member 2 OS=Homo sapiens GN=DNAJB2 PE=1 SV=3	40.1235	9	55	8	35.558
Q92841	Probable ATP-dependent RNA helicase DDX17 OS=Homo sapiens GN=DDX17 PE=1 SV=2	20.7133	12	72	8	80.222
Q15274	Nicotinate-nucleotide pyrophosphorylase [carboxylating] OS=Homo sapiens GN=QPRT PE=1 SV=3	49.1582	9	52	9	30.826
Q00534	Cyclin-dependent kinase 6 OS=Homo sapiens GN=CDK6 PE=1 SV=1	38.0368	9	64	8	36.915
Q12805	EGF-containing fibulin-like extracellular matrix protein 1 OS=Homo sapiens GN=EFEMP1 PE=1 SV=2	23.1237	7	44	7	54.604
P19784	Casein kinase II subunit alpha' OS=Homo sapiens GN=CSNK2A2 PE=1 SV=1	28.2857	8	34	7	41.187
P14550	Alcohol dehydrogenase [NADP(+)] OS=Homo sapiens GN=AKR1A1 PE=1 SV=3	37.2308	8	51	7	36.55
P63151-2	Isoform 2 of Serine/threonine-protein phosphatase 2A 55 kDa regulatory subunit B alpha isoform OS=Homo sapiens GN=PPP2R2A	29.7593	7	34	7	52.966
E7ERA6	RING finger protein 223 OS=Homo sapiens GN=RNF223 PE=2 SV=1	38.5542	8	51	8	26.611
P04066	Tissue alpha-L-fucosidase OS=Homo sapiens GN=FUCA1 PE=1 SV=4	19.9571	5	40	5	53.655
O15126	Secretory carrier-associated membrane protein 1 OS=Homo sapiens GN=SCAMP1 PE=1 SV=2	24.2604	7	30	7	37.896
Q12846	Syntaxin-4 OS=Homo sapiens GN=STX4 PE=1 SV=2	31.6498	6	32	6	34.159
Q9NR46-2	Isoform 2 of Endophilin-B2 OS=Homo sapiens GN=SH3GLB2	16.8317	6	36	6	44.738
O00625	Pirin OS=Homo sapiens GN=PIR PE=1 SV=1	20.6897	5	36	5	32.093
Q9UI30	Multifunctional methyltransferase subunit TRM112-like protein OS=Homo sapiens GN=TRMT112 PE=1 SV=1	42.4	4	30	4	14.19
Q8WUW1-2	Isoform 2 of Protein BRICK1 OS=Homo sapiens GN=BRK1	28.3019	3	25	3	12.038
Q00535	Cyclin-dependent-like kinase 5 OS=Homo sapiens GN=CDK5 PE=1 SV=3	11.9863	4	39	3	33.283
P14174	Macrophage migration inhibitory factor OS=Homo sapiens GN=MIF PE=1 SV=4	13.0435	3	22	3	12.468
Q9NQ40	Solute carrier family 52, riboflavin transporter, member 3 OS=Homo sapiens GN=SLC52A3 PE=1 SV=4	7.88913	2	16	2	50.771
P09455-3	Isoform 3 of Retinol-binding protein 1 OS=Homo sapiens GN=RBP1	13.3758	2	20	2	17.512
Q9H6S3	Epidermal growth factor receptor kinase substrate 8-like protein 2 OS=Homo sapiens GN=EPS8L2 PE=1 SV=2	75.8042	55	946	1	80.57
P55060	Exportin-2 OS=Homo sapiens GN=CSE1L PE=1 SV=3	53.2441	38	181	38	110.346
Q96J02	E3 ubiquitin-protein ligase Itchy homolog OS=Homo sapiens GN=ITCH PE=1 SV=2	52.1595	39	198	31	102.738
P14923	Junction plakoglobin OS=Homo sapiens GN=JUP PE=1 SV=3	59.1946	32	277	27	81.693
O14980	Exportin-1 OS=Homo sapiens GN=XPO1 PE=1 SV=1	39.4958	31	143	31	123.306
Q6P9B6	TLD domain-containing protein 1 OS=Homo sapiens GN=TLDC1 PE=1 SV=2	56.5789	17	190	17	50.961
P68433	Histone H3.1 OS=Mus musculus GN=Hist1h3a PE=1 SV=2	81.6176	17	453	4	15.394
O95373	Importin-7 OS=Homo sapiens GN=IPO7 PE=1 SV=1	30.6358	22	115	22	119.44
Q9BSQ5-2	Isoform 2 of Cerebral cavernous malformations 2 protein OS=Homo sapiens GN=CCM2	63.2258	19	105	19	51.381
Q562R1	Beta-actin-like protein 2 OS=Homo sapiens GN=ACTBL2 PE=1 SV=2	53.9894	17	626	7	41.976
O55222	Integrin-linked protein kinase OS=Mus musculus GN=Ilk PE=1 SV=2	48.8938	20	158	20	51.34
Q9BUF5	Tubulin beta-6 chain OS=Homo sapiens GN=TUBB6 PE=1 SV=1	38.3408	14	271	4	49.825
P84243	Histone H3.3 OS=Homo sapiens GN=H3F3A PE=1 SV=2	71.3235	14	414	3	15.319
Q96KP4	Cytosolic non-specific dipeptidase OS=Homo sapiens GN=CNDP2 PE=1 SV=2	52	17	98	17	52.845
P48059-3	Isoform 3 of LIM and senescent cell antigen-like-containing domain protein 1 OS=Homo sapiens GN=LIMS1	44.9612	14	92	11	44.36
Q15084-2	Isoform 2 of Protein disulfide-isomerase A6 OS=Homo sapiens GN=PDIA6	43.0894	14	81	14	53.867
Q9ULV4-3	Isoform 3 of Coronin-1C OS=Homo sapiens GN=CORO1C	37.5712	15	102	15	58.91
Q13188-2	Isoform 2 of Serine/threonine-protein kinase 3 OS=Homo sapiens GN=STK3	29.8651	15	86	10	59.424
Q9UKS6	Protein kinase C and casein kinase substrate in neurons protein 3 OS=Homo sapiens GN=PACSIN3 PE=1 SV=2	45.9906	16	82	16	48.457
P28838	Cytosol aminopeptidase OS=Homo sapiens GN=LAP3 PE=1 SV=3	33.7187	12	67	12	56.131
P54803	Galactocerebrosidase OS=Homo sapiens GN=GALC PE=1 SV=3	29.3431	12	59	12	77.015
Q15599-2	Isoform 2 of Na(+)/H(+) exchange regulatory cofactor NHE-RF2 OS=Homo sapiens GN=SLC9A3R2	48.1595	14	78	14	36.131
Q15654	Thyroid receptor-interacting protein 6 OS=Homo sapiens GN=TRIP6 PE=1 SV=3	46.2185	12	48	12	50.255
Q96P70	Importin-9 OS=Homo sapiens GN=IPO9 PE=1 SV=3	18.732	10	39	10	115.889
P49736	DNA replication licensing factor MCM2 OS=Homo sapiens GN=MCM2 PE=1 SV=4	19.3584	14	58	14	101.832
Q99829	Copine-1 OS=Homo sapiens GN=CPNE1 PE=1 SV=1	27.1881	10	81	10	59.022
Q16651	Prostasin OS=Homo sapiens GN=PRSS8 PE=1 SV=1	41.3994	7	64	7	36.408
P29350-4	Isoform 4 of Tyrosine-protein phosphatase non-receptor type 6 OS=Homo sapiens GN=PTPN6	21.9551	9	36	9	70.087
Q99747	Gamma-soluble NSF attachment protein OS=Homo sapiens GN=NAPG PE=1 SV=1	33.6538	11	62	11	34.724
Q15233	Non-POU domain-containing octamer-binding protein OS=Homo sapiens GN=NONO PE=1 SV=4	18.4713	8	60	7	54.197
Q6ZVM7	TOM1-like protein 2 OS=Homo sapiens GN=TOM1L2 PE=1 SV=1	22.4852	8	50	8	55.522
P12725	Alpha-1-antiproteinase OS=Ovis aries PE=1 SV=1	17.7885	8	71	8	45.956
Q14498	RNA-binding protein 39 OS=Homo sapiens GN=RBM39 PE=1 SV=2	15.0943	5	26	5	59.343
Q01469	Fatty acid-binding protein, epidermal OS=Homo sapiens GN=FABP5 PE=1 SV=3	44.4444	5	30	5	15.155
P63218	Guanine nucleotide-binding protein G(I)/G(S)/G(O) subunit gamma-5 OS=Homo sapiens GN=GNG5 PE=1 SV=3	66.1765	4	42	4	7.314
Q92526	T-complex protein 1 subunit zeta-2 OS=Homo sapiens GN=CCT6B PE=1 SV=5	9.81132	5	39	1	57.785
Q15738	Sterol-4-alpha-carboxylate 3-dehydrogenase, decarboxylating OS=Homo sapiens GN=NSDHL PE=1 SV=2	17.1582	4	31	4	41.874
Q13813	Spectrin alpha chain, non-erythrocytic 1 OS=Homo sapiens GN=SPTAN1 PE=1 SV=3	34.7896	59	211	59	284.364
Q15833-3	Isoform 3 of Syntaxin-binding protein 2 OS=Homo sapiens GN=STXBP2	69.0397	35	306	35	67.652
P13797	Plastin-3 OS=Homo sapiens GN=PLS3 PE=1 SV=4	73.3333	42	299	37	70.766
Q9BZ29-4	Isoform 4 of Dedicator of cytokinesis protein 9 OS=Homo sapiens GN=DOCK9	31.8204	48	160	48	238.693
Q9H2K8	Serine/threonine-protein kinase TAO3 OS=Homo sapiens GN=TAOK3 PE=1 SV=2	45.4343	38	196	31	105.34
Q9BQE3	Tubulin alpha-1C chain OS=Homo sapiens GN=TUBA1C PE=1 SV=1	66.8151	22	451	2	49.863
P35222	Catenin beta-1 OS=Homo sapiens GN=CTNNB1 PE=1 SV=1	46.863	29	245	24	85.442
Q13753	Laminin subunit gamma-2 OS=Homo sapiens GN=LAMC2 PE=1 SV=2	32.7745	33	196	33	130.892
P10412	Histone H1.4 OS=Homo sapiens GN=HIST1H1E PE=1 SV=2	63.0137	32	320	7	21.852
P16403	Histone H1.2 OS=Homo sapiens GN=HIST1H1C PE=1 SV=2	62.9108	31	297	8	21.352
O75533	Splicing factor 3B subunit 1 OS=Homo sapiens GN=SF3B1 PE=1 SV=3	26.227	24	132	24	145.738
P16402	Histone H1.3 OS=Homo sapiens GN=HIST1H1D PE=1 SV=2	57.0136	30	274	8	22.336
Q92485	Acid sphingomyelinase-like phosphodiesterase 3b OS=Homo sapiens GN=SMPDL3B PE=1 SV=2	52.967	16	195	16	50.781
Q9P289	Serine/threonine-protein kinase 26 OS=Homo sapiens GN=STK26 PE=1 SV=2	60.3365	21	183	11	46.5
P30101	Protein disulfide-isomerase A3 OS=Homo sapiens GN=PDIA3 PE=1 SV=4	43.7624	21	141	21	56.747
Q14103	Heterogeneous nuclear ribonucleoprotein D0 OS=Homo sapiens GN=HNRNPD PE=1 SV=1	43.3803	23	178	4	38.41
P00749	Urokinase-type plasminogen activator OS=Homo sapiens GN=PLAU PE=1 SV=2	49.42	22	165	22	48.476
Q86VP6	Cullin-associated NEDD8-dissociated protein 1 OS=Homo sapiens GN=CAND1 PE=1 SV=2	31.5447	28	89	28	136.289
P56192	Methionine--tRNA ligase, cytoplasmic OS=Homo sapiens GN=MARS PE=1 SV=2	36.8889	22	84	22	101.052
Q02790	Peptidyl-prolyl cis-trans isomerase FKBP4 OS=Homo sapiens GN=FKBP4 PE=1 SV=3	63.6166	22	109	22	51.772
P61764-2	Isoform 2 of Syntaxin-binding protein 1 OS=Homo sapiens GN=STXBP1	48.4245	23	130	23	68.692
P19971	Thymidine phosphorylase OS=Homo sapiens GN=TYMP PE=1 SV=2	58.2988	20	98	20	49.924
Q9UM54	Unconventional myosin-VI OS=Homo sapiens GN=MYO6 PE=1 SV=4	23.6476	23	96	23	149.596
Q9H4A4	Aminopeptidase B OS=Homo sapiens GN=RNPEP PE=1 SV=2	46	21	105	21	72.549
O94804	Serine/threonine-protein kinase 10 OS=Homo sapiens GN=STK10 PE=1 SV=1	29.8554	24	116	22	112.065
P15328	Folate receptor alpha OS=Homo sapiens GN=FOLR1 PE=1 SV=3	57.5875	13	163	13	29.799
O76027	Annexin A9 OS=Homo sapiens GN=ANXA9 PE=1 SV=3	68.4058	16	60	16	38.34
Q6XQN6	Nicotinate phosphoribosyltransferase OS=Homo sapiens GN=NAPRT PE=1 SV=2	53.5316	19	100	19	57.542
O00506	Serine/threonine-protein kinase 25 OS=Homo sapiens GN=STK25 PE=1 SV=1	50.4695	18	139	11	48.082
P26639	Threonine--tRNA ligase, cytoplasmic OS=Homo sapiens GN=TARS PE=1 SV=3	37.7593	22	79	22	83.382
Q9Y490	Talin-1 OS=Homo sapiens GN=TLN1 PE=1 SV=3	12.7115	19	60	19	269.599
P07237	Protein disulfide-isomerase OS=Homo sapiens GN=P4HB PE=1 SV=3	41.1417	20	99	20	57.081
O00522	Krev interaction trapped protein 1 OS=Homo sapiens GN=KRIT1 PE=1 SV=2	35.5978	17	71	17	84.294
Q3ZCM7	Tubulin beta-8 chain OS=Homo sapiens GN=TUBB8 PE=1 SV=2	26.8018	11	256	1	49.744
O75955	Flotillin-1 OS=Homo sapiens GN=FLOT1 PE=1 SV=3	51.7564	16	86	16	47.326
Q86UW9	Probable E3 ubiquitin-protein ligase DTX2 OS=Homo sapiens GN=DTX2 PE=1 SV=3	35.209	12	76	12	67.203
O76094	Signal recognition particle subunit SRP72 OS=Homo sapiens GN=SRP72 PE=1 SV=3	32.0417	15	72	15	74.56
P50453	Serpin B9 OS=Homo sapiens GN=SERPINB9 PE=1 SV=1	53.9894	14	58	13	42.376
Q03169	Tumor necrosis factor alpha-induced protein 2 OS=Homo sapiens GN=TNFAIP2 PE=2 SV=2	26.4526	14	74	14	72.616
Q6ZN28	Metastasis-associated in colon cancer protein 1 OS=Homo sapiens GN=MACC1 PE=1 SV=2	23.0047	14	62	14	96.578
P20936	Ras GTPase-activating protein 1 OS=Homo sapiens GN=RASA1 PE=1 SV=1	20.0573	14	96	14	116.329
P16278	Beta-galactosidase OS=Homo sapiens GN=GLB1 PE=1 SV=2	18.7592	11	61	11	76.027
Q9NVA2-2	Isoform 2 of Septin-11 OS=Homo sapiens GN=SEPT11	36.6743	14	84	8	50.791
Q8WUF5	RelA-associated inhibitor OS=Homo sapiens GN=PPP1R13L PE=1 SV=4	26.57	14	48	14	89.036
Q9BZV1	UBX domain-containing protein 6 OS=Homo sapiens GN=UBXN6 PE=1 SV=1	38.5488	10	60	10	49.723
Q1KMD3	Heterogeneous nuclear ribonucleoprotein U-like protein 2 OS=Homo sapiens GN=HNRNPUL2 PE=1 SV=1	20.0803	14	51	14	85.052
P54578	Ubiquitin carboxyl-terminal hydrolase 14 OS=Homo sapiens GN=USP14 PE=1 SV=3	35.2227	12	64	12	56.033
P23469	Receptor-type tyrosine-protein phosphatase epsilon OS=Homo sapiens GN=PTPRE PE=1 SV=1	23.1429	14	49	11	80.59
P30409	CD9 antigen OS=Chlorocebus aethiops GN=CD9 PE=2 SV=2	28.9474	8	134	1	25.414
O14773	Tripeptidyl-peptidase 1 OS=Homo sapiens GN=TPP1 PE=1 SV=2	25.3996	7	46	7	61.21
Q3LXA3	Triokinase/FMN cyclase OS=Homo sapiens GN=TKFC PE=1 SV=2	28	10	58	10	58.91
Q93009	Ubiquitin carboxyl-terminal hydrolase 7 OS=Homo sapiens GN=USP7 PE=1 SV=2	11.0708	9	30	9	128.22
O00204	Sulfotransferase family cytosolic 2B member 1 OS=Homo sapiens GN=SULT2B1 PE=1 SV=2	30.411	9	40	9	41.281
P29353-6	Isoform 6 of SHC-transforming protein 1 OS=Homo sapiens GN=SHC1	27.3973	9	42	9	62.854
P06280	Alpha-galactosidase A OS=Homo sapiens GN=GLA PE=1 SV=1	24.2424	8	47	8	48.735
Q9H4G0-2	Isoform 2 of Band 4.1-like protein 1 OS=Homo sapiens GN=EPB41L1	14.3774	9	47	7	87.591
O94985-2	Isoform 2 of Calsyntenin-1 OS=Homo sapiens GN=CLSTN1	15.654	9	34	9	108.574
P60763	Ras-related C3 botulinum toxin substrate 3 OS=Homo sapiens GN=RAC3 PE=1 SV=1	46.3542	8	175	2	21.365
Q9NZF1	Placenta-specific gene 8 protein OS=Homo sapiens GN=PLAC8 PE=2 SV=1	25.2174	4	50	4	12.498
O60784	Target of Myb protein 1 OS=Homo sapiens GN=TOM1 PE=1 SV=2	20.935	6	32	6	53.785
Q5T9C2	Protein FAM102A OS=Homo sapiens GN=FAM102A PE=1 SV=2	25.7812	7	22	7	41.759
O15484	Calpain-5 OS=Homo sapiens GN=CAPN5 PE=1 SV=2	14.8438	7	29	7	73.123
O60687	Sushi repeat-containing protein SRPX2 OS=Homo sapiens GN=SRPX2 PE=1 SV=1	15.0538	6	28	6	52.938
Q9UNZ2-5	Isoform 3 of NSFL1 cofactor p47 OS=Homo sapiens GN=NSFL1C	23.1183	6	28	6	40.791
O43175	D-3-phosphoglycerate dehydrogenase OS=Homo sapiens GN=PHGDH PE=1 SV=4	15.9475	6	26	6	56.614
P61077-2	Isoform 2 of Ubiquitin-conjugating enzyme E2 D3 OS=Homo sapiens GN=UBE2D3	42.5676	5	46	4	16.774
Q9BUZ4	TNF receptor-associated factor 4 OS=Homo sapiens GN=TRAF4 PE=1 SV=1	18.9362	6	27	6	53.507
P55209	Nucleosome assembly protein 1-like 1 OS=Homo sapiens GN=NAP1L1 PE=1 SV=1	17.1355	5	34	4	45.346
Q5T6V5	UPF0553 protein C9orf64 OS=Homo sapiens GN=C9orf64 PE=1 SV=1	22.2874	6	30	6	39.004
Q15642	Cdc42-interacting protein 4 OS=Homo sapiens GN=TRIP10 PE=1 SV=3	16.1398	6	27	6	68.31
P30084	Enoyl-CoA hydratase, mitochondrial OS=Homo sapiens GN=ECHS1 PE=1 SV=4	24.4828	4	30	4	31.367
Q9P287-2	Isoform 2 of BRCA2 and CDKN1A-interacting protein OS=Homo sapiens GN=BCCIP	25.7764	4	20	4	36.192
P14635	G2/mitotic-specific cyclin-B1 OS=Homo sapiens GN=CCNB1 PE=1 SV=1	21.4781	6	32	6	48.306
Q9Y5J5	Pleckstrin homology-like domain family A member 3 OS=Homo sapiens GN=PHLDA3 PE=1 SV=1	31.4961	6	41	6	13.882
Q14134	Tripartite motif-containing protein 29 OS=Homo sapiens GN=TRIM29 PE=1 SV=2	10.034	5	23	5	65.793
Q9Y285	Phenylalanine--tRNA ligase alpha subunit OS=Homo sapiens GN=FARSA PE=1 SV=3	11.6142	5	27	5	57.528
Q06486-2	Isoform 2 of Casein kinase I isoform delta OS=Rattus norvegicus GN=Csnk1d	15.4206	6	21	6	49.09
Q16787-1	Isoform 1 of Laminin subunit alpha-3 OS=Homo sapiens GN=LAMA3	39.9072	49	185	49	190.372
P29144	Tripeptidyl-peptidase 2 OS=Homo sapiens GN=TPP2 PE=1 SV=4	47.3179	45	189	45	138.263
O60488	Long-chain-fatty-acid--CoA ligase 4 OS=Homo sapiens GN=ACSL4 PE=1 SV=2	57.6653	30	168	29	79.137
Q99460	26S proteasome non-ATPase regulatory subunit 1 OS=Homo sapiens GN=PSMD1 PE=1 SV=2	42.7072	25	95	25	105.769
O15031	Plexin-B2 OS=Homo sapiens GN=PLXNB2 PE=1 SV=3	22.5789	31	155	30	204.997
P30740	Leukocyte elastase inhibitor OS=Homo sapiens GN=SERPINB1 PE=1 SV=1	57.7836	20	150	19	42.715
P08581	Hepatocyte growth factor receptor OS=Homo sapiens GN=MET PE=1 SV=4	24.3165	21	122	20	155.441
Q15008	26S proteasome non-ATPase regulatory subunit 6 OS=Homo sapiens GN=PSMD6 PE=1 SV=1	61.9537	24	155	24	45.502
P00533	Epidermal growth factor receptor OS=Homo sapiens GN=EGFR PE=1 SV=2	24.5455	23	109	22	134.19
Q14344	Guanine nucleotide-binding protein subunit alpha-13 OS=Homo sapiens GN=GNA13 PE=1 SV=2	63.3952	20	203	18	44.022
P07099	Epoxide hydrolase 1 OS=Homo sapiens GN=EPHX1 PE=1 SV=1	59.1209	20	124	20	52.915
A5A6M4	Eukaryotic translation initiation factor 3 subunit L OS=Pan troglodytes GN=EIF3L PE=2 SV=1	44.1489	23	145	23	66.654
Q9BQL6	Fermitin family homolog 1 OS=Homo sapiens GN=FERMT1 PE=1 SV=1	34.712	16	98	15	77.387
Q14152	Eukaryotic translation initiation factor 3 subunit A OS=Homo sapiens GN=EIF3A PE=1 SV=1	20.0434	22	89	22	166.468
Q9H5V8	CUB domain-containing protein 1 OS=Homo sapiens GN=CDCP1 PE=1 SV=3	27.8708	21	124	21	92.872
P10114	Ras-related protein Rap-2a OS=Homo sapiens GN=RAP2A PE=1 SV=1	59.0164	10	167	2	20.602
P41091	Eukaryotic translation initiation factor 2 subunit 3 OS=Homo sapiens GN=EIF2S3 PE=1 SV=3	52.1186	21	122	21	51.077
P61163	Alpha-centractin OS=Homo sapiens GN=ACTR1A PE=1 SV=1	53.9894	14	96	8	42.587
Q15758	Neutral amino acid transporter B(0) OS=Homo sapiens GN=SLC1A5 PE=1 SV=2	33.6414	13	123	13	56.562
P35237	Serpin B6 OS=Homo sapiens GN=SERPINB6 PE=1 SV=3	51.5957	14	80	14	42.594
P38919	Eukaryotic initiation factor 4A-III OS=Homo sapiens GN=EIF4A3 PE=1 SV=4	35.5231	13	80	11	46.841
Q16851	UTP--glucose-1-phosphate uridylyltransferase OS=Homo sapiens GN=UGP2 PE=1 SV=5	32.4803	14	82	14	56.905
Q14247	Src substrate cortactin OS=Homo sapiens GN=CTTN PE=1 SV=2	42.7273	19	91	19	61.549
O15372	Eukaryotic translation initiation factor 3 subunit H OS=Homo sapiens GN=EIF3H PE=1 SV=1	67.3295	15	63	15	39.905
Q07960	Rho GTPase-activating protein 1 OS=Homo sapiens GN=ARHGAP1 PE=1 SV=1	52.8474	14	67	14	50.404
P13726	Tissue factor OS=Homo sapiens GN=F3 PE=1 SV=1	35.9322	12	119	12	33.047
Q9Y295	Developmentally-regulated GTP-binding protein 1 OS=Homo sapiens GN=DRG1 PE=1 SV=1	51.4986	13	77	13	40.517
Q9BT78	COP9 signalosome complex subunit 4 OS=Homo sapiens GN=COPS4 PE=1 SV=1	47.7833	14	70	14	46.24
Q8WUA8	Tsukushin OS=Homo sapiens GN=TSKU PE=2 SV=3	43.6261	9	64	9	37.784
Q9NPH3	Interleukin-1 receptor accessory protein OS=Homo sapiens GN=IL1RAP PE=1 SV=2	27.193	14	79	14	65.377
Q9ULA0	Aspartyl aminopeptidase OS=Homo sapiens GN=DNPEP PE=1 SV=1	40	11	58	11	52.395
P29323	Ephrin type-B receptor 2 OS=Homo sapiens GN=EPHB2 PE=1 SV=5	16.1137	13	80	11	117.417
O43747-2	Isoform 2 of AP-1 complex subunit gamma-1 OS=Homo sapiens GN=AP1G1	22.4242	16	64	16	91.664
Q13637	Ras-related protein Rab-32 OS=Homo sapiens GN=RAB32 PE=1 SV=3	58.6667	12	74	11	24.982
Q9NR12	PDZ and LIM domain protein 7 OS=Homo sapiens GN=PDLIM7 PE=1 SV=1	39.1685	13	74	13	49.813
P11166	Solute carrier family 2, facilitated glucose transporter member 1 OS=Homo sapiens GN=SLC2A1 PE=1 SV=2	20.122	7	55	7	54.049
P53985	Monocarboxylate transporter 1 OS=Homo sapiens GN=SLC16A1 PE=1 SV=3	16.6	7	32	7	53.909
Q9UBE0	SUMO-activating enzyme subunit 1 OS=Homo sapiens GN=SAE1 PE=1 SV=1	39.5954	8	35	8	38.426
O15551	Claudin-3 OS=Homo sapiens GN=CLDN3 PE=1 SV=1	33.6364	6	79	5	23.303
Q96S97	Myeloid-associated differentiation marker OS=Homo sapiens GN=MYADM PE=1 SV=2	19.2547	4	42	4	35.25
Q6P4A8	Phospholipase B-like 1 OS=Homo sapiens GN=PLBD1 PE=1 SV=2	21.519	7	44	7	63.214
Q9NRQ2	Phospholipid scramblase 4 OS=Homo sapiens GN=PLSCR4 PE=1 SV=2	25.5319	6	41	6	36.981
P20645	Cation-dependent mannose-6-phosphate receptor OS=Homo sapiens GN=M6PR PE=1 SV=1	30.3249	6	45	6	30.973
Q9UNS2	COP9 signalosome complex subunit 3 OS=Homo sapiens GN=COPS3 PE=1 SV=3	21.513	5	30	5	47.842
P48509	CD151 antigen OS=Homo sapiens GN=CD151 PE=1 SV=3	20.5534	8	67	8	28.276
O00592	Podocalyxin OS=Homo sapiens GN=PODXL PE=1 SV=2	23.8351	10	47	10	58.599
Q86VN1	Vacuolar protein-sorting-associated protein 36 OS=Homo sapiens GN=VPS36 PE=1 SV=1	28.2383	9	36	9	43.789
Q96AP7	Endothelial cell-selective adhesion molecule OS=Homo sapiens GN=ESAM PE=1 SV=1	19.4872	4	34	4	41.151
Q15257	Serine/threonine-protein phosphatase 2A activator OS=Homo sapiens GN=PPP2R4 PE=1 SV=3	30.4469	7	58	7	40.641
P10253	Lysosomal alpha-glucosidase OS=Homo sapiens GN=GAA PE=1 SV=4	13.3403	8	40	8	105.257
O95471	Claudin-7 OS=Homo sapiens GN=CLDN7 PE=1 SV=4	15.6398	2	38	2	22.403
Q6WKZ4	Rab11 family-interacting protein 1 OS=Homo sapiens GN=RAB11FIP1 PE=1 SV=3	6.54716	5	32	5	137.083
P21283	V-type proton ATPase subunit C 1 OS=Homo sapiens GN=ATP6V1C1 PE=1 SV=4	19.3717	6	32	6	43.914
Q8I4X0	Actin-1 OS=Plasmodium falciparum (isolate 3D7) GN=PFL2215w PE=3 SV=1	9.04255	4	70	2	41.844
P40616	ADP-ribosylation factor-like protein 1 OS=Homo sapiens GN=ARL1 PE=1 SV=1	40.884	5	36	5	20.404
O75915	PRA1 family protein 3 OS=Homo sapiens GN=ARL6IP5 PE=1 SV=1	20.7447	3	28	3	21.6
Q9UNN8	Endothelial protein C receptor OS=Homo sapiens GN=PROCR PE=1 SV=1	20.5882	4	53	4	26.655
P05161	Ubiquitin-like protein ISG15 OS=Homo sapiens GN=ISG15 PE=1 SV=5	36.9697	4	37	4	17.876
P11279	Lysosome-associated membrane glycoprotein 1 OS=Homo sapiens GN=LAMP1 PE=1 SV=3	13.6691	6	54	6	44.854
Q8ILW9	Actin-2 OS=Plasmodium falciparum (isolate 3D7) GN=PF14_0124 PE=3 SV=1	13.5638	4	82	2	42.578
Q8TED4-2	Isoform 2 of Glucose-6-phosphate exchanger SLC37A2 OS=Homo sapiens GN=SLC37A2	15.2475	5	31	5	54.751
O43617	Trafficking protein particle complex subunit 3 OS=Homo sapiens GN=TRAPPC3 PE=1 SV=1	30.5556	4	18	4	20.261
Q969X1	Protein lifeguard 3 OS=Homo sapiens GN=TMBIM1 PE=1 SV=2	4.82315	2	38	2	34.585
P53794	Sodium/myo-inositol cotransporter OS=Homo sapiens GN=SLC5A3 PE=3 SV=2	4.45682	3	14	3	79.641
O75351	Vacuolar protein sorting-associated protein 4B OS=Homo sapiens GN=VPS4B PE=1 SV=2	61.2613	31	267	20	49.271
Q9GZM7	Tubulointerstitial nephritis antigen-like OS=Homo sapiens GN=TINAGL1 PE=1 SV=1	63.8116	18	185	18	52.353
P63096	Guanine nucleotide-binding protein G(i) subunit alpha-1 OS=Homo sapiens GN=GNAI1 PE=1 SV=2	62.4294	23	375	9	40.335
O00391	Sulfhydryl oxidase 1 OS=Homo sapiens GN=QSOX1 PE=1 SV=3	34.5382	19	119	19	82.526
P11413-2	Isoform Long of Glucose-6-phosphate 1-dehydrogenase OS=Homo sapiens GN=G6PD	47.4153	20	112	20	63.786
P22059	Oxysterol-binding protein 1 OS=Homo sapiens GN=OSBP PE=1 SV=1	31.2268	20	82	20	89.365
Q9NY33	Dipeptidyl peptidase 3 OS=Homo sapiens GN=DPP3 PE=1 SV=2	34.8711	16	67	16	82.538
Q6DD88	Atlastin-3 OS=Homo sapiens GN=ATL3 PE=1 SV=1	51.2015	16	76	15	60.503
Q9BSJ8-2	Isoform 2 of Extended synaptotagmin-1 OS=Homo sapiens GN=ESYT1	20.9156	14	51	14	123.925
Q96RF0-2	Isoform 2 of Sorting nexin-18 OS=Homo sapiens GN=SNX18	28.3654	14	76	14	68.963
P27361	Mitogen-activated protein kinase 3 OS=Homo sapiens GN=MAPK3 PE=1 SV=4	43.7995	13	66	7	43.108
P0CG39	POTE ankyrin domain family member J OS=Homo sapiens GN=POTEJ PE=3 SV=1	8.18882	8	211	2	117.315
P15924	Desmoplakin OS=Homo sapiens GN=DSP PE=1 SV=3	6.30442	11	34	11	331.569
P54577	Tyrosine--tRNA ligase, cytoplasmic OS=Homo sapiens GN=YARS PE=1 SV=4	28.0303	12	44	12	59.106
Q86WR7	Proline and serine-rich protein 2 OS=Homo sapiens GN=PROSER2 PE=1 SV=2	28.2759	9	54	9	45.774
Q8NBZ7-2	Isoform 2 of UDP-glucuronic acid decarboxylase 1 OS=Homo sapiens GN=UXS1	26.5882	6	34	6	48.121
P18031	Tyrosine-protein phosphatase non-receptor type 1 OS=Homo sapiens GN=PTPN1 PE=1 SV=1	21.3793	7	34	7	49.935
Q08431	Lactadherin OS=Homo sapiens GN=MFGE8 PE=1 SV=2	24.5478	8	46	8	43.095
P21281	V-type proton ATPase subunit B, brain isoform OS=Homo sapiens GN=ATP6V1B2 PE=1 SV=3	18.7867	6	30	6	56.465
Q9UDY2-7	Isoform 7 of Tight junction protein ZO-2 OS=Homo sapiens GN=TJP2	9.09091	7	28	7	137.258
Q8WWW0	Ras association domain-containing protein 5 OS=Homo sapiens GN=RASSF5 PE=1 SV=1	15.311	4	18	4	47.061
Q08357	Sodium-dependent phosphate transporter 2 OS=Homo sapiens GN=SLC20A2 PE=1 SV=1	11.5031	5	20	5	70.347
Q9BY44	Eukaryotic translation initiation factor 2A OS=Homo sapiens GN=EIF2A PE=1 SV=3	10.0855	4	20	4	64.949
Q9H2U2-2	Isoform 2 of Inorganic pyrophosphatase 2, mitochondrial OS=Homo sapiens GN=PPA2	11.7479	3	22	2	39.613
Q9Y2A7-2	Isoform 2 of Nck-associated protein 1 OS=Homo sapiens GN=NCKAP1	39.9471	39	204	39	129.433
Q9P265	Disco-interacting protein 2 homolog B OS=Homo sapiens GN=DIP2B PE=1 SV=3	35.8503	43	176	43	171.382
Q96JB6	Lysyl oxidase homolog 4 OS=Homo sapiens GN=LOXL4 PE=1 SV=1	50.7937	27	159	27	84.429
P30481	HLA class I histocompatibility antigen, B-44 alpha chain OS=Homo sapiens GN=HLA-B PE=1 SV=1	57.1823	17	201	5	40.456
Q14651	Plastin-1 OS=Homo sapiens GN=PLS1 PE=1 SV=2	44.9921	19	119	14	70.209
P62631	Elongation factor 1-alpha 2 OS=Mus musculus GN=Eef1a2 PE=1 SV=1	39.0929	15	265	5	50.422
P41797	Heat shock protein SSA1 OS=Candida albicans (strain SC5314 / ATCC MYA-2876) GN=SSA1 PE=1 SV=2	14.7866	10	228	2	70.281
P52292	Importin subunit alpha-1 OS=Homo sapiens GN=KPNA2 PE=1 SV=1	34.5936	11	62	11	57.826
Q92598	Heat shock protein 105 kDa OS=Homo sapiens GN=HSPH1 PE=1 SV=1	24.0093	14	84	13	96.804
P00973-3	Isoform p48 of 2'-5'-oligoadenylate synthase 1 OS=Homo sapiens GN=OAS1	30.1932	10	53	10	47.377
P11387	DNA topoisomerase 1 OS=Homo sapiens GN=TOP1 PE=1 SV=2	22.3529	14	85	12	90.669
Q14254	Flotillin-2 OS=Homo sapiens GN=FLOT2 PE=1 SV=2	38.0841	12	52	12	47.035
Q16401	26S proteasome non-ATPase regulatory subunit 5 OS=Homo sapiens GN=PSMD5 PE=1 SV=3	29.1667	11	44	11	56.16
Q9Y4L1	Hypoxia up-regulated protein 1 OS=Homo sapiens GN=HYOU1 PE=1 SV=1	18.9189	11	52	11	111.266
A0AVT1	Ubiquitin-like modifier-activating enzyme 6 OS=Homo sapiens GN=UBA6 PE=1 SV=1	19.1065	15	47	15	117.895
P53602	Diphosphomevalonate decarboxylase OS=Homo sapiens GN=MVD PE=1 SV=1	40.25	7	52	7	43.377
P06576	ATP synthase subunit beta, mitochondrial OS=Homo sapiens GN=ATP5B PE=1 SV=3	25.5198	9	38	9	56.525
Q8WZ73	E3 ubiquitin-protein ligase rififylin OS=Homo sapiens GN=RFFL PE=1 SV=1	22.5895	6	26	6	40.487
Q14166	Tubulin--tyrosine ligase-like protein 12 OS=Homo sapiens GN=TTLL12 PE=1 SV=2	22.205	8	41	8	74.356
Q03113	Guanine nucleotide-binding protein subunit alpha-12 OS=Homo sapiens GN=GNA12 PE=1 SV=4	19.9475	7	76	5	44.251
P17612	cAMP-dependent protein kinase catalytic subunit alpha OS=Homo sapiens GN=PRKACA PE=1 SV=2	5.98291	2	16	2	40.564
Q8WUM4	Programmed cell death 6-interacting protein OS=Homo sapiens GN=PDCD6IP PE=1 SV=1	73.7327	60	568	1	95.963
P05023	Sodium/potassium-transporting ATPase subunit alpha-1 OS=Homo sapiens GN=ATP1A1 PE=1 SV=1	46.2366	42	261	42	112.824
Q15029	116 kDa U5 small nuclear ribonucleoprotein component OS=Homo sapiens GN=EFTUD2 PE=1 SV=1	50.2058	33	122	32	109.366
Q92738-2	Isoform 2 of USP6 N-terminal-like protein OS=Homo sapiens GN=USP6NL	47.2189	30	146	30	95.938
Q13620	Cullin-4B OS=Homo sapiens GN=CUL4B PE=1 SV=4	31.1062	27	107	21	103.916
P42685	Tyrosine-protein kinase FRK OS=Homo sapiens GN=FRK PE=1 SV=1	52.8713	22	98	21	58.217
Q9UN37	Vacuolar protein sorting-associated protein 4A OS=Homo sapiens GN=VPS4A PE=1 SV=1	42.3341	22	147	11	48.867
Q29960	HLA class I histocompatibility antigen, Cw-16 alpha chain OS=Homo sapiens GN=HLA-C PE=1 SV=1	51.3661	15	181	2	40.727
Q53EZ4	Centrosomal protein of 55 kDa OS=Homo sapiens GN=CEP55 PE=1 SV=3	51.5086	21	107	21	54.145
Q6PCB0	von Willebrand factor A domain-containing protein 1 OS=Homo sapiens GN=VWA1 PE=1 SV=1	46.7416	13	101	13	46.775
Q16555	Dihydropyrimidinase-related protein 2 OS=Homo sapiens GN=DPYSL2 PE=1 SV=1	50.5245	17	96	17	62.255
P52306-5	Isoform 5 of Rap1 GTPase-GDP dissociation stimulator 1 OS=Homo sapiens GN=RAP1GDS1	39.6382	15	80	15	66.346
P07947	Tyrosine-protein kinase Yes OS=Homo sapiens GN=YES1 PE=1 SV=3	47.698	20	155	15	60.763
P12931-2	Isoform 2 of Proto-oncogene tyrosine-protein kinase Src OS=Homo sapiens GN=SRC	42.2509	19	144	14	60.55
Q86YQ8	Copine-8 OS=Homo sapiens GN=CPNE8 PE=1 SV=2	35.461	18	119	17	63.068
Q7Z404-1	Isoform 2 of Transmembrane channel-like protein 4 OS=Homo sapiens GN=TMC4	33.9943	21	89	21	78.615
P78368	Casein kinase I isoform gamma-2 OS=Homo sapiens GN=CSNK1G2 PE=1 SV=1	37.5904	16	108	2	47.427
P31689	DnaJ homolog subfamily A member 1 OS=Homo sapiens GN=DNAJA1 PE=1 SV=2	59.6977	15	92	15	44.839
O75131	Copine-3 OS=Homo sapiens GN=CPNE3 PE=1 SV=1	36.6853	14	104	13	60.092
Q4KMP7	TBC1 domain family member 10B OS=Homo sapiens GN=TBC1D10B PE=1 SV=3	31.1881	15	67	15	87.145
P61221	ATP-binding cassette sub-family E member 1 OS=Homo sapiens GN=ABCE1 PE=1 SV=1	38.5643	16	102	16	67.271
P34932	Heat shock 70 kDa protein 4 OS=Homo sapiens GN=HSPA4 PE=1 SV=4	28.8095	16	64	15	94.271
P35052	Glypican-1 OS=Homo sapiens GN=GPC1 PE=1 SV=2	33.871	14	87	14	61.641
Q9UNF0	Protein kinase C and casein kinase substrate in neurons protein 2 OS=Homo sapiens GN=PACSIN2 PE=1 SV=2	39.7119	18	101	18	55.704
Q9H2G2	STE20-like serine/threonine-protein kinase OS=Homo sapiens GN=SLK PE=1 SV=1	21.0526	21	111	19	142.607
Q12906-7	Isoform 7 of Interleukin enhancer-binding factor 3 OS=Homo sapiens GN=ILF3	26.8374	17	64	17	95.748
P06744	Glucose-6-phosphate isomerase OS=Homo sapiens GN=GPI PE=1 SV=4	27.0609	12	83	12	63.107
Q9H788	SH2 domain-containing protein 4A OS=Homo sapiens GN=SH2D4A PE=1 SV=1	37.6652	13	60	13	52.694
Q96FN4	Copine-2 OS=Homo sapiens GN=CPNE2 PE=1 SV=3	34.4891	14	82	13	61.151
A5A3E0	POTE ankyrin domain family member F OS=Homo sapiens GN=POTEF PE=1 SV=2	8.74419	10	532	3	121.367
P35240-2	Isoform 2 of Merlin OS=Homo sapiens GN=NF2	31.6129	15	62	15	72.468
Q687X5	Metalloreductase STEAP4 OS=Homo sapiens GN=STEAP4 PE=1 SV=1	38.9978	14	72	14	51.948
P49902	Cytosolic purine 5'-nucleotidase OS=Homo sapiens GN=NT5C2 PE=1 SV=1	29.9465	11	84	11	64.928
Q12874	Splicing factor 3A subunit 3 OS=Homo sapiens GN=SF3A3 PE=1 SV=1	33.5329	13	54	13	58.812
P15291	Beta-1,4-galactosyltransferase 1 OS=Homo sapiens GN=B4GALT1 PE=1 SV=5	35.1759	9	72	8	43.892
P01009	Alpha-1-antitrypsin OS=Homo sapiens GN=SERPINA1 PE=1 SV=3	43.7799	15	68	15	46.707
Q9UL15-2	Isoform 2 of BAG family molecular chaperone regulator 5 OS=Homo sapiens GN=BAG5	29.7131	9	44	9	55.992
Q16513	Serine/threonine-protein kinase N2 OS=Homo sapiens GN=PKN2 PE=1 SV=1	21.5447	14	38	14	111.964
P27797	Calreticulin OS=Homo sapiens GN=CALR PE=1 SV=1	57.554	12	48	12	48.112
O60884	DnaJ homolog subfamily A member 2 OS=Homo sapiens GN=DNAJA2 PE=1 SV=1	46.6019	13	78	13	45.717
A5A6K8	Aspartate aminotransferase, cytoplasmic OS=Pan troglodytes GN=GOT1 PE=2 SV=1	34.1404	9	44	9	46.205
P31948-2	Isoform 2 of Stress-induced-phosphoprotein 1 OS=Homo sapiens GN=STIP1	25.5932	13	66	13	68.037
F1M7Y5	Protein kinase C iota type OS=Rattus norvegicus GN=Prkci PE=1 SV=1	28.6913	9	46	8	68.232
P30679	Guanine nucleotide-binding protein subunit alpha-15 OS=Homo sapiens GN=GNA15 PE=1 SV=2	37.7005	10	50	10	43.54
Q9BXS5-2	Isoform 2 of AP-1 complex subunit mu-1 OS=Homo sapiens GN=AP1M1	34.4828	12	57	9	49.809
Q8N392	Rho GTPase-activating protein 18 OS=Homo sapiens GN=ARHGAP18 PE=1 SV=3	25.3394	12	66	12	74.93
P04062	Glucosylceramidase OS=Homo sapiens GN=GBA PE=1 SV=3	40.4851	13	60	13	59.678
O00629	Importin subunit alpha-3 OS=Homo sapiens GN=KPNA4 PE=1 SV=1	31.094	8	47	6	57.851
O43278	Kunitz-type protease inhibitor 1 OS=Homo sapiens GN=SPINT1 PE=1 SV=2	27.4102	14	48	14	58.36
P42785	Lysosomal Pro-X carboxypeptidase OS=Homo sapiens GN=PRCP PE=1 SV=1	16.5323	6	42	6	55.764
P29966	Myristoylated alanine-rich C-kinase substrate OS=Homo sapiens GN=MARCKS PE=1 SV=4	33.7349	6	44	6	31.536
Q12933-2	Isoform 2 of TNF receptor-associated factor 2 OS=Homo sapiens GN=TRAF2	25.3165	12	48	12	61.343
P08133	Annexin A6 OS=Homo sapiens GN=ANXA6 PE=1 SV=3	19.0193	10	42	10	75.826
Q8TEX9-2	Isoform 2 of Importin-4 OS=Homo sapiens GN=IPO4	13.2041	8	34	8	118.826
Q9Y2C3	Beta-1,3-galactosyltransferase 5 OS=Homo sapiens GN=B3GALT5 PE=2 SV=1	31.6129	8	45	8	36.165
P05026	Sodium/potassium-transporting ATPase subunit beta-1 OS=Homo sapiens GN=ATP1B1 PE=1 SV=1	41.2541	10	58	10	35.039
Q9UBB4	Ataxin-10 OS=Homo sapiens GN=ATXN10 PE=1 SV=1	21.8947	7	35	7	53.455
Q02809-2	Isoform 2 of Procollagen-lysine,2-oxoglutarate 5-dioxygenase 1 OS=Homo sapiens GN=PLOD1	20.0258	12	40	12	88.217
Q8N4C8	Misshapen-like kinase 1 OS=Homo sapiens GN=MINK1 PE=1 SV=2	9.38438	12	54	3	149.729
Q9BXI6	TBC1 domain family member 10A OS=Homo sapiens GN=TBC1D10A PE=1 SV=1	25.3937	9	42	9	57.081
Q9Y6Q5-2	Isoform 2 of AP-1 complex subunit mu-2 OS=Homo sapiens GN=AP1M2	32	11	54	8	48.179
Q9C0B5	Palmitoyltransferase ZDHHC5 OS=Homo sapiens GN=ZDHHC5 PE=1 SV=2	21.2587	10	36	10	77.496
Q14642	Type I inositol 1,4,5-trisphosphate 5-phosphatase OS=Homo sapiens GN=INPP5A PE=1 SV=1	34.466	12	50	12	47.789
Q8NBX0	Saccharopine dehydrogenase-like oxidoreductase OS=Homo sapiens GN=SCCPDH PE=1 SV=1	27.7389	7	24	7	47.121
Q01970	1-phosphatidylinositol 4,5-bisphosphate phosphodiesterase beta-3 OS=Homo sapiens GN=PLCB3 PE=1 SV=2	12.1556	9	34	9	138.713
Q9Y2A9	N-acetyllactosaminide beta-1,3-N-acetylglucosaminyltransferase 3 OS=Homo sapiens GN=B3GNT3 PE=1 SV=2	20.1613	6	45	6	42.507
P12081	Histidine--tRNA ligase, cytoplasmic OS=Homo sapiens GN=HARS PE=1 SV=2	18.4676	8	35	8	57.374
Q03405	Urokinase plasminogen activator surface receptor OS=Homo sapiens GN=PLAUR PE=1 SV=1	22.3881	6	48	6	36.953
P23258	Tubulin gamma-1 chain OS=Homo sapiens GN=TUBG1 PE=1 SV=2	29.0466	7	36	7	51.138
Q10588	ADP-ribosyl cyclase/cyclic ADP-ribose hydrolase 2 OS=Homo sapiens GN=BST1 PE=1 SV=2	31.4465	7	44	7	35.701
P13861	cAMP-dependent protein kinase type II-alpha regulatory subunit OS=Homo sapiens GN=PRKAR2A PE=1 SV=2	31.6832	10	37	10	45.49
P49591	Serine--tRNA ligase, cytoplasmic OS=Homo sapiens GN=SARS PE=1 SV=3	23.93	8	35	8	58.74
Q10471	Polypeptide N-acetylgalactosaminyltransferase 2 OS=Homo sapiens GN=GALNT2 PE=1 SV=1	20.6655	9	30	9	64.691
O75400	Pre-mRNA-processing factor 40 homolog A OS=Homo sapiens GN=PRPF40A PE=1 SV=2	7.41902	6	25	6	108.737
Q9UBX1	Cathepsin F OS=Homo sapiens GN=CTSF PE=1 SV=1	15.2893	7	43	7	53.332
P49841-2	Isoform 2 of Glycogen synthase kinase-3 beta OS=Homo sapiens GN=GSK3B	26.097	7	37	5	48.004
O96014	Protein Wnt-11 OS=Homo sapiens GN=WNT11 PE=1 SV=2	22.5989	6	28	6	39.153
Q03154	Aminoacylase-1 OS=Homo sapiens GN=ACY1 PE=1 SV=1	26.9608	6	28	6	45.856
Q5W0U4	B box and SPRY domain-containing protein OS=Homo sapiens GN=BSPRY PE=2 SV=1	23.6318	7	24	7	44.353
P53582	Methionine aminopeptidase 1 OS=Homo sapiens GN=METAP1 PE=1 SV=2	20.7254	6	24	6	43.187
Q9NQW7-3	Isoform 3 of Xaa-Pro aminopeptidase 1 OS=Homo sapiens GN=XPNPEP1	13.5135	6	22	6	74.751
O95747	Serine/threonine-protein kinase OSR1 OS=Homo sapiens GN=OXSR1 PE=1 SV=1	15.5598	6	18	6	57.986
Q8TBX8	Phosphatidylinositol 5-phosphate 4-kinase type-2 gamma OS=Homo sapiens GN=PIP4K2C PE=1 SV=3	10.9264	3	20	3	47.27
P49840	Glycogen synthase kinase-3 alpha OS=Homo sapiens GN=GSK3A PE=1 SV=2	16.1491	6	32	4	50.949
Q8WWY8	Lipase member H OS=Homo sapiens GN=LIPH PE=1 SV=1	16.408	6	46	6	50.826
Q9UNW1	Multiple inositol polyphosphate phosphatase 1 OS=Homo sapiens GN=MINPP1 PE=1 SV=1	17.6591	5	24	5	55.016
P30838	Aldehyde dehydrogenase, dimeric NADP-preferring OS=Homo sapiens GN=ALDH3A1 PE=1 SV=3	12.1413	4	35	3	50.363
P34896	Serine hydroxymethyltransferase, cytosolic OS=Homo sapiens GN=SHMT1 PE=1 SV=1	14.2857	5	40	5	53.049
Q8R180	ERO1-like protein alpha OS=Mus musculus GN=Ero1a PE=1 SV=2	18.1034	5	32	1	54.05
Q5T2E6	UPF0668 protein C10orf76 OS=Homo sapiens GN=C10orf76 PE=1 SV=1	11.7562	5	16	5	78.659
Q9Y6I3	Epsin-1 OS=Homo sapiens GN=EPN1 PE=1 SV=2	10.9375	5	22	3	60.256
Q11201	CMP-N-acetylneuraminate-beta-galactosamide-alpha-2,3-sialyltransferase 1 OS=Homo sapiens GN=ST3GAL1 PE=2 SV=1	21.4706	5	18	5	39.05
Q13057-2	Isoform 2 of Bifunctional coenzyme A synthase OS=Homo sapiens GN=COASY	10.4553	4	10	4	65.299
Q01581	Hydroxymethylglutaryl-CoA synthase, cytoplasmic OS=Homo sapiens GN=HMGCS1 PE=1 SV=2	11.5385	5	26	5	57.257
Q9NS86	LanC-like protein 2 OS=Homo sapiens GN=LANCL2 PE=1 SV=1	17.3333	6	26	6	50.821
P48723	Heat shock 70 kDa protein 13 OS=Homo sapiens GN=HSPA13 PE=1 SV=1	11.0403	5	21	5	51.895
Q08AM6	Protein VAC14 homolog OS=Homo sapiens GN=VAC14 PE=1 SV=1	8.18414	5	17	5	87.917
Q8WX92	Negative elongation factor B OS=Homo sapiens GN=NELFB PE=1 SV=1	9.31034	4	18	4	65.655
P38646	Stress-70 protein, mitochondrial OS=Homo sapiens GN=HSPA9 PE=1 SV=2	9.5729	5	18	5	73.635
Q16222	UDP-N-acetylhexosamine pyrophosphorylase OS=Homo sapiens GN=UAP1 PE=1 SV=3	15.1341	6	24	6	58.732
P49757	Protein numb homolog OS=Homo sapiens GN=NUMB PE=1 SV=2	11.2135	5	18	5	70.759
P26196	Probable ATP-dependent RNA helicase DDX6 OS=Homo sapiens GN=DDX6 PE=1 SV=2	14.6998	5	20	5	54.382
Q6PCE3	Glucose 1,6-bisphosphate synthase OS=Homo sapiens GN=PGM2L1 PE=1 SV=3	9.6463	5	22	5	70.396
A5YKK6	CCR4-NOT transcription complex subunit 1 OS=Homo sapiens GN=CNOT1 PE=1 SV=2	2.6936	5	18	5	266.768
P48637	Glutathione synthetase OS=Homo sapiens GN=GSS PE=1 SV=1	18.1435	6	22	6	52.352
Q8TDB8-5	Isoform 5 of Solute carrier family 2, facilitated glucose transporter member 14 OS=Homo sapiens GN=SLC2A14	8.78505	4	27	4	58.211
P15170-3	Isoform 3 of Eukaryotic peptide chain release factor GTP-binding subunit ERF3A OS=Homo sapiens GN=GSPT1	10.5181	4	20	4	68.656
Q9BXP5	Serrate RNA effector molecule homolog OS=Homo sapiens GN=SRRT PE=1 SV=1	5.82192	4	15	4	100.604
O60513	Beta-1,4-galactosyltransferase 4 OS=Homo sapiens GN=B4GALT4 PE=1 SV=1	13.0814	4	23	4	40.016
P12955	Xaa-Pro dipeptidase OS=Homo sapiens GN=PEPD PE=1 SV=3	11.7647	3	20	3	54.513
O60826	Coiled-coil domain-containing protein 22 OS=Homo sapiens GN=CCDC22 PE=1 SV=1	10.3668	4	18	4	70.712
Q96SU4-6	Isoform 6 of Oxysterol-binding protein-related protein 9 OS=Homo sapiens GN=OSBPL9	5.22788	3	14	3	84.202
Q99808-2	Isoform 2 of Equilibrative nucleoside transporter 1 OS=Homo sapiens GN=SLC29A1	8.41121	4	20	4	58.925
Q9H074	Polyadenylate-binding protein-interacting protein 1 OS=Homo sapiens GN=PAIP1 PE=1 SV=1	8.5595	3	21	3	53.491
O14763	Tumor necrosis factor receptor superfamily member 10B OS=Homo sapiens GN=TNFRSF10B PE=1 SV=2	3.86364	1	10	1	47.848
P19256	Lymphocyte function-associated antigen 3 OS=Homo sapiens GN=CD58 PE=1 SV=1	8	3	18	3	28.129
Q00536-2	Isoform 2 of Cyclin-dependent kinase 16 OS=Homo sapiens GN=CDK16	5.26316	3	32	2	63.418
Q08722	Leukocyte surface antigen CD47 OS=Homo sapiens GN=CD47 PE=1 SV=1	8.66873	3	18	3	35.191
P09110	3-ketoacyl-CoA thiolase, peroxisomal OS=Homo sapiens GN=ACAA1 PE=1 SV=2	9.43396	2	12	2	44.264
P79263	Inter-alpha-trypsin inhibitor heavy chain H4 OS=Sus scrofa GN=ITIH4 PE=1 SV=1	1.41151	1	10	1	102.083
P01029	Complement C4-B OS=Mus musculus GN=C4b PE=1 SV=3	1.20829	2	12	2	192.794
O43286	Beta-1,4-galactosyltransferase 5 OS=Homo sapiens GN=B4GALT5 PE=2 SV=1	6.4433	2	22	1	45.09
Q13325	Interferon-induced protein with tetratricopeptide repeats 5 OS=Homo sapiens GN=IFIT5 PE=1 SV=1	2.28216	1	10	1	55.812
Q10567-3	Isoform C of AP-1 complex subunit beta-1 OS=Homo sapiens GN=AP1B1	30.5644	28	154	8	103.498
P20340	Ras-related protein Rab-6A OS=Homo sapiens GN=RAB6A PE=1 SV=3	66.8269	13	197	1	23.578
Q9Y5K6	CD2-associated protein OS=Homo sapiens GN=CD2AP PE=1 SV=1	6.41628	3	16	3	71.407
Q9P0V3	SH3 domain-binding protein 4 OS=Homo sapiens GN=SH3BP4 PE=1 SV=1	44.9637	32	169	32	107.428
Q9BXJ9	N-alpha-acetyltransferase 15, NatA auxiliary subunit OS=Homo sapiens GN=NAA15 PE=1 SV=1	18.3603	14	50	14	101.208
Q9WTI7-3	Isoform 3 of Unconventional myosin-Ic OS=Mus musculus GN=Myo1c	43.295	46	354	1	119.802
Q9UL54-2	Isoform 2 of Serine/threonine-protein kinase TAO2 OS=Homo sapiens GN=TAOK2	45.2812	38	157	32	119.207
Q9HCE7	E3 ubiquitin-protein ligase SMURF1 OS=Homo sapiens GN=SMURF1 PE=1 SV=2	25.6275	15	62	10	86.06
Q9Y2E6	E3 ubiquitin-protein ligase DTX4 OS=Homo sapiens GN=DTX4 PE=1 SV=2	19.5477	7	40	7	67.216
O14964	Hepatocyte growth factor-regulated tyrosine kinase substrate OS=Homo sapiens GN=HGS PE=1 SV=1	3.0888	2	12	2	86.138
Q8WV24	Pleckstrin homology-like domain family A member 1 OS=Homo sapiens GN=PHLDA1 PE=1 SV=4	5.98504	2	12	2	44.988
Q3MIR4	Cell cycle control protein 50B OS=Homo sapiens GN=TMEM30B PE=1 SV=1	7.69231	2	12	2	38.916
Q8N271	Prominin-2 OS=Homo sapiens GN=PROM2 PE=1 SV=1	34.7722	26	182	26	91.825
Q6ZUX7	Lipoma HMGIC fusion partner-like 2 protein OS=Homo sapiens GN=LHFPL2 PE=2 SV=2	18.8596	3	22	3	24.469
Q86VE9-4	Isoform 4 of Serine incorporator 5 OS=Homo sapiens GN=SERINC5	10.1952	4	26	4	51.3
Q9NX76	CKLF-like MARVEL transmembrane domain-containing protein 6 OS=Homo sapiens GN=CMTM6 PE=1 SV=1	9.83607	2	24	2	20.406
Q5VYY1	Ankyrin repeat domain-containing protein 22 OS=Homo sapiens GN=ANKRD22 PE=2 SV=1	10.9948	2	14	2	21.834
O95274	Ly6/PLAUR domain-containing protein 3 OS=Homo sapiens GN=LYPD3 PE=1 SV=2	31.2139	7	33	7	35.948
P53350	Serine/threonine-protein kinase PLK1 OS=Homo sapiens GN=PLK1 PE=1 SV=1	14.262	6	26	6	68.212
Q08509	Epidermal growth factor receptor kinase substrate 8 OS=Mus musculus GN=Eps8 PE=1 SV=2	31.0597	27	376	1	91.68
Q8IZ83	Aldehyde dehydrogenase family 16 member A1 OS=Homo sapiens GN=ALDH16A1 PE=1 SV=2	32.0449	15	74	15	85.074
P41240	Tyrosine-protein kinase CSK OS=Homo sapiens GN=CSK PE=1 SV=1	12.8889	5	16	5	50.672
P12814	Alpha-actinin-1 OS=Homo sapiens GN=ACTN1 PE=1 SV=2	58.9686	41	306	25	102.993
O75326	Semaphorin-7A OS=Homo sapiens GN=SEMA7A PE=1 SV=1	46.8468	24	140	24	74.776
Q9Y6M4	Casein kinase I isoform gamma-3 OS=Homo sapiens GN=CSNK1G3 PE=1 SV=2	56.8233	22	136	7	51.356
P08582	Melanotransferrin OS=Homo sapiens GN=MFI2 PE=1 SV=2	48.7805	22	80	22	80.163
P14625	Endoplasmin OS=Homo sapiens GN=HSP90B1 PE=1 SV=1	38.2316	25	124	23	92.411
P05362	Intercellular adhesion molecule 1 OS=Homo sapiens GN=ICAM1 PE=1 SV=2	43.0451	17	107	17	57.789
Q9HAU4	E3 ubiquitin-protein ligase SMURF2 OS=Homo sapiens GN=SMURF2 PE=1 SV=1	36.4973	22	83	17	86.142
Q96A65	Exocyst complex component 4 OS=Homo sapiens GN=EXOC4 PE=1 SV=1	30.3901	21	72	21	110.429
P55884-2	Isoform 2 of Eukaryotic translation initiation factor 3 subunit B OS=Homo sapiens GN=EIF3B	28.4078	18	52	18	98.967
P08174-7	Isoform 7 of Complement decay-accelerating factor OS=Homo sapiens GN=CD55	33.3938	14	133	14	59.001
Q6P1N0	Coiled-coil and C2 domain-containing protein 1A OS=Homo sapiens GN=CC2D1A PE=1 SV=1	20.2944	16	51	16	103.998
Q99615	DnaJ homolog subfamily C member 7 OS=Homo sapiens GN=DNAJC7 PE=1 SV=2	29.5547	13	52	13	56.405
Q9Y5S2	Serine/threonine-protein kinase MRCK beta OS=Homo sapiens GN=CDC42BPB PE=1 SV=2	13.3255	14	58	11	194.193
P13667	Protein disulfide-isomerase A4 OS=Homo sapiens GN=PDIA4 PE=1 SV=2	26.3566	13	66	13	72.887
O00401	Neural Wiskott-Aldrich syndrome protein OS=Homo sapiens GN=WASL PE=1 SV=2	35.6436	12	40	12	54.793
O60645	Exocyst complex component 3 OS=Homo sapiens GN=EXOC3 PE=1 SV=2	21.2963	14	49	14	86.79
Q9UPT5	Exocyst complex component 7 OS=Homo sapiens GN=EXOC7 PE=1 SV=3	18.5034	12	32	12	83.33
Q15797	Mothers against decapentaplegic homolog 1 OS=Homo sapiens GN=SMAD1 PE=1 SV=1	35.4839	12	40	6	52.226
Q9Y5X1	Sorting nexin-9 OS=Homo sapiens GN=SNX9 PE=1 SV=1	26.7227	10	39	10	66.55
Q8N3E9	1-phosphatidylinositol 4,5-bisphosphate phosphodiesterase delta-3 OS=Homo sapiens GN=PLCD3 PE=1 SV=3	15.8428	9	36	9	89.202
Q6GQQ9	OTU domain-containing protein 7B OS=Homo sapiens GN=OTUD7B PE=1 SV=1	15.3025	9	29	9	92.468
Q14156	Protein EFR3 homolog A OS=Homo sapiens GN=EFR3A PE=1 SV=2	19.4884	10	30	10	92.865
O43854	EGF-like repeat and discoidin I-like domain-containing protein 3 OS=Homo sapiens GN=EDIL3 PE=1 SV=1	27.0833	11	32	11	53.73
Q13043	Serine/threonine-protein kinase 4 OS=Homo sapiens GN=STK4 PE=1 SV=2	19.3018	7	36	2	55.595
O00471	Exocyst complex component 5 OS=Homo sapiens GN=EXOC5 PE=1 SV=1	24.8588	12	40	12	81.801
O00139-4	Isoform 4 of Kinesin-like protein KIF2A OS=Homo sapiens GN=KIF2A	13.4409	9	32	8	84.037
Q96T76-8	Isoform 5 of MMS19 nucleotide excision repair protein homolog OS=Homo sapiens GN=MMS19	12.9401	8	24	8	115.631
Q4KMQ2-2	Isoform 2 of Anoctamin-6 OS=Homo sapiens GN=ANO6	10.3115	8	34	8	108.362
Q86SF2	N-acetylgalactosaminyltransferase 7 OS=Homo sapiens GN=GALNT7 PE=1 SV=1	14.9163	7	27	7	75.341
Q14393	Growth arrest-specific protein 6 OS=Homo sapiens GN=GAS6 PE=1 SV=2	13.8696	7	30	7	79.625
Q8WTV0-2	Isoform 1 of Scavenger receptor class B member 1 OS=Homo sapiens GN=SCARB1	16.11	7	32	7	56.936
Q92888-3	Isoform 3 of Rho guanine nucleotide exchange factor 1 OS=Homo sapiens GN=ARHGEF1	10.356	7	20	7	104.001
P46059	Solute carrier family 15 member 1 OS=Homo sapiens GN=SLC15A1 PE=2 SV=1	7.20339	4	28	4	78.754
Q9H3U1	Protein unc-45 homolog A OS=Homo sapiens GN=UNC45A PE=1 SV=1	6.88559	5	18	5	103.011
Q8TDB6	E3 ubiquitin-protein ligase DTX3L OS=Homo sapiens GN=DTX3L PE=1 SV=1	12.4324	7	22	7	83.501
Q14108	Lysosome membrane protein 2 OS=Homo sapiens GN=SCARB2 PE=1 SV=2	21.1297	6	26	6	54.255
Q8TAT6-2	Isoform 2 of Nuclear protein localization protein 4 homolog OS=Homo sapiens GN=NPLOC4	15.3971	5	20	5	69.417
O00186	Syntaxin-binding protein 3 OS=Homo sapiens GN=STXBP3 PE=1 SV=2	13.1757	6	22	6	67.721
O75116	Rho-associated protein kinase 2 OS=Homo sapiens GN=ROCK2 PE=1 SV=4	5.69164	6	20	6	160.799
P42224	Signal transducer and activator of transcription 1-alpha/beta OS=Homo sapiens GN=STAT1 PE=1 SV=2	7.46667	4	18	4	87.28
Q6PCB8	Embigin OS=Homo sapiens GN=EMB PE=1 SV=1	14.3731	3	14	3	36.858
Q9H267	Vacuolar protein sorting-associated protein 33B OS=Homo sapiens GN=VPS33B PE=1 SV=2	10.6969	5	12	5	70.54
Q96DD7	Protein shisa-4 OS=Homo sapiens GN=SHISA4 PE=2 SV=3	23.8579	3	12	3	21.508
P31751	RAC-beta serine/threonine-protein kinase OS=Homo sapiens GN=AKT2 PE=1 SV=2	4.9896	2	12	2	55.733
Q9C0K1	Zinc transporter ZIP8 OS=Homo sapiens GN=SLC39A8 PE=2 SV=1	4.78261	1	10	1	49.598
Q96SA4-4	Isoform 4 of Serine incorporator 2 OS=Homo sapiens GN=SERINC2	6.03448	1	8	1	52.07
Q5MY95	Ectonucleoside triphosphate diphosphohydrolase 8 OS=Homo sapiens GN=ENTPD8 PE=1 SV=2	2.42424	1	8	1	53.869
P52701	DNA mismatch repair protein Msh6 OS=Homo sapiens GN=MSH6 PE=1 SV=2	0.882353	1	8	1	152.689
Q61411	GTPase HRas OS=Mus musculus GN=Hras PE=1 SV=2	70.8995	13	170	3	21.285
P35080	Profilin-2 OS=Homo sapiens GN=PFN2 PE=1 SV=3	67.1429	10	107	2	15.036
Q8IWW6-2	Isoform 2 of Rho GTPase-activating protein 12 OS=Homo sapiens GN=ARHGAP12	27.6961	16	54	16	93.057
Q9NSC5	Homer protein homolog 3 OS=Homo sapiens GN=HOMER3 PE=1 SV=2	45.9834	13	71	12	39.812
Q9GZU7-2	Isoform 2 of Carboxy-terminal domain RNA polymerase II polypeptide A small phosphatase 1 OS=Homo sapiens GN=CTDSP1	33.0769	9	74	7	29.057
Q9NX57	Ras-related protein Rab-20 OS=Homo sapiens GN=RAB20 PE=1 SV=1	59.8291	11	48	11	26.26
Q8N9N7	Leucine-rich repeat-containing protein 57 OS=Homo sapiens GN=LRRC57 PE=1 SV=1	55.2301	10	48	10	26.737
O14713	Integrin beta-1-binding protein 1 OS=Homo sapiens GN=ITGB1BP1 PE=1 SV=1	56	8	54	8	21.769
Q15773	Myeloid leukemia factor 2 OS=Homo sapiens GN=MLF2 PE=1 SV=1	37.0968	7	32	7	28.129
Q96H20	Vacuolar-sorting protein SNF8 OS=Homo sapiens GN=SNF8 PE=1 SV=1	42.2481	7	52	7	28.846
P36405	ADP-ribosylation factor-like protein 3 OS=Homo sapiens GN=ARL3 PE=1 SV=2	48.9011	7	32	7	20.443
P22676	Calretinin OS=Homo sapiens GN=CALB2 PE=2 SV=2	32.1033	8	38	8	31.52
Q13404-1	Isoform 1 of Ubiquitin-conjugating enzyme E2 variant 1 OS=Homo sapiens GN=UBE2V1	32.1267	8	74	2	25.78
Q9NVZ3-2	Isoform 2 of Adaptin ear-binding coat-associated protein 2 OS=Homo sapiens GN=NECAP2	34.7985	6	28	6	29.446
P62745	Rho-related GTP-binding protein RhoB OS=Homo sapiens GN=RHOB PE=1 SV=1	43.3673	6	68	4	22.109
Q5TC63	Growth hormone-regulated TBC protein 1 OS=Homo sapiens GN=GRTP1 PE=1 SV=4	25.8929	8	43	8	38.529
Q9BZG1	Ras-related protein Rab-34 OS=Homo sapiens GN=RAB34 PE=1 SV=1	25.4826	5	28	5	29.026
P51452	Dual specificity protein phosphatase 3 OS=Homo sapiens GN=DUSP3 PE=1 SV=1	32.4324	4	20	4	20.465
Q8NHG8	E3 ubiquitin-protein ligase ZNRF2 OS=Homo sapiens GN=ZNRF2 PE=1 SV=1	35.5372	5	32	5	24.1
P62942	Peptidyl-prolyl cis-trans isomerase FKBP1A OS=Homo sapiens GN=FKBP1A PE=1 SV=2	43.5185	4	22	4	11.943
P16949-2	Isoform 2 of Stathmin OS=Homo sapiens GN=STMN1	36.2069	6	28	6	19.811
Q92890-1	Isoform Long of Ubiquitin fusion degradation protein 1 homolog OS=Homo sapiens GN=UFD1L	11.6618	3	17	3	38.7
Q9H0T7	Ras-related protein Rab-17 OS=Homo sapiens GN=RAB17 PE=1 SV=2	20.283	3	22	3	23.476
Q9BV86	N-terminal Xaa-Pro-Lys N-methyltransferase 1 OS=Homo sapiens GN=NTMT1 PE=1 SV=3	17.4888	3	20	3	25.371
Q14451-3	Isoform 3 of Growth factor receptor-bound protein 7 OS=Homo sapiens GN=GRB7	9.18919	4	20	4	62.024
P15153	Ras-related C3 botulinum toxin substrate 2 OS=Homo sapiens GN=RAC2 PE=1 SV=1	53.6458	10	121	5	21.415
Q8TBF2-8	Isoform 8 of Prostamide/prostaglandin F synthase OS=Homo sapiens GN=FAM213B	20.1754	3	18	3	24.263
P43243	Matrin-3 OS=Homo sapiens GN=MATR3 PE=1 SV=2	7.55608	3	16	3	94.565
Q9Y4H2	Insulin receptor substrate 2 OS=Homo sapiens GN=IRS2 PE=1 SV=2	12.855	12	42	12	137.249
Q99961	Endophilin-A2 OS=Homo sapiens GN=SH3GL1 PE=1 SV=1	30.163	8	28	8	41.464
Q8ND25	E3 ubiquitin-protein ligase ZNRF1 OS=Homo sapiens GN=ZNRF1 PE=1 SV=2	23.348	4	22	4	23.767
Q9BZM6	NKG2D ligand 1 OS=Homo sapiens GN=ULBP1 PE=1 SV=1	25	4	18	3	27.978
Q05655-2	Isoform 2 of Protein kinase C delta type OS=Homo sapiens GN=PRKCD	4.66761	2	10	2	80.901
Q9H3M7	Thioredoxin-interacting protein OS=Homo sapiens GN=TXNIP PE=1 SV=1	6.90537	2	16	2	43.633
Q01628	Interferon-induced transmembrane protein 3 OS=Homo sapiens GN=IFITM3 PE=1 SV=2	31.5789	3	71	1	14.622
Q96KN1	Protein FAM84B OS=Homo sapiens GN=FAM84B PE=1 SV=1	30.6452	6	28	6	34.453
Q7Z6M3	Allergin-1 OS=Homo sapiens GN=MILR1 PE=1 SV=2	11.3703	2	14	2	38.71
O75317	Ubiquitin carboxyl-terminal hydrolase 12 OS=Homo sapiens GN=USP12 PE=1 SV=2	15.4054	4	20	4	42.83
P53816	HRAS-like suppressor 3 OS=Homo sapiens GN=PLA2G16 PE=1 SV=2	28.3951	3	18	3	17.925
O95819-3	Isoform 3 of Mitogen-activated protein kinase kinase kinase kinase 4 OS=Homo sapiens GN=MAP4K4	13.116	15	56	6	150.82
A5D8V6	Vacuolar protein sorting-associated protein 37C OS=Homo sapiens GN=VPS37C PE=1 SV=2	23.3803	4	13	4	38.635
Q16644	MAP kinase-activated protein kinase 3 OS=Homo sapiens GN=MAPKAPK3 PE=1 SV=1	9.68586	3	16	3	42.96
Q7L7X3	Serine/threonine-protein kinase TAO1 OS=Homo sapiens GN=TAOK1 PE=1 SV=1	39.6603	38	148	28	115.997
Q9NZN3	EH domain-containing protein 3 OS=Homo sapiens GN=EHD3 PE=1 SV=2	45.2336	25	275	4	60.849
P30510	HLA class I histocompatibility antigen, Cw-14 alpha chain OS=Homo sapiens GN=HLA-C PE=1 SV=2	42.3497	15	162	2	40.812
P07948-2	Isoform 2 of Tyrosine-protein kinase Lyn OS=Homo sapiens GN=LYN	38.0855	15	95	12	55.997
P14543	Nidogen-1 OS=Homo sapiens GN=NID1 PE=1 SV=3	20.2887	16	49	16	136.291
O95630	STAM-binding protein OS=Homo sapiens GN=STAMBP PE=1 SV=1	27.8302	9	48	9	48.047
Q6PHR2	Serine/threonine-protein kinase ULK3 OS=Homo sapiens GN=ULK3 PE=1 SV=2	21.1864	6	38	6	53.411
Q8N7R7	Cyclin-Y-like protein 1 OS=Homo sapiens GN=CCNYL1 PE=1 SV=2	31.7549	8	42	4	40.679
P23467-3	Isoform 3 of Receptor-type tyrosine-protein phosphatase beta OS=Homo sapiens GN=PTPRB	4.28894	7	30	6	248.988
Q13177	Serine/threonine-protein kinase PAK 2 OS=Homo sapiens GN=PAK2 PE=1 SV=3	22.7099	7	22	7	58.006
Q9UIW2	Plexin-A1 OS=Homo sapiens GN=PLXNA1 PE=1 SV=3	3.90295	7	20	7	210.933
Q5VV41	Rho guanine nucleotide exchange factor 16 OS=Homo sapiens GN=ARHGEF16 PE=1 SV=1	10.5783	6	22	6	80.055
Q9H1K6	Mesoderm development candidate 1 OS=Homo sapiens GN=MESDC1 PE=1 SV=1	17.1271	4	20	4	37.734
Q95LP3	RING finger and SPRY domain-containing protein 1 OS=Macaca fascicularis GN=RSPRY1 PE=2 SV=1	14.7569	5	16	5	64.218
O60291-2	Isoform 2 of E3 ubiquitin-protein ligase MGRN1 OS=Homo sapiens GN=MGRN1	9.54861	4	15	4	63.15
Q8N5J2-3	Isoform 3 of Protein FAM63A OS=Homo sapiens GN=FAM63A	12.766	4	14	4	56.955
Q96IG2	F-box/LRR-repeat protein 20 OS=Homo sapiens GN=FBXL20 PE=1 SV=2	4.58716	2	10	2	48.392
Q12891	Hyaluronidase-2 OS=Homo sapiens GN=HYAL2 PE=1 SV=4	10.3594	3	10	3	53.826
P27701	CD82 antigen OS=Homo sapiens GN=CD82 PE=1 SV=1	5.24345	1	8	1	29.606
Q9HAC8	Ubiquitin domain-containing protein 1 OS=Homo sapiens GN=UBTD1 PE=1 SV=1	64.7577	11	65	6	25.922
Q6IQ22	Ras-related protein Rab-12 OS=Homo sapiens GN=RAB12 PE=1 SV=3	34.8361	7	56	6	27.231
Q13526	Peptidyl-prolyl cis-trans isomerase NIMA-interacting 1 OS=Homo sapiens GN=PIN1 PE=1 SV=1	42.3313	4	30	4	18.232
Q9NRR3	CDC42 small effector protein 2 OS=Homo sapiens GN=CDC42SE2 PE=1 SV=1	66.6667	2	40	2	9.217
P56559-2	Isoform 2 of ADP-ribosylation factor-like protein 4C OS=Homo sapiens GN=ARL4C	33.3333	4	16	4	22.434
Q8WXI7	Mucin-16 OS=Homo sapiens GN=MUC16 PE=1 SV=3	0.303302	3	24	3	1518.24
Q8N4T4	Rho guanine nucleotide exchange factor 39 OS=Homo sapiens GN=ARHGEF39 PE=1 SV=1	28.6567	8	38	8	38.271
Q6ZUM4	Rho GTPase-activating protein 27 OS=Homo sapiens GN=ARHGAP27 PE=1 SV=3	12.3735	8	34	8	98.335
O95721	Synaptosomal-associated protein 29 OS=Homo sapiens GN=SNAP29 PE=1 SV=1	8.52713	2	10	2	28.953
Q9BUF7	Protein crumbs homolog 3 OS=Homo sapiens GN=CRB3 PE=1 SV=3	20.8333	2	14	2	12.846
Q9UBP0	Spastin OS=Homo sapiens GN=SPAST PE=1 SV=1	40.0974	18	82	18	67.155
Q9BZM4	NKG2D ligand 3 OS=Homo sapiens GN=ULBP3 PE=1 SV=1	28.2787	5	26	4	27.931
Q9BUF7-2	Isoform 2 of Protein crumbs homolog 3 OS=Homo sapiens GN=CRB3	17.0732	1	9	1	13.105
O15393-2	Isoform 2 of Transmembrane protease serine 2 OS=Homo sapiens GN=TMPRSS2	12.8544	5	18	5	57.653
P58340-3	Isoform 3 of Myeloid leukemia factor 1 OS=Homo sapiens GN=MLF1	15.3846	4	16	4	33.867
Q9HB09	Bcl-2-like protein 12 OS=Homo sapiens GN=BCL2L12 PE=1 SV=1	17.3653	5	14	5	36.798
P10398	Serine/threonine-protein kinase A-Raf OS=Homo sapiens GN=ARAF PE=1 SV=2	3.63036	2	8	2	67.542
P24385	G1/S-specific cyclin-D1 OS=Homo sapiens GN=CCND1 PE=1 SV=1	5.08475	1	8	1	33.707
Q86YS6	Ras-related protein Rab-43 OS=Homo sapiens GN=RAB43 PE=1 SV=1	39.6226	7	56	4	23.325
O75954	Tetraspanin-9 OS=Homo sapiens GN=TSPAN9 PE=1 SV=1	10.8787	2	12	2	26.76
Q9H1C7	Cysteine-rich and transmembrane domain-containing protein 1 OS=Homo sapiens GN=CYSTM1 PE=1 SV=1	11.3402	2	17	2	10.624
O75044	SLIT-ROBO Rho GTPase-activating protein 2 OS=Homo sapiens GN=SRGAP2 PE=1 SV=2	15.1261	15	54	11	120.805
Q07617	Sperm-associated antigen 1 OS=Homo sapiens GN=SPAG1 PE=1 SV=3	10.6911	6	16	6	103.574
O14965	Aurora kinase A OS=Homo sapiens GN=AURKA PE=1 SV=2	27.0471	7	21	7	45.781
O15431	High affinity copper uptake protein 1 OS=Homo sapiens GN=SLC31A1 PE=1 SV=1	9.47368	2	10	2	21.076
Q6UXU6	Transmembrane protein 92 OS=Homo sapiens GN=TMEM92 PE=2 SV=1	8.1761	1	8	1	17.218
P54727	UV excision repair protein RAD23 homolog B OS=Homo sapiens GN=RAD23B PE=1 SV=1	23.4719	7	24	7	43.145
P78325	Disintegrin and metalloproteinase domain-containing protein 8 OS=Homo sapiens GN=ADAM8 PE=1 SV=2	15.4126	6	23	6	88.713
Q9UMD9	Collagen alpha-1(XVII) chain OS=Homo sapiens GN=COL17A1 PE=1 SV=3	6.41283	7	21	7	150.326
Q9H201	Epsin-3 OS=Homo sapiens GN=EPN3 PE=2 SV=1	6.64557	4	20	2	68.18
Q9H6S3-3	Isoform 3 of Epidermal growth factor receptor kinase substrate 8-like protein 2 OS=Homo sapiens GN=EPS8L2	73.5978	55	876	1	82.271
Q9UQB8-5	Isoform 5 of Brain-specific angiogenesis inhibitor 1-associated protein 2 OS=Homo sapiens GN=BAIAP2	84.2308	42	481	2	57.409
O15037	Protein KHNYN OS=Homo sapiens GN=KHNYN PE=1 SV=3	28.4661	13	52	13	74.487
Q8TF42	Ubiquitin-associated and SH3 domain-containing protein B OS=Homo sapiens GN=UBASH3B PE=1 SV=2	30.9707	12	38	12	72.649
Q969P0	Immunoglobulin superfamily member 8 OS=Homo sapiens GN=IGSF8 PE=1 SV=1	18.4339	8	34	8	64.994
Q9H0M0	NEDD4-like E3 ubiquitin-protein ligase WWP1 OS=Homo sapiens GN=WWP1 PE=1 SV=1	14.2082	12	48	5	105.136
P08571	Monocyte differentiation antigen CD14 OS=Homo sapiens GN=CD14 PE=1 SV=2	29.6	8	28	8	40.051
Q8WV41	Sorting nexin-33 OS=Homo sapiens GN=SNX33 PE=1 SV=1	25.4355	8	28	8	65.223
Q96A59	MARVEL domain-containing protein 3 OS=Homo sapiens GN=MARVELD3 PE=2 SV=3	21.197	6	25	6	44.882
Q99755	Phosphatidylinositol 4-phosphate 5-kinase type-1 alpha OS=Homo sapiens GN=PIP5K1A PE=1 SV=1	21.5302	8	24	8	62.594
O94955	Rho-related BTB domain-containing protein 3 OS=Homo sapiens GN=RHOBTB3 PE=1 SV=2	15.2209	7	18	7	69.368
Q15036	Sorting nexin-17 OS=Homo sapiens GN=SNX17 PE=1 SV=1	20	6	20	6	52.868
P84022	Mothers against decapentaplegic homolog 3 OS=Homo sapiens GN=SMAD3 PE=1 SV=1	21.8824	6	22	2	48.05
Q8IVI9-4	Isoform 4 of Nostrin OS=Homo sapiens GN=NOSTRIN	13.1439	4	12	4	64.323
Q8IZ21-2	Isoform 2 of Phosphatase and actin regulator 4 OS=Homo sapiens GN=PHACTR4	12.2191	6	16	6	79.081
Q8TE67-3	Isoform 3 of Epidermal growth factor receptor kinase substrate 8-like protein 3 OS=Homo sapiens GN=EPS8L3	10.6061	5	12	5	66.906
Q86SR1	Polypeptide N-acetylgalactosaminyltransferase 10 OS=Homo sapiens GN=GALNT10 PE=1 SV=2	9.61857	4	10	4	68.948
Q8NI35	InaD-like protein OS=Homo sapiens GN=INADL PE=1 SV=3	3.72016	4	10	4	196.247
P19021-5	Isoform 5 of Peptidyl-glycine alpha-amidating monooxygenase OS=Homo sapiens GN=PAM	2.46407	2	8	2	108.334
Q9BZM5	NKG2D ligand 2 OS=Homo sapiens GN=ULBP2 PE=1 SV=1	15.8537	3	12	3	27.35
Q9H4B6	Protein salvador homolog 1 OS=Homo sapiens GN=SAV1 PE=1 SV=2	10.1828	3	10	3	44.606
Q9H173	Nucleotide exchange factor SIL1 OS=Homo sapiens GN=SIL1 PE=1 SV=1	6.50759	3	12	3	52.052
B0I1T2	Unconventional myosin-Ig OS=Homo sapiens GN=MYO1G PE=1 SV=2	3.63458	3	12	1	116.369
O95171	Sciellin OS=Homo sapiens GN=SCEL PE=1 SV=2	8.43023	5	14	5	77.504
Q9H7B4	Histone-lysine N-methyltransferase SMYD3 OS=Homo sapiens GN=SMYD3 PE=1 SV=4	7.24299	2	8	2	49.065
P32856	Syntaxin-2 OS=Homo sapiens GN=STX2 PE=2 SV=3	9.72222	2	8	2	33.32
Q62747-2	Isoform 2 of Synaptotagmin-7 OS=Rattus norvegicus GN=Syt7	4.51237	2	11	2	75.769
Q8TEC5	Putative E3 ubiquitin-protein ligase SH3RF2 OS=Homo sapiens GN=SH3RF2 PE=1 SV=3	4.66392	2	8	2	79.27
Q15907	Ras-related protein Rab-11B OS=Homo sapiens GN=RAB11B PE=1 SV=4	81.1927	21	315	4	24.473
P67936	Tropomyosin alpha-4 chain OS=Homo sapiens GN=TPM4 PE=1 SV=3	65.7258	24	132	6	28.504
P16104	Histone H2AX OS=Homo sapiens GN=H2AFX PE=1 SV=2	74.8252	16	563	4	15.135
A2T6Y4	DNA-(apurinic or apyrimidinic site) lyase OS=Pan troglodytes GN=APEX1 PE=3 SV=1	60.6918	15	89	15	35.546
P06753-2	Isoform 2 of Tropomyosin alpha-3 chain OS=Homo sapiens GN=TPM3	56.0484	22	127	11	29.015
P20340-2	Isoform 2 of Ras-related protein Rab-6A OS=Homo sapiens GN=RAB6A	66.8269	14	197	2	23.534
P35080-2	Isoform IIb of Profilin-2 OS=Homo sapiens GN=PFN2	75	13	125	5	15.078
Q9NQR4	Omega-amidase NIT2 OS=Homo sapiens GN=NIT2 PE=1 SV=1	69.9275	14	80	14	30.589
P22061-2	Isoform 2 of Protein-L-isoaspartate(D-aspartate) O-methyltransferase OS=Homo sapiens GN=PCMT1	56.5789	9	80	3	24.664
Q6UXN9	WD repeat-containing protein 82 OS=Homo sapiens GN=WDR82 PE=1 SV=1	33.5463	11	64	11	35.056
P20700	Lamin-B1 OS=Homo sapiens GN=LMNB1 PE=1 SV=2	29.0102	14	63	13	66.368
Q9NUP9	Protein lin-7 homolog C OS=Homo sapiens GN=LIN7C PE=1 SV=1	42.132	7	46	7	21.82
Q9WV25	Poly(U)-binding-splicing factor PUF60 OS=Rattus norvegicus GN=Puf60 PE=2 SV=2	20.5674	9	44	9	60.211
Q15024	Exosome complex component RRP42 OS=Homo sapiens GN=EXOSC7 PE=1 SV=3	40.2062	6	30	6	31.801
P53999	Activated RNA polymerase II transcriptional coactivator p15 OS=Homo sapiens GN=SUB1 PE=1 SV=3	51.1811	8	38	8	14.386
Q9UHA4	Ragulator complex protein LAMTOR3 OS=Homo sapiens GN=LAMTOR3 PE=1 SV=1	62.0968	6	30	6	13.614
P60983	Glia maturation factor beta OS=Homo sapiens GN=GMFB PE=1 SV=2	37.3239	6	36	5	16.702
P58546	Myotrophin OS=Homo sapiens GN=MTPN PE=1 SV=2	77.9661	6	36	6	12.887
P61758	Prefoldin subunit 3 OS=Homo sapiens GN=VBP1 PE=1 SV=3	37.5635	7	42	7	22.643
P36543	V-type proton ATPase subunit E 1 OS=Homo sapiens GN=ATP6V1E1 PE=1 SV=1	33.1858	7	30	7	26.129
O95433	Activator of 90 kDa heat shock protein ATPase homolog 1 OS=Homo sapiens GN=AHSA1 PE=1 SV=1	29.2899	7	32	7	38.25
O75223	Gamma-glutamylcyclotransferase OS=Homo sapiens GN=GGCT PE=1 SV=1	42.0213	6	30	6	20.994
O75368	SH3 domain-binding glutamic acid-rich-like protein OS=Homo sapiens GN=SH3BGRL PE=1 SV=1	61.4035	6	40	6	12.766
Q01995	Transgelin OS=Homo sapiens GN=TAGLN PE=1 SV=4	34.3284	6	22	6	22.596
Q5SW96	Low density lipoprotein receptor adapter protein 1 OS=Homo sapiens GN=LDLRAP1 PE=1 SV=3	15.5844	3	23	3	33.864
P00374	Dihydrofolate reductase OS=Homo sapiens GN=DHFR PE=1 SV=2	27.2727	4	36	4	21.439
O95379-4	Isoform 4 of Tumor necrosis factor alpha-induced protein 8 OS=Homo sapiens GN=TNFAIP8	16.1905	2	16	2	24.37
Q9Y266	Nuclear migration protein nudC OS=Homo sapiens GN=NUDC PE=1 SV=1	22.3565	5	20	5	38.219
Q8N6T3-2	Isoform 2 of ADP-ribosylation factor GTPase-activating protein 1 OS=Homo sapiens GN=ARFGAP1	6.03865	2	14	2	45.648
Q9UJU6-2	Isoform 2 of Drebrin-like protein OS=Homo sapiens GN=DBNL	38.9791	15	66	15	48.265
Q9NYL9	Tropomodulin-3 OS=Homo sapiens GN=TMOD3 PE=1 SV=1	46.0227	11	54	11	39.57
Q04760	Lactoylglutathione lyase OS=Homo sapiens GN=GLO1 PE=1 SV=4	23.3696	4	20	4	20.764
Q96AT9	Ribulose-phosphate 3-epimerase OS=Homo sapiens GN=RPE PE=1 SV=1	12.7193	3	16	3	24.911
P0DN76	Splicing factor U2AF 35 kDa subunit-like protein OS=Homo sapiens GN=U2AF1L5 PE=3 SV=1	47.0833	7	46	7	27.854
Q9H0W9	Ester hydrolase C11orf54 OS=Homo sapiens GN=C11orf54 PE=1 SV=1	11.4286	3	17	3	35.095
P61804	Dolichyl-diphosphooligosaccharide--protein glycosyltransferase subunit DAD1 OS=Mus musculus GN=Dad1 PE=1 SV=3	19.469	2	18	2	12.489
Q5EBL8-2	Isoform 2 of PDZ domain-containing protein 11 OS=Homo sapiens GN=PDZD11	14.0351	1	12	1	19.48
Q8NE01	Metal transporter CNNM3 OS=Homo sapiens GN=CNNM3 PE=1 SV=1	20.3678	7	32	7	76.072
O60749	Sorting nexin-2 OS=Homo sapiens GN=SNX2 PE=1 SV=2	17.9191	7	24	6	58.435
Q92597	Protein NDRG1 OS=Homo sapiens GN=NDRG1 PE=1 SV=1	20.5584	5	20	5	42.808
Q99439	Calponin-2 OS=Homo sapiens GN=CNN2 PE=1 SV=4	23.9482	6	28	5	33.675
Q9UBQ7	Glyoxylate reductase/hydroxypyruvate reductase OS=Homo sapiens GN=GRHPR PE=1 SV=1	23.1707	4	19	4	35.646
Q86UD1	Out at first protein homolog OS=Homo sapiens GN=OAF PE=2 SV=1	16.8498	4	22	4	30.669
O76003	Glutaredoxin-3 OS=Homo sapiens GN=GLRX3 PE=1 SV=2	37.6119	10	40	10	37.408
Q9Y6M5	Zinc transporter 1 OS=Homo sapiens GN=SLC30A1 PE=1 SV=3	13.8067	4	20	4	55.264
Q9HC38-2	Isoform 2 of Glyoxalase domain-containing protein 4 OS=Homo sapiens GN=GLOD4	18.1208	5	20	5	33.212
Q13951	Core-binding factor subunit beta OS=Homo sapiens GN=CBFB PE=1 SV=2	23.6264	5	22	5	21.495
Q9BS40	Latexin OS=Homo sapiens GN=LXN PE=1 SV=2	17.5676	3	16	3	25.734
Q9NW97	Transmembrane protein 51 OS=Homo sapiens GN=TMEM51 PE=1 SV=1	21.3439	3	16	3	27.742
P60520	Gamma-aminobutyric acid receptor-associated protein-like 2 OS=Homo sapiens GN=GABARAPL2 PE=1 SV=1	29.9145	4	19	4	13.658
O75348	V-type proton ATPase subunit G 1 OS=Homo sapiens GN=ATP6V1G1 PE=1 SV=3	16.9492	2	16	2	13.749
O14907	Tax1-binding protein 3 OS=Homo sapiens GN=TAX1BP3 PE=1 SV=2	13.7097	1	14	1	13.726
O43427	Acidic fibroblast growth factor intracellular-binding protein OS=Homo sapiens GN=FIBP PE=1 SV=3	28.022	7	36	7	41.851
P64409	Chaperone protein DnaK OS=Tropheryma whipplei (strain Twist) GN=dnaK PE=3 SV=1	2.98507	2	40	1	65.37
Q15208	Serine/threonine-protein kinase 38 OS=Homo sapiens GN=STK38 PE=1 SV=1	5.80645	2	14	2	54.155
Q16204	Coiled-coil domain-containing protein 6 OS=Homo sapiens GN=CCDC6 PE=1 SV=2	9.07173	3	10	3	53.258
P42025	Beta-centractin OS=Homo sapiens GN=ACTR1B PE=1 SV=1	24.2021	7	44	1	42.267
Q9BTU6	Phosphatidylinositol 4-kinase type 2-alpha OS=Homo sapiens GN=PI4K2A PE=1 SV=1	16.9102	7	28	7	53.989
Q00169	Phosphatidylinositol transfer protein alpha isoform OS=Homo sapiens GN=PITPNA PE=1 SV=2	11.1111	2	12	1	31.786
P63092-4	Isoform 4 of Guanine nucleotide-binding protein G(s) subunit alpha isoforms short OS=Homo sapiens GN=GNAS	67.5949	27	398	1	45.723
Q16881	Thioredoxin reductase 1, cytoplasmic OS=Homo sapiens GN=TXNRD1 PE=1 SV=3	26.1941	8	31	8	70.862
P16435	NADPH--cytochrome P450 reductase OS=Homo sapiens GN=POR PE=1 SV=2	23.7814	11	35	11	76.641
Q13409	Cytoplasmic dynein 1 intermediate chain 2 OS=Homo sapiens GN=DYNC1I2 PE=1 SV=3	15.3605	6	22	6	71.412
Q9BTT6	Leucine-rich repeat-containing protein 1 OS=Homo sapiens GN=LRRC1 PE=1 SV=1	12.4046	4	22	3	59.205
Q9Y3I0	tRNA-splicing ligase RtcB homolog OS=Homo sapiens GN=RTCB PE=1 SV=1	17.0297	6	27	6	55.175
P48147	Prolyl endopeptidase OS=Homo sapiens GN=PREP PE=1 SV=2	10.4225	6	22	6	80.648
Q15459	Splicing factor 3A subunit 1 OS=Homo sapiens GN=SF3A1 PE=1 SV=1	10.4666	5	16	5	88.831
P49407	Beta-arrestin-1 OS=Homo sapiens GN=ARRB1 PE=1 SV=2	19.6172	5	16	5	47.036
Q9BYG5	Partitioning defective 6 homolog beta OS=Homo sapiens GN=PARD6B PE=1 SV=1	19.3548	5	18	5	41.157
P04626	Receptor tyrosine-protein kinase erbB-2 OS=Homo sapiens GN=ERBB2 PE=1 SV=1	3.34661	3	20	2	137.821
O60825	6-phosphofructo-2-kinase/fructose-2,6-bisphosphatase 2 OS=Homo sapiens GN=PFKFB2 PE=1 SV=2	8.71287	4	14	4	58.44
Q9UHG3	Prenylcysteine oxidase 1 OS=Homo sapiens GN=PCYOX1 PE=1 SV=3	13.6634	5	16	5	56.604
Q9BQ67	Glutamate-rich WD repeat-containing protein 1 OS=Homo sapiens GN=GRWD1 PE=1 SV=1	10.5381	4	14	4	49.388
Q9NRA1	Platelet-derived growth factor C OS=Homo sapiens GN=PDGFC PE=1 SV=2	17.1014	3	15	3	39.005
P30566	Adenylosuccinate lyase OS=Homo sapiens GN=ADSL PE=1 SV=2	11.5702	3	8	3	54.854
Q8NCA5	Protein FAM98A OS=Homo sapiens GN=FAM98A PE=1 SV=1	4.81696	2	10	2	55.366
Q08345-5	Isoform 4 of Epithelial discoidin domain-containing receptor 1 OS=Homo sapiens GN=DDR1	2.28509	1	8	1	101.731
P10646	Tissue factor pathway inhibitor OS=Homo sapiens GN=TFPI PE=1 SV=1	2.63158	1	8	1	34.992
Q8N1G4	Leucine-rich repeat-containing protein 47 OS=Homo sapiens GN=LRRC47 PE=1 SV=1	13.3791	5	16	5	63.434
Q8WUD1	Ras-related protein Rab-2B OS=Homo sapiens GN=RAB2B PE=1 SV=1	50.463	10	116	2	24.199
P11388-4	Isoform 4 of DNA topoisomerase 2-alpha OS=Homo sapiens GN=TOP2A	14.5782	19	58	14	182.567
Q93034	Cullin-5 OS=Homo sapiens GN=CUL5 PE=1 SV=4	13.2051	6	18	6	90.897
Q86UP2	Kinectin OS=Homo sapiens GN=KTN1 PE=1 SV=1	6.92704	6	14	6	156.179
Q9Y639	Neuroplastin OS=Homo sapiens GN=NPTN PE=1 SV=2	9.54774	3	10	3	44.36
Q8IUC4	Rhophilin-2 OS=Homo sapiens GN=RHPN2 PE=1 SV=1	7.58017	3	10	3	76.944
Q9NV96	Cell cycle control protein 50A OS=Homo sapiens GN=TMEM30A PE=1 SV=1	8.31025	2	8	2	40.658
P07108-5	Isoform 5 of Acyl-CoA-binding protein OS=Homo sapiens GN=DBI	37.1622	4	22	4	16.484
O15305	Phosphomannomutase 2 OS=Homo sapiens GN=PMM2 PE=1 SV=1	28.0488	7	30	7	28.064
Q9Y333	U6 snRNA-associated Sm-like protein LSm2 OS=Homo sapiens GN=LSM2 PE=1 SV=1	40	3	20	3	10.828
Q92572	AP-3 complex subunit sigma-1 OS=Homo sapiens GN=AP3S1 PE=1 SV=1	28.4974	4	20	4	21.718
P50151	Guanine nucleotide-binding protein G(I)/G(S)/G(O) subunit gamma-10 OS=Homo sapiens GN=GNG10 PE=1 SV=1	72.0588	4	14	4	7.201
Q14677-3	Isoform 3 of Clathrin interactor 1 OS=Homo sapiens GN=CLINT1	6.99844	3	18	3	70.25
O00560-3	Isoform 3 of Syntenin-1 OS=Homo sapiens GN=SDCBP	84.9315	19	292	3	31.742
Q7L0Q8	Rho-related GTP-binding protein RhoU OS=Homo sapiens GN=RHOU PE=1 SV=1	11.6279	2	12	2	28.2
Q8TDX7	Serine/threonine-protein kinase Nek7 OS=Homo sapiens GN=NEK7 PE=1 SV=1	11.9205	2	12	2	34.528
Q6P1N9	Putative deoxyribonuclease TATDN1 OS=Homo sapiens GN=TATDN1 PE=1 SV=2	15.8249	3	10	3	33.58
Q9UGL9	Cysteine-rich C-terminal protein 1 OS=Homo sapiens GN=CRCT1 PE=1 SV=1	42.4242	2	12	2	9.729
Q96DE0	U8 snoRNA-decapping enzyme OS=Homo sapiens GN=NUDT16 PE=1 SV=2	43.0769	6	21	6	21.26
P61960	Ubiquitin-fold modifier 1 OS=Homo sapiens GN=UFM1 PE=1 SV=1	58.8235	3	18	3	9.112
Q96B97	SH3 domain-containing kinase-binding protein 1 OS=Homo sapiens GN=SH3KBP1 PE=1 SV=2	7.96992	3	10	3	73.082
P47811	Mitogen-activated protein kinase 14 OS=Mus musculus GN=Mapk14 PE=1 SV=3	25.8333	5	26	4	41.261
P49006	MARCKS-related protein OS=Homo sapiens GN=MARCKSL1 PE=1 SV=2	36.9231	4	14	4	19.517
Q9H6A0	DENN domain-containing protein 2D OS=Homo sapiens GN=DENND2D PE=1 SV=2	9.76645	3	12	3	53.638
Q15750	TGF-beta-activated kinase 1 and MAP3K7-binding protein 1 OS=Homo sapiens GN=TAB1 PE=1 SV=1	9.92063	3	12	3	54.61
O15530	3-phosphoinositide-dependent protein kinase 1 OS=Homo sapiens GN=PDPK1 PE=1 SV=1	2.8777	1	6	1	63.112
Q96BW5	Phosphotriesterase-related protein OS=Homo sapiens GN=PTER PE=1 SV=1	7.73639	2	8	2	38.993
P54851	Epithelial membrane protein 2 OS=Homo sapiens GN=EMP2 PE=1 SV=1	5.98802	2	10	2	19.186
Q5VST6-2	Isoform 2 of Protein ABHD17B OS=Homo sapiens GN=ABHD17B	25.9386	3	12	3	32.802
Q8N4C7	Syntaxin-19 OS=Homo sapiens GN=STX19 PE=1 SV=1	7.48299	2	10	2	34.303
P61459	Pterin-4-alpha-carbinolamine dehydratase OS=Rattus norvegicus GN=Pcbd1 PE=1 SV=2	28.8462	2	8	2	11.992
Q9H8W4	Pleckstrin homology domain-containing family F member 2 OS=Homo sapiens GN=PLEKHF2 PE=1 SV=1	20.4819	5	14	5	27.78
Q93052	Lipoma-preferred partner OS=Homo sapiens GN=LPP PE=1 SV=1	9.31373	3	12	3	65.704
Q8WWI1	LIM domain only protein 7 OS=Homo sapiens GN=LMO7 PE=1 SV=3	0.831848	1	6	1	192.576
P24666-2	Isoform 2 of Low molecular weight phosphotyrosine protein phosphatase OS=Homo sapiens GN=ACP1	37.3418	5	34	1	17.966
Q8TF74	WAS/WASL-interacting protein family member 2 OS=Homo sapiens GN=WIPF2 PE=1 SV=1	19.5455	6	16	6	46.26
O76173	Ras-related protein Rab-1C OS=Dictyostelium discoideum GN=Rab1C PE=2 SV=1	11.9403	3	52	1	22.328
Q86Y46	Keratin, type II cytoskeletal 73 OS=Homo sapiens GN=KRT73 PE=1 SV=1	5.37037	3	18	1	58.887
Q5M9P8-2	Isoform 2 of ADP-ribosylation factor-like protein 6 OS=Danio rerio GN=arl6	4.63918	1	6	1	21.79
O14595	Carboxy-terminal domain RNA polymerase II polypeptide A small phosphatase 2 OS=Homo sapiens GN=CTDSP2 PE=1 SV=2	12.5461	3	20	2	30.645
Q99618	Cell division cycle-associated protein 3 OS=Homo sapiens GN=CDCA3 PE=1 SV=1	15.2985	2	9	2	28.981
Q9HB21	Pleckstrin homology domain-containing family A member 1 OS=Homo sapiens GN=PLEKHA1 PE=1 SV=2	2.72277	1	5	1	45.525
Q99717	Mothers against decapentaplegic homolog 5 OS=Homo sapiens GN=SMAD5 PE=1 SV=1	26.2366	9	24	3	52.225
Q96JZ2	Hematopoietic SH2 domain-containing protein OS=Homo sapiens GN=HSH2D PE=1 SV=1	22.1591	5	10	5	38.977
Q7Z6B7	SLIT-ROBO Rho GTPase-activating protein 1 OS=Homo sapiens GN=SRGAP1 PE=1 SV=1	4.23963	5	23	1	124.186
Q92796	Disks large homolog 3 OS=Homo sapiens GN=DLG3 PE=1 SV=2	3.91677	2	6	2	90.258
P16333	Cytoplasmic protein NCK1 OS=Homo sapiens GN=NCK1 PE=1 SV=1	8.48806	3	12	2	42.837
Q6PFM9	WD repeat-containing protein 48 OS=Danio rerio GN=wdr48 PE=2 SV=2	5.46529	3	8	3	76.181
Q9UQ49-2	Isoform 2 of Sialidase-3 OS=Homo sapiens GN=NEU3	8.24295	3	6	3	51.641
Q8WV99	AN1-type zinc finger protein 2B OS=Homo sapiens GN=ZFAND2B PE=1 SV=1	9.72763	2	6	2	28.004
Q06124	Tyrosine-protein phosphatase non-receptor type 11 OS=Homo sapiens GN=PTPN11 PE=1 SV=2	2.51256	1	4	1	68.393
Q9NWM3	CUE domain-containing protein 1 OS=Homo sapiens GN=CUEDC1 PE=1 SV=1	3.36788	1	4	1	42.232
Q5T0Z8	Uncharacterized protein C6orf132 OS=Homo sapiens GN=C6orf132 PE=1 SV=4	1.17845	1	4	1	123.958
Q9P2P1	Protein NYNRIN OS=Homo sapiens GN=NYNRIN PE=2 SV=3	0.52687	1	4	1	208.235
Q96K21	Abscission/NoCut checkpoint regulator OS=Homo sapiens GN=ZFYVE19 PE=1 SV=3	2.33546	1	3	1	51.514
P35606	Coatomer subunit beta' OS=Homo sapiens GN=COPB2 PE=1 SV=2	27.5938	16	67	16	102.422
Q06481	Amyloid-like protein 2 OS=Homo sapiens GN=APLP2 PE=1 SV=2	9.43644	5	38	5	86.9
Q7Z4F1	Low-density lipoprotein receptor-related protein 10 OS=Homo sapiens GN=LRP10 PE=1 SV=2	17.2511	7	48	7	76.145
O75832	26S proteasome non-ATPase regulatory subunit 10 OS=Homo sapiens GN=PSMD10 PE=1 SV=1	32.3009	6	30	6	24.412
Q92820	Gamma-glutamyl hydrolase OS=Homo sapiens GN=GGH PE=1 SV=2	30.1887	6	29	6	35.941
Q9UBI1	COMM domain-containing protein 3 OS=Homo sapiens GN=COMMD3 PE=1 SV=1	31.2821	4	33	4	22.137
P53680	AP-2 complex subunit sigma OS=Homo sapiens GN=AP2S1 PE=1 SV=2	29.5775	4	32	4	17.007
Q9Y5X3	Sorting nexin-5 OS=Homo sapiens GN=SNX5 PE=1 SV=1	29.4554	11	44	11	46.787
P18206	Vinculin OS=Homo sapiens GN=VCL PE=1 SV=4	54.6737	49	204	49	123.722
O43491	Band 4.1-like protein 2 OS=Homo sapiens GN=EPB41L2 PE=1 SV=1	5.77114	4	22	4	112.519
Q9HD45	Transmembrane 9 superfamily member 3 OS=Homo sapiens GN=TM9SF3 PE=1 SV=2	13.2428	6	32	6	67.843
Q9UHD1	Cysteine and histidine-rich domain-containing protein 1 OS=Homo sapiens GN=CHORDC1 PE=1 SV=2	19.5783	5	24	5	37.466
Q13642-4	Isoform 4 of Four and a half LIM domains protein 1 OS=Homo sapiens GN=FHL1	18.123	3	14	3	34.973
Q96QD8	Sodium-coupled neutral amino acid transporter 2 OS=Homo sapiens GN=SLC38A2 PE=1 SV=2	21.3439	6	50	6	55.99
Q99805	Transmembrane 9 superfamily member 2 OS=Homo sapiens GN=TM9SF2 PE=1 SV=1	14.178	6	27	6	75.725
O15554	Intermediate conductance calcium-activated potassium channel protein 4 OS=Homo sapiens GN=KCNN4 PE=1 SV=1	17.5644	6	26	6	47.665
O95858	Tetraspanin-15 OS=Homo sapiens GN=TSPAN15 PE=1 SV=1	22.449	6	42	6	33.143
Q9BRQ8	Apoptosis-inducing factor 2 OS=Homo sapiens GN=AIFM2 PE=1 SV=1	24.1287	6	28	6	40.501
Q8IXU6	Solute carrier family 35 member F2 OS=Homo sapiens GN=SLC35F2 PE=1 SV=1	18.7166	4	22	4	41.185
Q9NRX5	Serine incorporator 1 OS=Homo sapiens GN=SERINC1 PE=1 SV=1	11.2583	4	24	4	50.461
O15427	Monocarboxylate transporter 4 OS=Homo sapiens GN=SLC16A3 PE=1 SV=1	8.8172	4	30	4	49.437
Q8NG11	Tetraspanin-14 OS=Homo sapiens GN=TSPAN14 PE=1 SV=1	12.963	4	23	4	30.671
Q12959-2	Isoform 2 of Disks large homolog 1 OS=Homo sapiens GN=DLG1	14.0389	9	22	9	103.258
P50570	Dynamin-2 OS=Homo sapiens GN=DNM2 PE=1 SV=2	11.4943	8	28	8	98.003
Q8NI27	THO complex subunit 2 OS=Homo sapiens GN=THOC2 PE=1 SV=2	6.34024	7	25	7	182.659
Q9BX79-4	Isoform 4 of Stimulated by retinoic acid gene 6 protein homolog OS=Homo sapiens GN=STRA6	7.2238	4	14	4	77.646
P05556	Integrin beta-1 OS=Homo sapiens GN=ITGB1 PE=1 SV=2	43.8596	28	246	13	88.357
Q6PIU2-2	Isoform 2 of Neutral cholesterol ester hydrolase 1 OS=Homo sapiens GN=NCEH1	22.5962	7	37	7	46.597
P10586	Receptor-type tyrosine-protein phosphatase F OS=Homo sapiens GN=PTPRF PE=1 SV=2	4.77189	6	18	6	212.744
Q9UHN6	Transmembrane protein 2 OS=Homo sapiens GN=TMEM2 PE=1 SV=1	1.87997	2	10	2	154.276
P46379-3	Isoform 3 of Large proline-rich protein BAG6 OS=Homo sapiens GN=BAG6	9.5525	6	20	6	122.265
Q92544	Transmembrane 9 superfamily member 4 OS=Homo sapiens GN=TM9SF4 PE=1 SV=2	6.07477	3	12	3	74.47
Q9HDC9	Adipocyte plasma membrane-associated protein OS=Homo sapiens GN=APMAP PE=1 SV=2	11.0577	3	10	3	46.451
Q13433	Zinc transporter ZIP6 OS=Homo sapiens GN=SLC39A6 PE=1 SV=3	4.63576	2	8	2	84.993
Q9BZE9-2	Isoform 2 of Tether containing UBX domain for GLUT4 OS=Homo sapiens GN=ASPSCR1	2.47295	1	8	1	69.947
P62857	40S ribosomal protein S28 OS=Homo sapiens GN=RPS28 PE=1 SV=1	56.5217	4	28	4	7.836
O94826	Mitochondrial import receptor subunit TOM70 OS=Homo sapiens GN=TOMM70 PE=1 SV=1	2.96053	1	8	1	67.412
Q86SQ4	G-protein coupled receptor 126 OS=Homo sapiens GN=GPR126 PE=1 SV=3	15.0696	13	46	13	136.607
O60462	Neuropilin-2 OS=Homo sapiens GN=NRP2 PE=1 SV=2	17.0784	11	32	11	104.792
P48960	CD97 antigen OS=Homo sapiens GN=CD97 PE=1 SV=4	7.78443	5	18	5	91.809
Q9NUM4	Transmembrane protein 106B OS=Homo sapiens GN=TMEM106B PE=1 SV=2	27.3723	6	22	6	31.108
Q5XXA6	Anoctamin-1 OS=Homo sapiens GN=ANO1 PE=1 SV=1	8.11359	7	25	7	114.005
Q6IA17	Single Ig IL-1-related receptor OS=Homo sapiens GN=SIGIRR PE=1 SV=3	18.5366	5	13	5	45.65
O15260	Surfeit locus protein 4 OS=Homo sapiens GN=SURF4 PE=1 SV=3	10.7807	2	12	2	30.374
O00410-3	Isoform 3 of Importin-5 OS=Homo sapiens GN=IPO5	31.0314	21	82	21	125.464
P42892	Endothelin-converting enzyme 1 OS=Homo sapiens GN=ECE1 PE=1 SV=2	18.8312	9	28	9	87.108
P33992	DNA replication licensing factor MCM5 OS=Homo sapiens GN=MCM5 PE=1 SV=5	14.8501	7	20	7	82.233
Q9Y5X9	Endothelial lipase OS=Homo sapiens GN=LIPG PE=1 SV=1	21.2	6	14	6	56.758
Q9C0H2-4	Isoform 4 of Protein tweety homolog 3 OS=Homo sapiens GN=TTYH3	5.70342	2	10	2	57.945
Q96J84-2	Isoform 2 of Kin of IRRE-like protein 1 OS=Homo sapiens GN=KIRREL	24.3208	12	42	12	84.997
Q16658	Fascin OS=Homo sapiens GN=FSCN1 PE=1 SV=3	19.2698	7	28	7	54.496
P01130	Low-density lipoprotein receptor OS=Homo sapiens GN=LDLR PE=1 SV=1	8.02326	5	14	5	95.314
P15529	Membrane cofactor protein OS=Homo sapiens GN=CD46 PE=1 SV=3	10.7143	4	18	1	43.719
P31431	Syndecan-4 OS=Homo sapiens GN=SDC4 PE=1 SV=2	23.2323	4	9	4	21.628
Q6UXY8	Transmembrane channel-like protein 5 OS=Homo sapiens GN=TMC5 PE=2 SV=3	33.996	26	91	26	114.724
Q15393	Splicing factor 3B subunit 3 OS=Homo sapiens GN=SF3B3 PE=1 SV=4	25.4725	22	70	22	135.492
Q9UQE7	Structural maintenance of chromosomes protein 3 OS=Homo sapiens GN=SMC3 PE=1 SV=2	23.9934	23	58	23	141.454
P18564	Integrin beta-6 OS=Homo sapiens GN=ITGB6 PE=1 SV=2	32.9949	17	62	17	85.879
Q92896-2	Isoform 2 of Golgi apparatus protein 1 OS=Homo sapiens GN=GLG1	15.2951	14	40	14	137.132
Q13740	CD166 antigen OS=Homo sapiens GN=ALCAM PE=1 SV=2	33.9623	12	38	12	65.061
P18084	Integrin beta-5 OS=Homo sapiens GN=ITGB5 PE=1 SV=1	21.0263	12	40	12	87.996
Q9P2E9	Ribosome-binding protein 1 OS=Homo sapiens GN=RRBP1 PE=1 SV=4	27.0213	15	38	15	152.381
Q92900	Regulator of nonsense transcripts 1 OS=Homo sapiens GN=UPF1 PE=1 SV=2	16.209	13	32	13	124.267
O43795	Unconventional myosin-Ib OS=Homo sapiens GN=MYO1B PE=1 SV=3	13.4683	11	42	9	131.902
Q9Y5L0	Transportin-3 OS=Homo sapiens GN=TNPO3 PE=1 SV=3	17.0098	10	30	10	104.136
Q15437	Protein transport protein Sec23B OS=Homo sapiens GN=SEC23B PE=1 SV=2	19.9478	10	31	7	86.424
Q8IYI6	Exocyst complex component 8 OS=Homo sapiens GN=EXOC8 PE=1 SV=2	24.9655	13	32	13	81.747
P18433	Receptor-type tyrosine-protein phosphatase alpha OS=Homo sapiens GN=PTPRA PE=1 SV=2	18.4539	12	31	9	90.542
Q15436	Protein transport protein Sec23A OS=Homo sapiens GN=SEC23A PE=1 SV=2	20.3922	9	32	6	86.105
Q8TAG9	Exocyst complex component 6 OS=Homo sapiens GN=EXOC6 PE=1 SV=3	21.393	11	27	11	93.663
Q5GLZ8	Probable E3 ubiquitin-protein ligase HERC4 OS=Homo sapiens GN=HERC4 PE=1 SV=1	11.3529	9	24	9	118.487
P13688	Carcinoembryonic antigen-related cell adhesion molecule 1 OS=Homo sapiens GN=CEACAM1 PE=1 SV=2	14.8289	6	28	6	57.525
Q02880	DNA topoisomerase 2-beta OS=Homo sapiens GN=TOP2B PE=1 SV=3	7.25707	11	31	6	183.152
Q96KP1	Exocyst complex component 2 OS=Homo sapiens GN=EXOC2 PE=1 SV=1	14.8268	12	42	12	104
O43520	Phospholipid-transporting ATPase IC OS=Homo sapiens GN=ATP8B1 PE=1 SV=3	12.3901	10	26	10	143.604
Q9NV70	Exocyst complex component 1 OS=Homo sapiens GN=EXOC1 PE=1 SV=4	11.8568	7	26	7	101.917
Q92542	Nicastrin OS=Homo sapiens GN=NCSTN PE=1 SV=2	18.6178	8	40	8	78.362
Q5ZPR3	CD276 antigen OS=Homo sapiens GN=CD276 PE=1 SV=1	27.3408	6	19	6	57.199
Q9UQ53-3	Isoform 3 of Alpha-1,3-mannosyl-glycoprotein 4-beta-N-acetylglucosaminyltransferase B OS=Homo sapiens GN=MGAT4B	19.3606	7	20	7	64.805
Q12965	Unconventional myosin-Ie OS=Homo sapiens GN=MYO1E PE=1 SV=2	10.1083	8	22	7	126.982
P55058	Phospholipid transfer protein OS=Homo sapiens GN=PLTP PE=1 SV=1	14.4016	5	20	5	54.705
Q13641	Trophoblast glycoprotein OS=Homo sapiens GN=TPBG PE=1 SV=1	13.5714	4	18	4	46.003
P27824-2	Isoform 2 of Calnexin OS=Homo sapiens GN=CANX	13.0781	7	22	7	71.458
P53992	Protein transport protein Sec24C OS=Homo sapiens GN=SEC24C PE=1 SV=3	7.67824	6	26	6	118.249
P02751-15	Isoform 15 of Fibronectin OS=Homo sapiens GN=FN1	2.94711	5	12	5	272.15
Q96BJ8-3	Isoform 3 of Engulfment and cell motility protein 3 OS=Homo sapiens GN=ELMO3	8.7969	5	12	5	87.046
P40763	Signal transducer and activator of transcription 3 OS=Homo sapiens GN=STAT3 PE=1 SV=2	14.1558	6	14	6	88.011
P51812	Ribosomal protein S6 kinase alpha-3 OS=Homo sapiens GN=RPS6KA3 PE=1 SV=1	7.56757	4	9	4	83.683
Q9NSV4	Protein diaphanous homolog 3 OS=Homo sapiens GN=DIAPH3 PE=1 SV=4	4.10729	4	12	4	136.839
P14735	Insulin-degrading enzyme OS=Homo sapiens GN=IDE PE=1 SV=4	5.00491	4	15	4	117.893
Q9Y3P9	Rab GTPase-activating protein 1 OS=Homo sapiens GN=RABGAP1 PE=1 SV=3	3.64827	3	8	3	121.66
Q02818	Nucleobindin-1 OS=Homo sapiens GN=NUCB1 PE=1 SV=4	13.8829	4	12	4	53.846
Q9NPR2	Semaphorin-4B OS=Homo sapiens GN=SEMA4B PE=1 SV=3	5.04808	3	8	3	92.135
Q8IY22	C-Maf-inducing protein OS=Homo sapiens GN=CMIP PE=1 SV=3	9.31436	3	6	3	86.275
O15195	Villin-like protein OS=Homo sapiens GN=VILL PE=2 SV=3	3.73832	3	10	3	95.847
Q99661	Kinesin-like protein KIF2C OS=Homo sapiens GN=KIF2C PE=1 SV=2	4.55172	3	8	2	81.261
P13473-3	Isoform LAMP-2C of Lysosome-associated membrane glycoprotein 2 OS=Homo sapiens GN=LAMP2	7.05596	3	16	3	45.141
P52888	Thimet oligopeptidase OS=Homo sapiens GN=THOP1 PE=1 SV=2	7.54717	4	8	4	78.789
Q86Y56	Dynein assembly factor 5, axonemal OS=Homo sapiens GN=DNAAF5 PE=1 SV=4	2.69006	2	6	2	93.462
P04844	Dolichyl-diphosphooligosaccharide--protein glycosyltransferase subunit 2 OS=Homo sapiens GN=RPN2 PE=1 SV=3	6.81458	2	6	2	69.241
P98196	Probable phospholipid-transporting ATPase IH OS=Homo sapiens GN=ATP11A PE=1 SV=3	2.55732	2	5	2	129.672
Q9H2U1	ATP-dependent RNA helicase DHX36 OS=Homo sapiens GN=DHX36 PE=1 SV=2	3.1746	2	10	2	114.688
O75110	Probable phospholipid-transporting ATPase IIA OS=Homo sapiens GN=ATP9A PE=1 SV=3	1.81471	2	12	2	118.506
Q6P1M3	Lethal(2) giant larvae protein homolog 2 OS=Homo sapiens GN=LLGL2 PE=1 SV=2	2.7451	3	10	3	113.377
Q15056	Eukaryotic translation initiation factor 4H OS=Homo sapiens GN=EIF4H PE=1 SV=5	40.7258	7	26	7	27.368
Q5VYK3	Proteasome-associated protein ECM29 homolog OS=Homo sapiens GN=ECM29 PE=1 SV=2	1.73442	2	8	2	204.16
P98172	Ephrin-B1 OS=Homo sapiens GN=EFNB1 PE=1 SV=1	16.763	4	26	2	37.982
Q8TER5	Rho guanine nucleotide exchange factor 40 OS=Homo sapiens GN=ARHGEF40 PE=1 SV=3	3.94997	5	12	5	164.555
Q8IXJ6	NAD-dependent protein deacetylase sirtuin-2 OS=Homo sapiens GN=SIRT2 PE=1 SV=2	6.42674	2	8	2	43.154
P16442	Histo-blood group ABO system transferase OS=Homo sapiens GN=ABO PE=1 SV=2	9.88701	2	6	2	40.907
P32929	Cystathionine gamma-lyase OS=Homo sapiens GN=CTH PE=1 SV=3	4.93827	1	6	1	44.479
Q8IYJ3	Synaptotagmin-like protein 1 OS=Homo sapiens GN=SYTL1 PE=1 SV=1	13.3452	6	20	6	61.819
Q7Z6J0	E3 ubiquitin-protein ligase SH3RF1 OS=Homo sapiens GN=SH3RF1 PE=1 SV=2	7.20721	4	12	4	93.071
Q9UDY4	DnaJ homolog subfamily B member 4 OS=Homo sapiens GN=DNAJB4 PE=1 SV=1	11.276	3	11	2	37.783
Q3B8N2	Galectin-9B OS=Homo sapiens GN=LGALS9B PE=1 SV=3	5.61798	2	8	2	39.635
A4D1S5-2	Isoform 2 of Ras-related protein Rab-19 OS=Homo sapiens GN=RAB19	48.4848	9	36	8	29.757
O14786	Neuropilin-1 OS=Homo sapiens GN=NRP1 PE=1 SV=3	11.1593	7	26	7	103.069
O00214-2	Isoform 2 of Galectin-8 OS=Homo sapiens GN=LGALS8	21.4485	7	22	7	40.372
P07204	Thrombomodulin OS=Homo sapiens GN=THBD PE=1 SV=2	13.3913	4	16	4	60.289
Q96PU5	E3 ubiquitin-protein ligase NEDD4-like OS=Homo sapiens GN=NEDD4L PE=1 SV=2	5.4359	5	16	4	111.862
Q13530	Serine incorporator 3 OS=Homo sapiens GN=SERINC3 PE=2 SV=2	8.24524	3	8	3	52.546
Q9H3U5-6	Isoform 6 of Major facilitator superfamily domain-containing protein 1 OS=Homo sapiens GN=MFSD1	4.47471	2	11	2	56.244
Q9Y6W3	Calpain-7 OS=Homo sapiens GN=CAPN7 PE=1 SV=1	11.5621	7	16	7	92.594
P52799	Ephrin-B2 OS=Homo sapiens GN=EFNB2 PE=1 SV=1	26.7267	6	22	4	36.9
Q9P2B2	Prostaglandin F2 receptor negative regulator OS=Homo sapiens GN=PTGFRN PE=1 SV=2	7.84983	7	16	7	98.495
O43490	Prominin-1 OS=Homo sapiens GN=PROM1 PE=1 SV=1	40.6936	33	196	1	97.14
Q8TE68-4	Isoform 4 of Epidermal growth factor receptor kinase substrate 8-like protein 1 OS=Homo sapiens GN=EPS8L1	54.1833	25	258	2	55.773
P54289-4	Isoform 4 of Voltage-dependent calcium channel subunit alpha-2/delta-1 OS=Homo sapiens GN=CACNA2D1	20.9453	16	38	16	121.812
Q5VT25-6	Isoform 6 of Serine/threonine-protein kinase MRCK alpha OS=Homo sapiens GN=CDC42BPA	11.0612	14	47	11	202.684
P12821	Angiotensin-converting enzyme OS=Homo sapiens GN=ACE PE=1 SV=1	5.35988	6	14	6	149.62
Q8IXQ6	Poly [ADP-ribose] polymerase 9 OS=Homo sapiens GN=PARP9 PE=1 SV=2	9.60187	6	12	6	96.281
P20020	Plasma membrane calcium-transporting ATPase 1 OS=Homo sapiens GN=ATP2B1 PE=1 SV=3	6.20032	5	12	1	138.668
Q6P179	Endoplasmic reticulum aminopeptidase 2 OS=Homo sapiens GN=ERAP2 PE=1 SV=2	5.52083	4	10	4	110.391
Q96NE9	FERM domain-containing protein 6 OS=Homo sapiens GN=FRMD6 PE=1 SV=1	9.48553	4	8	4	71.998
Q96EP0	E3 ubiquitin-protein ligase RNF31 OS=Homo sapiens GN=RNF31 PE=1 SV=1	8.20896	4	8	4	119.575
Q7Z4I7-2	Isoform 2 of LIM and senescent cell antigen-like-containing domain protein 2 OS=Homo sapiens GN=LIMS2	13.6986	4	24	1	41.484
Q9Y4C2	TRPM8 channel-associated factor 1 OS=Homo sapiens GN=TCAF1 PE=1 SV=3	7.16612	5	10	5	102.061
Q9Y4D1	Disheveled-associated activator of morphogenesis 1 OS=Homo sapiens GN=DAAM1 PE=1 SV=2	4.26716	4	10	4	123.396
Q9HD43	Receptor-type tyrosine-protein phosphatase H OS=Homo sapiens GN=PTPRH PE=1 SV=3	4.4843	3	6	3	122.276
Q53GD3	Choline transporter-like protein 4 OS=Homo sapiens GN=SLC44A4 PE=2 SV=2	5.35211	3	6	3	79.201
Q8TBZ3-7	Isoform 7 of WD repeat-containing protein 20 OS=Homo sapiens GN=WDR20	6.66667	2	4	2	66.479
Q13489	Baculoviral IAP repeat-containing protein 3 OS=Homo sapiens GN=BIRC3 PE=1 SV=2	4.63576	2	4	2	68.328
Q6ZNJ1	Neurobeachin-like protein 2 OS=Homo sapiens GN=NBEAL2 PE=1 SV=2	1.37981	2	4	2	302.326
Q70J99-3	Isoform 3 of Protein unc-13 homolog D OS=Homo sapiens GN=UNC13D	2.8021	2	6	2	128.739
Q9P2G1	Ankyrin repeat and IBR domain-containing protein 1 OS=Homo sapiens GN=ANKIB1 PE=1 SV=3	3.94858	2	4	2	121.924
Q8TCT8	Signal peptide peptidase-like 2A OS=Homo sapiens GN=SPPL2A PE=1 SV=2	4.42308	2	6	2	58.104
P25098	Beta-adrenergic receptor kinase 1 OS=Homo sapiens GN=ADRBK1 PE=1 SV=2	3.91872	3	6	3	79.522
Q13114	TNF receptor-associated factor 3 OS=Homo sapiens GN=TRAF3 PE=1 SV=2	4.57746	2	4	2	64.448
Q6IQ23-2	Isoform 2 of Pleckstrin homology domain-containing family A member 7 OS=Homo sapiens GN=PLEKHA7	1.87166	2	6	2	127.184
P14384	Carboxypeptidase M OS=Homo sapiens GN=CPM PE=1 SV=2	4.28894	1	4	1	50.481
Q9C0H5-2	Isoform 2 of Rho GTPase-activating protein 39 OS=Homo sapiens GN=ARHGAP39	2.06463	2	4	2	124.951
Q14644	Ras GTPase-activating protein 3 OS=Homo sapiens GN=RASA3 PE=1 SV=3	2.51799	2	6	2	95.638
B0S5A7	Choline transporter-like protein 5-B (Fragment) OS=Danio rerio GN=slc44a5b PE=3 SV=1	1.14286	1	6	1	79.45
P51809	Vesicle-associated membrane protein 7 OS=Homo sapiens GN=VAMP7 PE=1 SV=3	38.1818	9	37	9	24.919
Q15836	Vesicle-associated membrane protein 3 OS=Homo sapiens GN=VAMP3 PE=1 SV=3	50	5	46	2	11.302
O14828	Secretory carrier-associated membrane protein 3 OS=Homo sapiens GN=SCAMP3 PE=1 SV=3	22.7666	5	30	5	38.262
Q9UKK9	ADP-sugar pyrophosphatase OS=Homo sapiens GN=NUDT5 PE=1 SV=1	35.1598	7	40	7	24.312
P25815	Protein S100-P OS=Homo sapiens GN=S100P PE=1 SV=2	28.4211	3	14	3	10.393
P55854-2	Isoform 2 of Small ubiquitin-related modifier 3 OS=Homo sapiens GN=SUMO3	8.51064	1	12	1	15.758
P02538	Keratin, type II cytoskeletal 6A OS=Homo sapiens GN=KRT6A PE=1 SV=3	33.5106	18	124	6	60.008
P35244	Replication protein A 14 kDa subunit OS=Homo sapiens GN=RPA3 PE=1 SV=1	70.2479	5	25	5	13.56
Q86Y82	Syntaxin-12 OS=Homo sapiens GN=STX12 PE=1 SV=1	28.2609	5	26	5	31.622
Q92747	Actin-related protein 2/3 complex subunit 1A OS=Homo sapiens GN=ARPC1A PE=1 SV=2	19.4595	5	29	4	41.543
O43567	E3 ubiquitin-protein ligase RNF13 OS=Homo sapiens GN=RNF13 PE=1 SV=1	12.8609	3	22	3	42.787
Q8N357	Solute carrier family 35 member F6 OS=Homo sapiens GN=SLC35F6 PE=1 SV=1	10.7817	4	24	4	40.188
Q15012	Lysosomal-associated transmembrane protein 4A OS=Homo sapiens GN=LAPTM4A PE=1 SV=1	16.7382	2	19	2	26.783
O43657	Tetraspanin-6 OS=Homo sapiens GN=TSPAN6 PE=1 SV=1	13.8776	4	24	4	27.545
Q9Y547	Intraflagellar transport protein 25 homolog OS=Homo sapiens GN=HSPB11 PE=1 SV=1	25.6944	2	11	2	16.287
P67812-3	Isoform 3 of Signal peptidase complex catalytic subunit SEC11A OS=Homo sapiens GN=SEC11A	14.0541	3	18	3	21.44
Q86T03-2	Isoform 2 of Type 1 phosphatidylinositol 4,5-bisphosphate 4-phosphatase OS=Homo sapiens GN=TMEM55B	7.74648	2	10	2	30.165
P0CO03	Histone H2B OS=Cryptococcus neoformans var. neoformans serotype D (strain B-3501A) GN=HTB1 PE=3 SV=1	11.5108	2	10	2	14.744
Q9HB07	UPF0160 protein MYG1, mitochondrial OS=Homo sapiens GN=C12orf10 PE=1 SV=2	15.1596	4	8	4	42.422
Q8WXI4	Acyl-coenzyme A thioesterase 11 OS=Homo sapiens GN=ACOT11 PE=1 SV=1	5.43657	2	10	2	68.449
O95361	Tripartite motif-containing protein 16 OS=Homo sapiens GN=TRIM16 PE=1 SV=3	27.305	11	32	11	63.915
P19823	Inter-alpha-trypsin inhibitor heavy chain H2 OS=Homo sapiens GN=ITIH2 PE=1 SV=2	3.59408	3	12	3	106.397
P46459	Vesicle-fusing ATPase OS=Homo sapiens GN=NSF PE=1 SV=3	6.3172	4	12	4	82.542
Q96RD7	Pannexin-1 OS=Homo sapiens GN=PANX1 PE=1 SV=4	8.4507	2	8	2	48.019
Q9ULV0	Unconventional myosin-Vb OS=Homo sapiens GN=MYO5B PE=1 SV=3	1.94805	3	6	3	213.538
O75844	CAAX prenyl protease 1 homolog OS=Homo sapiens GN=ZMPSTE24 PE=1 SV=2	5.05263	2	8	2	54.778
Q13190	Syntaxin-5 OS=Homo sapiens GN=STX5 PE=1 SV=2	7.32394	2	6	2	39.648
P40938	Replication factor C subunit 3 OS=Homo sapiens GN=RFC3 PE=1 SV=2	3.93258	1	6	1	40.53
Q9UI12	V-type proton ATPase subunit H OS=Homo sapiens GN=ATP6V1H PE=1 SV=1	4.7619	1	6	1	55.847
Q9H3R2	Mucin-13 OS=Homo sapiens GN=MUC13 PE=1 SV=3	8.98438	3	27	3	54.569
P52480	Pyruvate kinase PKM OS=Mus musculus GN=Pkm PE=1 SV=4	55.9322	35	698	1	57.808
Q13488	V-type proton ATPase 116 kDa subunit a isoform 3 OS=Homo sapiens GN=TCIRG1 PE=1 SV=3	5.3012	2	6	2	92.908
Q9HC07	Transmembrane protein 165 OS=Homo sapiens GN=TMEM165 PE=1 SV=1	16.6667	3	18	3	34.883
Q6RW13	Type-1 angiotensin II receptor-associated protein OS=Homo sapiens GN=AGTRAP PE=1 SV=1	35.2201	4	31	1	17.408
P23634	Plasma membrane calcium-transporting ATPase 4 OS=Homo sapiens GN=ATP2B4 PE=1 SV=2	10.6366	9	22	5	137.833
Q99848	Probable rRNA-processing protein EBP2 OS=Homo sapiens GN=EBNA1BP2 PE=1 SV=2	13.7255	3	6	3	34.83
Q93050-3	Isoform 3 of V-type proton ATPase 116 kDa subunit a isoform 1 OS=Homo sapiens GN=ATP6V0A1	4.05728	3	6	3	96.537
P68133	Actin, alpha skeletal muscle OS=Homo sapiens GN=ACTA1 PE=1 SV=1	53.3156	24	1099	1	42.024
P34931	Heat shock 70 kDa protein 1-like OS=Homo sapiens GN=HSPA1L PE=1 SV=2	36.6615	20	319	2	70.331
P02533	Keratin, type I cytoskeletal 14 OS=Homo sapiens GN=KRT14 PE=1 SV=4	45.9746	20	126	7	51.529
E9Q5G3	Kinesin-like protein KIF23 OS=Mus musculus GN=Kif23 PE=1 SV=1	17.3137	13	66	1	108.707
P13928	Annexin A8 OS=Homo sapiens GN=ANXA8 PE=1 SV=3	38.2263	9	31	1	36.858
P33527-9	Isoform 9 of Multidrug resistance-associated protein 1 OS=Homo sapiens GN=ABCC1	8.30629	7	16	7	172.53
P02790	Hemopexin OS=Homo sapiens GN=HPX PE=1 SV=2	20.5628	7	16	7	51.643
Q13616	Cullin-1 OS=Homo sapiens GN=CUL1 PE=1 SV=2	10.8247	6	14	6	89.622
A1L0T0	Acetolactate synthase-like protein OS=Homo sapiens GN=ILVBL PE=1 SV=2	12.5	4	10	4	67.825
P04843	Dolichyl-diphosphooligosaccharide--protein glycosyltransferase subunit 1 OS=Homo sapiens GN=RPN1 PE=1 SV=1	11.8616	5	10	5	68.527
O60313-2	Isoform 2 of Dynamin-like 120 kDa protein, mitochondrial OS=Homo sapiens GN=OPA1	3.61083	3	6	3	115.812
P48449	Lanosterol synthase OS=Homo sapiens GN=LSS PE=1 SV=1	5.46448	3	10	3	83.255
P40199	Carcinoembryonic antigen-related cell adhesion molecule 6 OS=Homo sapiens GN=CEACAM6 PE=1 SV=3	9.88372	2	8	2	37.172
O95486	Protein transport protein Sec24A OS=Homo sapiens GN=SEC24A PE=1 SV=2	2.56176	2	6	2	119.674
O94855-2	Isoform 2 of Protein transport protein Sec24D OS=Homo sapiens GN=SEC24D	2.71055	2	6	2	113.007
Q9Y4F1	FERM, RhoGEF and pleckstrin domain-containing protein 1 OS=Homo sapiens GN=FARP1 PE=1 SV=1	2.77512	2	6	2	118.559
Q9BZH6	WD repeat-containing protein 11 OS=Homo sapiens GN=WDR11 PE=1 SV=1	2.04248	2	6	2	136.598
Q8N884	Cyclic GMP-AMP synthase OS=Homo sapiens GN=MB21D1 PE=1 SV=2	3.2567	1	4	1	58.777
O43264	Centromere/kinetochore protein zw10 homolog OS=Homo sapiens GN=ZW10 PE=1 SV=3	4.62131	2	6	2	88.773
P52735	Guanine nucleotide exchange factor VAV2 OS=Homo sapiens GN=VAV2 PE=1 SV=2	3.53075	2	4	2	101.224
Q01780	Exosome component 10 OS=Homo sapiens GN=EXOSC10 PE=1 SV=2	1.35593	1	4	1	100.768
Q15058	Kinesin-like protein KIF14 OS=Homo sapiens GN=KIF14 PE=1 SV=1	0.728155	1	4	1	186.375
Q9UM47	Neurogenic locus notch homolog protein 3 OS=Homo sapiens GN=NOTCH3 PE=1 SV=2	0.990952	1	4	1	243.468
Q9NS93	Transmembrane 7 superfamily member 3 OS=Homo sapiens GN=TM7SF3 PE=2 SV=1	1.75439	1	4	1	64.125
Q6UWV6	Ectonucleotide pyrophosphatase/phosphodiesterase family member 7 OS=Homo sapiens GN=ENPP7 PE=1 SV=3	2.18341	1	4	1	51.461
P46108	Adapter molecule crk OS=Homo sapiens GN=CRK PE=1 SV=2	15.1316	3	12	3	33.81
Q9NRS4	Transmembrane protease serine 4 OS=Homo sapiens GN=TMPRSS4 PE=1 SV=2	19.6796	5	10	5	48.215
P08779	Keratin, type I cytoskeletal 16 OS=Homo sapiens GN=KRT16 PE=1 SV=4	44.186	17	98	7	51.236
P45880-1	Isoform 1 of Voltage-dependent anion-selective channel protein 2 OS=Homo sapiens GN=VDAC2	31.068	6	21	6	33.351
P13761	HLA class II histocompatibility antigen, DRB1-7 beta chain OS=Homo sapiens GN=HLA-DRB1 PE=1 SV=1	10.5263	3	10	3	29.803
Q9HA64	Ketosamine-3-kinase OS=Homo sapiens GN=FN3KRP PE=1 SV=2	12.2977	3	10	3	34.39
Q68CZ2	Tensin-3 OS=Homo sapiens GN=TNS3 PE=1 SV=2	2.62976	2	6	2	155.169
A7H5S8	NADH-quinone oxidoreductase subunit D OS=Campylobacter jejuni subsp. doylei (strain ATCC BAA-1458 / RM4099 / 269.97) GN=nuoD PE=3 SV=1	1.96078	1	6	1	46.915
Q5D862	Filaggrin-2 OS=Homo sapiens GN=FLG2 PE=1 SV=1	0.460059	1	8	1	247.928
P20338	Ras-related protein Rab-4A OS=Homo sapiens GN=RAB4A PE=1 SV=3	33.0275	6	54	3	24.374
P68032	Actin, alpha cardiac muscle 1 OS=Homo sapiens GN=ACTC1 PE=1 SV=1	59.6817	27	1148	2	41.992
Q9NYB9	Abl interactor 2 OS=Homo sapiens GN=ABI2 PE=1 SV=1	6.62768	3	16	1	55.629
P86700	Actin, muscle (Fragments) OS=Chionoecetes opilio PE=1 SV=1	42.7083	8	477	2	20.79
P54760	Ephrin type-B receptor 4 OS=Homo sapiens GN=EPHB4 PE=1 SV=2	6.07903	5	32	3	108.201
Q13308-6	Isoform 6 of Inactive tyrosine-protein kinase 7 OS=Homo sapiens GN=PTK7	3.98887	4	8	4	119.122
Q53GQ0	Very-long-chain 3-oxoacyl-CoA reductase OS=Homo sapiens GN=HSD17B12 PE=1 SV=2	17.9487	4	10	4	34.302
P13647	Keratin, type II cytoskeletal 5 OS=Homo sapiens GN=KRT5 PE=1 SV=3	19.1525	13	74	4	62.34
Q14839-2	Isoform 2 of Chromodomain-helicase-DNA-binding protein 4 OS=Homo sapiens GN=CHD4	2.1134	3	6	3	220.709
Q9BT67	NEDD4 family-interacting protein 1 OS=Homo sapiens GN=NDFIP1 PE=1 SV=1	52.9412	9	41	9	24.883
Q96BI3	Gamma-secretase subunit APH-1A OS=Homo sapiens GN=APH1A PE=1 SV=1	5.28302	2	8	2	28.977
O60869	Endothelial differentiation-related factor 1 OS=Homo sapiens GN=EDF1 PE=1 SV=1	10.1351	1	6	1	16.359
O60669	Monocarboxylate transporter 2 OS=Homo sapiens GN=SLC16A7 PE=1 SV=2	5.85774	3	10	3	52.166
O95562	Vesicle transport protein SFT2B OS=Homo sapiens GN=SFT2D2 PE=1 SV=1	6.875	2	8	2	17.767
P56749	Claudin-12 OS=Homo sapiens GN=CLDN12 PE=1 SV=1	6.14754	1	6	1	27.092
Q7Z794	Keratin, type II cytoskeletal 1b OS=Homo sapiens GN=KRT77 PE=2 SV=3	8.65052	5	48	2	61.864
Q15223	Nectin-1 OS=Homo sapiens GN=NECTIN1 PE=1 SV=3	3.48162	2	4	2	57.122
P20337	Ras-related protein Rab-3B OS=Homo sapiens GN=RAB3B PE=1 SV=2	17.8082	4	44	1	24.742
O14966	Ras-related protein Rab-7L1 OS=Homo sapiens GN=RAB29 PE=1 SV=1	10.8374	2	16	1	23.14
Q8ND56	Protein LSM14 homolog A OS=Homo sapiens GN=LSM14A PE=1 SV=3	5.83153	2	4	2	50.499
O00159-2	Isoform 2 of Unconventional myosin-Ic OS=Homo sapiens GN=MYO1C	64.4942	67	528	1	117.834
Q8WUM4-2	Isoform 2 of Programmed cell death 6-interacting protein OS=Homo sapiens GN=PDCD6IP	73.8832	60	558	1	96.711
O43490-6	Isoform 6 of Prominin-1 OS=Homo sapiens GN=PROM1	41.7266	33	194	1	93.632
Q58FF7	Putative heat shock protein HSP 90-beta-3 OS=Homo sapiens GN=HSP90AB3P PE=5 SV=1	25.2931	24	210	1	68.282
Q9GLP0	Integrin beta-1 OS=Sus scrofa GN=ITGB1 PE=2 SV=1	26.817	16	155	1	88.208
Q9UKE5	TRAF2 and NCK-interacting protein kinase OS=Homo sapiens GN=TNIK PE=1 SV=1	5.80882	9	40	1	154.848
P02787	Serotransferrin OS=Homo sapiens GN=TF PE=1 SV=3	9.74212	5	11	5	77.014
P31009	40S ribosomal protein S2 OS=Drosophila melanogaster GN=RpS2 PE=1 SV=2	13.1086	4	40	1	28.881
Q9Y4K4	Mitogen-activated protein kinase kinase kinase kinase 5 OS=Homo sapiens GN=MAP4K5 PE=1 SV=1	6.02837	4	10	4	94.979
P11274	Breakpoint cluster region protein OS=Homo sapiens GN=BCR PE=1 SV=2	4.56334	3	6	3	142.73
O60229	Kalirin OS=Homo sapiens GN=KALRN PE=1 SV=2	1.30653	2	4	2	339.96
P08069	Insulin-like growth factor 1 receptor OS=Homo sapiens GN=IGF1R PE=1 SV=1	1.75567	2	4	2	154.693
Q8N448	Ligand of Numb protein X 2 OS=Homo sapiens GN=LNX2 PE=1 SV=1	3.33333	1	2	1	75.956
Q9H0X4	Protein FAM234A OS=Homo sapiens GN=FAM234A PE=1 SV=1	5.7971	2	4	2	59.622
Q9P206-2	Isoform 2 of Uncharacterized protein KIAA1522 OS=Homo sapiens GN=KIAA1522	2.74223	2	4	2	112.993
Q13496	Myotubularin OS=Homo sapiens GN=MTM1 PE=1 SV=2	3.15091	1	2	1	69.888
Q8WUY9	DEP domain-containing protein 1B OS=Homo sapiens GN=DEPDC1B PE=1 SV=2	2.6465	1	2	1	61.731
Q9UKC9	F-box/LRR-repeat protein 2 OS=Homo sapiens GN=FBXL2 PE=1 SV=3	2.83688	1	2	1	47.031
Q96CV9	Optineurin OS=Homo sapiens GN=OPTN PE=1 SV=2	2.25303	1	2	1	65.88
Q9BST9	Rhotekin OS=Homo sapiens GN=RTKN PE=1 SV=2	4.4405	1	2	1	62.628
P49795	Regulator of G-protein signaling 19 OS=Homo sapiens GN=RGS19 PE=1 SV=1	5.99078	1	2	1	24.62
Q8TEB7	E3 ubiquitin-protein ligase RNF128 OS=Homo sapiens GN=RNF128 PE=1 SV=1	3.27103	1	2	1	46.491
Q5T8I3	Protein FAM102B OS=Homo sapiens GN=FAM102B PE=1 SV=2	5.27778	1	2	1	39.284
Q6NXE6	Armadillo repeat-containing protein 6 OS=Homo sapiens GN=ARMC6 PE=1 SV=2	2.79441	1	2	1	54.107
P27487	Dipeptidyl peptidase 4 OS=Homo sapiens GN=DPP4 PE=1 SV=2	1.82768	1	2	1	88.222
Q9HB19	Pleckstrin homology domain-containing family A member 2 OS=Homo sapiens GN=PLEKHA2 PE=1 SV=2	2.58824	1	2	1	47.225
Q8NBT0	POC1 centriolar protein homolog A OS=Homo sapiens GN=POC1A PE=1 SV=2	4.6683	1	2	1	44.98
Q7KZI7	Serine/threonine-protein kinase MARK2 OS=Homo sapiens GN=MARK2 PE=1 SV=2	2.03046	1	2	1	87.856
Q13671	Ras and Rab interactor 1 OS=Homo sapiens GN=RIN1 PE=1 SV=4	1.40485	1	2	1	84.047
O14757	Serine/threonine-protein kinase Chk1 OS=Homo sapiens GN=CHEK1 PE=1 SV=2	2.31092	1	2	1	54.399
C4JLL1	Leucine aminopeptidase 1 OS=Uncinocarpus reesii (strain UAMH 1704) GN=LAP1 PE=3 SV=1	5.31646	1	2	1	43.674
Q9NNW5	WD repeat-containing protein 6 OS=Homo sapiens GN=WDR6 PE=1 SV=1	1.87333	1	2	1	121.647
Q9UNU6	7-alpha-hydroxycholest-4-en-3-one 12-alpha-hydroxylase OS=Homo sapiens GN=CYP8B1 PE=1 SV=2	2.99401	1	2	1	58.031
Q9UGV2	Protein NDRG3 OS=Homo sapiens GN=NDRG3 PE=1 SV=2	2.66667	1	2	1	41.382
Q9HCH5-8	Isoform 6 of Synaptotagmin-like protein 2 OS=Homo sapiens GN=SYTL2	0.86478	1	2	1	141.634
Q13618	Cullin-3 OS=Homo sapiens GN=CUL3 PE=1 SV=2	1.30208	1	2	1	88.873
Q7Z7M9	Polypeptide N-acetylgalactosaminyltransferase 5 OS=Homo sapiens GN=GALNT5 PE=1 SV=1	0.957447	1	2	1	106.199
Q8NCE2	Myotubularin-related protein 14 OS=Homo sapiens GN=MTMR14 PE=1 SV=2	1.38462	1	2	1	72.158
Q9Y4X0	AMME syndrome candidate gene 1 protein OS=Homo sapiens GN=AMMECR1 PE=1 SV=1	3.6036	1	2	1	35.44
Q96FJ0-2	Isoform 2 of AMSH-like protease OS=Homo sapiens GN=STAMBPL1	4.33839	1	2	1	52.166
P25787	Proteasome subunit alpha type-2 OS=Homo sapiens GN=PSMA2 PE=1 SV=2	61.1111	14	278	14	25.882
Q99436	Proteasome subunit beta type-7 OS=Homo sapiens GN=PSMB7 PE=1 SV=1	70.3971	13	171	13	29.946
P51659	Peroxisomal multifunctional enzyme type 2 OS=Homo sapiens GN=HSD17B4 PE=1 SV=3	42.5272	25	112	25	79.636
P28070	Proteasome subunit beta type-4 OS=Homo sapiens GN=PSMB4 PE=1 SV=4	50.3788	10	240	10	29.185
P47897	Glutamine--tRNA ligase OS=Homo sapiens GN=QARS PE=1 SV=1	42.5806	25	106	25	87.743
P07858	Cathepsin B OS=Homo sapiens GN=CTSB PE=1 SV=3	38.9381	12	91	12	37.797
Q27J81	Inverted formin-2 OS=Homo sapiens GN=INF2 PE=1 SV=2	20.4163	17	72	17	135.54
Q14683	Structural maintenance of chromosomes protein 1A OS=Homo sapiens GN=SMC1A PE=1 SV=2	21.0057	20	65	20	143.144
P28072	Proteasome subunit beta type-6 OS=Homo sapiens GN=PSMB6 PE=1 SV=4	56.0669	11	238	11	25.341
Q13347	Eukaryotic translation initiation factor 3 subunit I OS=Homo sapiens GN=EIF3I PE=1 SV=1	53.8462	11	80	11	36.479
P28482	Mitogen-activated protein kinase 1 OS=Homo sapiens GN=MAPK1 PE=1 SV=3	61.9444	16	78	10	41.363
Q9UBQ5	Eukaryotic translation initiation factor 3 subunit K OS=Homo sapiens GN=EIF3K PE=1 SV=1	65.5963	10	62	10	25.043
Q9Y2Q3	Glutathione S-transferase kappa 1 OS=Homo sapiens GN=GSTK1 PE=1 SV=3	54.8673	10	80	10	25.48
P24534	Elongation factor 1-beta OS=Homo sapiens GN=EEF1B2 PE=1 SV=3	66.6667	12	79	11	24.748
Q99733-2	Isoform 2 of Nucleosome assembly protein 1-like 4 OS=Homo sapiens GN=NAP1L4	40.1554	10	63	9	44.051
P09661	U2 small nuclear ribonucleoprotein A' OS=Homo sapiens GN=SNRPA1 PE=1 SV=2	57.6471	12	88	12	28.398
Q15631	Translin OS=Homo sapiens GN=TSN PE=1 SV=1	51.7544	11	61	11	26.167
Q96C86	m7GpppX diphosphatase OS=Homo sapiens GN=DCPS PE=1 SV=2	47.4777	12	73	12	38.585
Q12904-2	Isoform 2 of Aminoacyl tRNA synthase complex-interacting multifunctional protein 1 OS=Homo sapiens GN=AIMP1	39.881	11	71	11	37.016
P62316	Small nuclear ribonucleoprotein Sm D2 OS=Homo sapiens GN=SNRPD2 PE=1 SV=1	61.8644	9	119	9	13.518
P26368	Splicing factor U2AF 65 kDa subunit OS=Homo sapiens GN=U2AF2 PE=1 SV=4	28.8421	11	60	11	53.467
Q13011	Delta(3,5)-Delta(2,4)-dienoyl-CoA isomerase, mitochondrial OS=Homo sapiens GN=ECH1 PE=1 SV=2	41.4634	11	62	11	35.793
P45973	Chromobox protein homolog 5 OS=Homo sapiens GN=CBX5 PE=1 SV=1	54.9738	13	72	12	22.211
Q13162	Peroxiredoxin-4 OS=Homo sapiens GN=PRDX4 PE=1 SV=1	42.0664	9	78	6	30.521
P15246-2	Isoform 2 of Protein-L-isoaspartate(D-aspartate) O-methyltransferase OS=Bos taurus GN=PCMT1	42.1053	8	58	2	24.593
P26232	Catenin alpha-2 OS=Homo sapiens GN=CTNNA2 PE=1 SV=5	11.7524	9	81	1	105.247
P40306	Proteasome subunit beta type-10 OS=Homo sapiens GN=PSMB10 PE=1 SV=1	39.1941	7	60	7	28.918
Q9UBF2	Coatomer subunit gamma-2 OS=Homo sapiens GN=COPG2 PE=1 SV=1	16.6475	11	50	8	97.56
P62910	60S ribosomal protein L32 OS=Homo sapiens GN=RPL32 PE=1 SV=2	40.7407	8	68	8	15.85
Q6DN03	Putative histone H2B type 2-C OS=Homo sapiens GN=HIST2H2BC PE=5 SV=3	30.0518	9	165	2	21.458
Q9H9Q2	COP9 signalosome complex subunit 7b OS=Homo sapiens GN=COPS7B PE=1 SV=1	35.6061	6	42	6	29.603
Q14566	DNA replication licensing factor MCM6 OS=Homo sapiens GN=MCM6 PE=1 SV=1	14.0073	9	48	9	92.831
Q8NES3	Beta-1,3-N-acetylglucosaminyltransferase lunatic fringe OS=Homo sapiens GN=LFNG PE=1 SV=2	23.219	8	31	8	41.747
P08579	U2 small nuclear ribonucleoprotein B'' OS=Homo sapiens GN=SNRPB2 PE=1 SV=1	35.1111	8	41	7	25.47
Q96CN7	Isochorismatase domain-containing protein 1 OS=Homo sapiens GN=ISOC1 PE=1 SV=3	32.2148	6	50	6	32.216
Q13501	Sequestosome-1 OS=Homo sapiens GN=SQSTM1 PE=1 SV=1	29.3182	7	34	7	47.657
Q96EK6	Glucosamine 6-phosphate N-acetyltransferase OS=Homo sapiens GN=GNPNAT1 PE=1 SV=1	48.913	5	44	5	20.736
Q9UMY4	Sorting nexin-12 OS=Homo sapiens GN=SNX12 PE=1 SV=3	60.4651	9	46	7	19.718
P50851	Lipopolysaccharide-responsive and beige-like anchor protein OS=Homo sapiens GN=LRBA PE=1 SV=4	3.52777	8	46	8	318.906
Q9NPD3	Exosome complex component RRP41 OS=Homo sapiens GN=EXOSC4 PE=1 SV=3	39.5918	8	48	8	26.366
E9PAV3	Nascent polypeptide-associated complex subunit alpha, muscle-specific form OS=Homo sapiens GN=NACA PE=1 SV=1	2.64678	5	26	5	205.295
Q9Y3B4	Splicing factor 3B subunit 6 OS=Homo sapiens GN=SF3B6 PE=1 SV=1	54.4	6	49	6	14.576
Q86W42	THO complex subunit 6 homolog OS=Homo sapiens GN=THOC6 PE=1 SV=1	27.8592	8	30	8	37.511
P55769	NHP2-like protein 1 OS=Homo sapiens GN=SNU13 PE=1 SV=3	44.5312	6	47	6	14.165
Q99685	Monoglyceride lipase OS=Homo sapiens GN=MGLL PE=1 SV=2	33.3333	7	35	7	33.24
Q07666	KH domain-containing, RNA-binding, signal transduction-associated protein 1 OS=Homo sapiens GN=KHDRBS1 PE=1 SV=1	14.8984	7	33	7	48.197
Q9UHY7	Enolase-phosphatase E1 OS=Homo sapiens GN=ENOPH1 PE=1 SV=1	30.2682	6	30	6	28.914
Q9NX58	Cell growth-regulating nucleolar protein OS=Homo sapiens GN=LYAR PE=1 SV=2	19.5251	6	30	6	43.588
Q15370-2	Isoform 2 of Transcription elongation factor B polypeptide 2 OS=Homo sapiens GN=TCEB2	39.1304	6	39	6	17.9
O14933	Ubiquitin/ISG15-conjugating enzyme E2 L6 OS=Homo sapiens GN=UBE2L6 PE=1 SV=4	33.9869	5	38	5	17.757
P83940	Transcription elongation factor B polypeptide 1 OS=Mus musculus GN=Tceb1 PE=1 SV=1	53.5714	6	25	6	12.465
O43324	Eukaryotic translation elongation factor 1 epsilon-1 OS=Homo sapiens GN=EEF1E1 PE=1 SV=1	50	8	48	8	19.798
P46087-4	Isoform 4 of Probable 28S rRNA (cytosine(4447)-C(5))-methyltransferase OS=Homo sapiens GN=NOP2	10.7692	7	43	7	92.803
Q9ULZ3	Apoptosis-associated speck-like protein containing a CARD OS=Homo sapiens GN=PYCARD PE=1 SV=2	26.1538	5	35	5	21.613
Q9GZS3	WD repeat-containing protein 61 OS=Homo sapiens GN=WDR61 PE=1 SV=1	31.8033	5	30	5	33.56
Q15185	Prostaglandin E synthase 3 OS=Homo sapiens GN=PTGES3 PE=1 SV=1	35.625	6	38	6	18.685
Q9H299	SH3 domain-binding glutamic acid-rich-like protein 3 OS=Homo sapiens GN=SH3BGRL3 PE=1 SV=1	78.4946	6	36	6	10.431
O43760-2	Isoform 2 of Synaptogyrin-2 OS=Homo sapiens GN=SYNGR2	17.0909	6	53	6	30.355
P46736-3	Isoform 3 of Lys-63-specific deubiquitinase BRCC36 OS=Homo sapiens GN=BRCC3	22.2603	6	26	6	33.216
P32321-2	Isoform 2 of Deoxycytidylate deaminase OS=Homo sapiens GN=DCTD	27.5132	4	32	4	21
Q9NQ88	Fructose-2,6-bisphosphatase TIGAR OS=Homo sapiens GN=TIGAR PE=1 SV=1	33.7037	5	30	5	30.043
P01034	Cystatin-C OS=Homo sapiens GN=CST3 PE=1 SV=1	39.0411	4	30	4	15.789
Q13595	Transformer-2 protein homolog alpha OS=Homo sapiens GN=TRA2A PE=1 SV=1	18.0851	4	36	4	32.669
P55957-2	Isoform 2 of BH3-interacting domain death agonist OS=Homo sapiens GN=BID	17.8423	3	22	3	26.819
Q13247	Serine/arginine-rich splicing factor 6 OS=Homo sapiens GN=SRSF6 PE=1 SV=2	16.5698	6	53	5	39.563
P55935	40S ribosomal protein S9 OS=Drosophila melanogaster GN=RpS9 PE=1 SV=2	25.1282	7	50	1	22.61
Q15041	ADP-ribosylation factor-like protein 6-interacting protein 1 OS=Homo sapiens GN=ARL6IP1 PE=1 SV=2	30.5419	5	22	5	23.347
Q9C005	Protein dpy-30 homolog OS=Homo sapiens GN=DPY30 PE=1 SV=1	36.3636	2	30	2	11.243
Q9UHV9	Prefoldin subunit 2 OS=Homo sapiens GN=PFDN2 PE=1 SV=1	22.7273	3	26	3	16.638
O95816	BAG family molecular chaperone regulator 2 OS=Homo sapiens GN=BAG2 PE=1 SV=1	14.218	4	24	4	23.757
Q96FZ5	CKLF-like MARVEL transmembrane domain-containing protein 7 OS=Homo sapiens GN=CMTM7 PE=2 SV=1	18.8571	1	17	1	18.822
Q9Y5R8	Trafficking protein particle complex subunit 1 OS=Homo sapiens GN=TRAPPC1 PE=1 SV=1	12.4138	2	17	2	16.821
Q13509	Tubulin beta-3 chain OS=Homo sapiens GN=TUBB3 PE=1 SV=2	47.5556	20	391	4	50.4
P14866	Heterogeneous nuclear ribonucleoprotein L OS=Homo sapiens GN=HNRNPL PE=1 SV=2	49.5756	17	80	17	64.092
P23381	Tryptophan--tRNA ligase, cytoplasmic OS=Homo sapiens GN=WARS PE=1 SV=2	50.3185	15	64	15	53.132
Q9UBT2	SUMO-activating enzyme subunit 2 OS=Homo sapiens GN=UBA2 PE=1 SV=2	38.75	13	36	13	71.179
Q04637-9	Isoform 9 of Eukaryotic translation initiation factor 4 gamma 1 OS=Homo sapiens GN=EIF4G1	10.0249	12	42	12	176.128
O94979-8	Isoform 8 of Protein transport protein Sec31A OS=Homo sapiens GN=SEC31A	12.3277	10	44	10	134.415
Q14980	Nuclear mitotic apparatus protein 1 OS=Homo sapiens GN=NUMA1 PE=1 SV=2	8.36879	10	36	9	238.115
P54819	Adenylate kinase 2, mitochondrial OS=Homo sapiens GN=AK2 PE=1 SV=2	48.5356	9	47	9	26.461
Q8TDN6	Ribosome biogenesis protein BRX1 homolog OS=Homo sapiens GN=BRIX1 PE=1 SV=2	24.6459	6	32	6	41.375
Q13564	NEDD8-activating enzyme E1 regulatory subunit OS=Homo sapiens GN=NAE1 PE=1 SV=1	23.97	8	36	8	60.209
P55735-3	Isoform 3 of Protein SEC13 homolog OS=Homo sapiens GN=SEC13	32.8804	7	36	7	40.721
Q13158	FAS-associated death domain protein OS=Homo sapiens GN=FADD PE=1 SV=1	32.6923	3	20	3	23.265
Q15904	V-type proton ATPase subunit S1 OS=Homo sapiens GN=ATP6AP1 PE=1 SV=2	15.7447	5	36	5	51.993
Q9NRN7	L-aminoadipate-semialdehyde dehydrogenase-phosphopantetheinyl transferase OS=Homo sapiens GN=AASDHPPT PE=1 SV=2	23.9482	6	26	6	35.753
P39748	Flap endonuclease 1 OS=Homo sapiens GN=FEN1 PE=1 SV=1	9.21053	3	17	3	42.566
P06868	Plasminogen OS=Bos taurus GN=PLG PE=1 SV=2	4.4335	3	15	3	91.157
O15371	Eukaryotic translation initiation factor 3 subunit D OS=Homo sapiens GN=EIF3D PE=1 SV=1	48.9051	15	74	15	63.932
Q96QR8	Transcriptional activator protein Pur-beta OS=Homo sapiens GN=PURB PE=1 SV=3	49.0385	8	32	8	33.22
Q86X76-3	Isoform 4 of Nitrilase homolog 1 OS=Homo sapiens GN=NIT1	25.6131	9	46	9	40.174
O96019	Actin-like protein 6A OS=Homo sapiens GN=ACTL6A PE=1 SV=1	24.4755	7	26	7	47.43
Q9Y3B8	Oligoribonuclease, mitochondrial OS=Homo sapiens GN=REXO2 PE=1 SV=3	24.4726	7	25	7	26.816
P80217-2	Isoform 2 of Interferon-induced 35 kDa protein OS=Homo sapiens GN=IFI35	20.4861	4	24	4	31.757
P30040	Endoplasmic reticulum resident protein 29 OS=Homo sapiens GN=ERP29 PE=1 SV=4	8.42912	2	18	2	28.975
O00468-6	Isoform 6 of Agrin OS=Homo sapiens GN=AGRN	19.6088	27	127	27	214.706
P40926	Malate dehydrogenase, mitochondrial OS=Homo sapiens GN=MDH2 PE=1 SV=3	60.9467	19	96	19	35.481
P61979-2	Isoform 2 of Heterogeneous nuclear ribonucleoprotein K OS=Mus musculus GN=Hnrnpk	42.6724	16	143	1	50.996
Q14240-2	Isoform 2 of Eukaryotic initiation factor 4A-II OS=Homo sapiens GN=EIF4A2	42.8922	13	161	3	46.46
O75643	U5 small nuclear ribonucleoprotein 200 kDa helicase OS=Homo sapiens GN=SNRNP200 PE=1 SV=2	10.6273	18	56	18	244.353
Q9GZN4	Brain-specific serine protease 4 OS=Homo sapiens GN=PRSS22 PE=1 SV=1	42.9022	9	43	9	33.71
P01033	Metalloproteinase inhibitor 1 OS=Homo sapiens GN=TIMP1 PE=1 SV=1	53.1401	7	48	7	23.156
Q92499	ATP-dependent RNA helicase DDX1 OS=Homo sapiens GN=DDX1 PE=1 SV=2	18.1081	10	34	10	82.38
O95750	Fibroblast growth factor 19 OS=Homo sapiens GN=FGF19 PE=1 SV=1	38.4259	7	30	7	23.987
Q9UHB6	LIM domain and actin-binding protein 1 OS=Homo sapiens GN=LIMA1 PE=1 SV=1	14.361	8	30	8	85.173
Q8WVM8	Sec1 family domain-containing protein 1 OS=Homo sapiens GN=SCFD1 PE=1 SV=4	20.7165	7	32	7	72.334
P35611-3	Isoform 3 of Alpha-adducin OS=Homo sapiens GN=ADD1	11.4583	5	24	5	84.25
O75663	TIP41-like protein OS=Homo sapiens GN=TIPRL PE=1 SV=2	27.9412	6	34	6	31.424
Q01085-2	Isoform 2 of Nucleolysin TIAR OS=Homo sapiens GN=TIAL1	20.1531	6	26	6	43.421
Q96N03	V-set and transmembrane domain-containing protein 2-like protein OS=Homo sapiens GN=VSTM2L PE=1 SV=1	36.2745	6	28	6	22.335
P54619-3	Isoform 3 of 5'-AMP-activated protein kinase subunit gamma-1 OS=Homo sapiens GN=PRKAG1	20	5	28	4	38.508
P29590	Protein PML OS=Homo sapiens GN=PML PE=1 SV=3	7.70975	5	24	5	97.489
Q96EU7	C1GALT1-specific chaperone 1 OS=Homo sapiens GN=C1GALT1C1 PE=1 SV=1	20.7547	5	18	5	36.358
Q96SB4-3	Isoform 1 of SRSF protein kinase 1 OS=Homo sapiens GN=SRPK1	7.50605	5	28	3	92.354
Q68D91	Metallo-beta-lactamase domain-containing protein 2 OS=Homo sapiens GN=MBLAC2 PE=1 SV=3	22.5806	4	18	4	31.352
Q9GZX3	Carbohydrate sulfotransferase 6 OS=Homo sapiens GN=CHST6 PE=1 SV=1	11.8987	3	14	3	44.071
Q8NFV4	Protein ABHD11 OS=Homo sapiens GN=ABHD11 PE=1 SV=1	15.5556	3	14	3	34.668
P48426	Phosphatidylinositol 5-phosphate 4-kinase type-2 alpha OS=Homo sapiens GN=PIP4K2A PE=1 SV=2	8.12808	3	16	3	46.195
P08397	Porphobilinogen deaminase OS=Homo sapiens GN=HMBS PE=1 SV=2	8.58726	2	14	2	39.306
P04004	Vitronectin OS=Homo sapiens GN=VTN PE=1 SV=1	4.81172	2	18	2	54.271
Q04941	Proteolipid protein 2 OS=Homo sapiens GN=PLP2 PE=1 SV=1	9.86842	1	10	1	16.68
Q8TBQ9	Protein kish-A OS=Homo sapiens GN=TMEM167A PE=1 SV=1	12.5	1	10	1	8.054
O75367	Core histone macro-H2A.1 OS=Homo sapiens GN=H2AFY PE=1 SV=4	72.5806	27	447	2	39.592
P98160	Basement membrane-specific heparan sulfate proteoglycan core protein OS=Homo sapiens GN=HSPG2 PE=1 SV=4	7.87975	25	76	25	468.532
P28062	Proteasome subunit beta type-8 OS=Homo sapiens GN=PSMB8 PE=1 SV=3	57.6087	11	125	11	30.335
P26640	Valine--tRNA ligase OS=Homo sapiens GN=VARS PE=1 SV=4	17.7215	15	44	15	140.387
Q9P000	COMM domain-containing protein 9 OS=Homo sapiens GN=COMMD9 PE=1 SV=2	39.3939	5	28	5	21.805
Q8N726	Tumor suppressor ARF OS=Homo sapiens GN=CDKN2A PE=1 SV=2	43.1818	4	32	4	13.895
O15160	DNA-directed RNA polymerases I and III subunit RPAC1 OS=Homo sapiens GN=POLR1C PE=1 SV=1	19.6532	4	18	4	39.225
O75390	Citrate synthase, mitochondrial OS=Homo sapiens GN=CS PE=1 SV=2	14.5923	6	32	6	51.68
Q14118	Dystroglycan OS=Homo sapiens GN=DAG1 PE=1 SV=2	8.60335	4	18	4	97.381
Q2KIV9	Complement C1q subcomponent subunit B OS=Bos taurus GN=C1QB PE=1 SV=1	12.9555	3	18	3	26.383
Q16543	Hsp90 co-chaperone Cdc37 OS=Homo sapiens GN=CDC37 PE=1 SV=1	13.2275	3	14	3	44.44
P10809	60 kDa heat shock protein, mitochondrial OS=Homo sapiens GN=HSPD1 PE=1 SV=2	57.0681	22	117	21	61.016
P49189	4-trimethylaminobutyraldehyde dehydrogenase OS=Homo sapiens GN=ALDH9A1 PE=1 SV=3	12.5506	5	14	5	53.767
Q5JVF3-4	Isoform 4 of PCI domain-containing protein 2 OS=Homo sapiens GN=PCID2	8.38852	3	12	3	52.066
P08243	Asparagine synthetase [glutamine-hydrolyzing] OS=Homo sapiens GN=ASNS PE=1 SV=4	5.16934	2	12	2	64.329
P01024	Complement C3 OS=Homo sapiens GN=C3 PE=1 SV=2	10.4029	11	32	11	187.03
O00505	Importin subunit alpha-4 OS=Homo sapiens GN=KPNA3 PE=1 SV=2	24.952	7	31	5	57.775
P27708	CAD protein OS=Homo sapiens GN=CAD PE=1 SV=3	3.23596	6	20	6	242.829
Q9BQA1	Methylosome protein 50 OS=Homo sapiens GN=WDR77 PE=1 SV=1	21.0526	5	20	5	36.701
P13807	Glycogen [starch] synthase, muscle OS=Homo sapiens GN=GYS1 PE=1 SV=2	32.8358	18	64	18	83.732
Q96HE7	ERO1-like protein alpha OS=Homo sapiens GN=ERO1A PE=1 SV=2	41.453	13	58	9	54.358
P43490	Nicotinamide phosphoribosyltransferase OS=Homo sapiens GN=NAMPT PE=1 SV=1	29.5316	9	43	9	55.487
O60684	Importin subunit alpha-7 OS=Homo sapiens GN=KPNA6 PE=1 SV=1	27.9851	8	27	5	59.991
Q9BZZ5	Apoptosis inhibitor 5 OS=Homo sapiens GN=API5 PE=1 SV=3	28.2443	10	46	10	58.968
P12532-2	Isoform 2 of Creatine kinase U-type, mitochondrial OS=Homo sapiens GN=CKMT1A	28.5714	7	31	7	50.389
Q9NPQ8-3	Isoform 3 of Synembryn-A OS=Homo sapiens GN=RIC8A	26.257	8	38	8	60.334
P49589-3	Isoform 3 of Cysteine--tRNA ligase, cytoplasmic OS=Homo sapiens GN=CARS	12.0337	9	29	9	94.578
P17812	CTP synthase 1 OS=Homo sapiens GN=CTPS1 PE=1 SV=2	14.5516	6	30	6	66.648
P49959-3	Isoform 3 of Double-strand break repair protein MRE11A OS=Homo sapiens GN=MRE11A	13.6428	7	20	7	81.02
Q9Y6G9	Cytoplasmic dynein 1 light intermediate chain 1 OS=Homo sapiens GN=DYNC1LI1 PE=1 SV=3	18.1644	6	28	6	56.544
Q9P0V9-2	Isoform 2 of Septin-10 OS=Homo sapiens GN=SEPT10	17.2962	6	22	6	58.099
Q6ZS17-4	Isoform 4 of Protein FAM65A OS=Homo sapiens GN=FAM65A	7.1025	5	20	5	134.114
Q99519	Sialidase-1 OS=Homo sapiens GN=NEU1 PE=1 SV=1	24.8193	7	26	7	45.439
O14929	Histone acetyltransferase type B catalytic subunit OS=Homo sapiens GN=HAT1 PE=1 SV=1	20.7637	5	17	5	49.481
P61201	COP9 signalosome complex subunit 2 OS=Homo sapiens GN=COPS2 PE=1 SV=1	24.8307	7	26	7	51.564
Q9UEW8	STE20/SPS1-related proline-alanine-rich protein kinase OS=Homo sapiens GN=STK39 PE=1 SV=3	13.3945	4	18	4	59.436
Q9BTY2	Plasma alpha-L-fucosidase OS=Homo sapiens GN=FUCA2 PE=1 SV=2	13.7045	5	22	5	54.032
Q8NFL0	UDP-GlcNAc:betaGal beta-1,3-N-acetylglucosaminyltransferase 7 OS=Homo sapiens GN=B3GNT7 PE=2 SV=1	13.7157	4	14	4	45.958
P00367	Glutamate dehydrogenase 1, mitochondrial OS=Homo sapiens GN=GLUD1 PE=1 SV=2	7.70609	4	16	4	61.359
O43823	A-kinase anchor protein 8 OS=Homo sapiens GN=AKAP8 PE=1 SV=1	5.20231	3	16	3	76.061
Q9NR19-2	Isoform 2 of Acetyl-coenzyme A synthetase, cytoplasmic OS=Homo sapiens GN=ACSS2	8.68347	5	12	5	80.036
P33908	Mannosyl-oligosaccharide 1,2-alpha-mannosidase IA OS=Homo sapiens GN=MAN1A1 PE=1 SV=3	9.03522	4	16	4	72.922
P35813-3	Isoform 3 of Protein phosphatase 1A OS=Homo sapiens GN=PPM1A	16.9231	5	12	4	51.333
P34897	Serine hydroxymethyltransferase, mitochondrial OS=Homo sapiens GN=SHMT2 PE=1 SV=3	12.3016	4	11	4	55.958
Q8NHH9	Atlastin-2 OS=Homo sapiens GN=ATL2 PE=1 SV=2	6.00343	4	12	3	66.187
Q13098-7	Isoform 2 of COP9 signalosome complex subunit 1 OS=Homo sapiens GN=GPS1	11.9545	4	14	4	59.013
Q9BUJ2	Heterogeneous nuclear ribonucleoprotein U-like protein 1 OS=Homo sapiens GN=HNRNPUL1 PE=1 SV=2	4.20561	2	10	2	95.679
P26572	Alpha-1,3-mannosyl-glycoprotein 2-beta-N-acetylglucosaminyltransferase OS=Homo sapiens GN=MGAT1 PE=1 SV=2	10.7865	3	12	3	50.846
Q9H993	Protein-glutamate O-methyltransferase OS=Homo sapiens GN=ARMT1 PE=1 SV=1	7.93651	2	8	2	51.14
P17900	Ganglioside GM2 activator OS=Homo sapiens GN=GM2A PE=1 SV=4	15.544	2	10	2	20.825
Q9Y617	Phosphoserine aminotransferase OS=Homo sapiens GN=PSAT1 PE=1 SV=2	8.10811	3	12	3	40.397
P61962	DDB1- and CUL4-associated factor 7 OS=Homo sapiens GN=DCAF7 PE=1 SV=1	8.18713	2	8	2	38.901
Q5TA50	Ceramide-1-phosphate transfer protein OS=Homo sapiens GN=CPTP PE=1 SV=1	6.54206	1	8	1	24.35
P16591	Tyrosine-protein kinase Fer OS=Homo sapiens GN=FER PE=1 SV=2	2.6764	1	8	1	94.578
Q68CQ7	Glycosyltransferase 8 domain-containing protein 1 OS=Homo sapiens GN=GLT8D1 PE=1 SV=2	2.96496	1	8	1	41.909
O60911	Cathepsin L2 OS=Homo sapiens GN=CTSV PE=1 SV=2	3.59281	1	8	1	37.305
P21291	Cysteine and glycine-rich protein 1 OS=Homo sapiens GN=CSRP1 PE=1 SV=3	36.7876	4	15	4	20.554
P84077	ADP-ribosylation factor 1 OS=Homo sapiens GN=ARF1 PE=1 SV=2	81.768	16	507	2	20.684
Q16531	DNA damage-binding protein 1 OS=Homo sapiens GN=DDB1 PE=1 SV=1	13.6842	10	28	10	126.887
O60841	Eukaryotic translation initiation factor 5B OS=Homo sapiens GN=EIF5B PE=1 SV=4	11.6393	9	24	9	138.742
P33993	DNA replication licensing factor MCM7 OS=Homo sapiens GN=MCM7 PE=1 SV=4	13.7691	7	24	7	81.257
P62328	Thymosin beta-4 OS=Homo sapiens GN=TMSB4X PE=1 SV=2	45.4545	3	11	3	5.05
Q13636	Ras-related protein Rab-31 OS=Homo sapiens GN=RAB31 PE=1 SV=1	32.9897	5	27	3	21.555
Q14703	Membrane-bound transcription factor site-1 protease OS=Homo sapiens GN=MBTPS1 PE=1 SV=1	4.75285	3	12	3	117.674
Q8WW22-2	Isoform 2 of DnaJ homolog subfamily A member 4 OS=Homo sapiens GN=DNAJA4	13.1455	3	10	3	47.932
O60512	Beta-1,4-galactosyltransferase 3 OS=Homo sapiens GN=B4GALT3 PE=1 SV=2	8.14249	2	8	2	43.9
Q13042	Cell division cycle protein 16 homolog OS=Homo sapiens GN=CDC16 PE=1 SV=2	6.6129	3	10	3	71.609
Q14563	Semaphorin-3A OS=Homo sapiens GN=SEMA3A PE=1 SV=1	3.50195	3	10	3	88.833
Q5JU85-2	Isoform 2 of IQ motif and SEC7 domain-containing protein 2 OS=Homo sapiens GN=IQSEC2	1.07527	2	8	2	162.683
P47823	Translation initiation factor eIF-2B subunit epsilon OS=Oryctolagus cuniculus GN=EIF2B5 PE=1 SV=1	1.38696	1	6	1	80.116
P46926	Glucosamine-6-phosphate isomerase 1 OS=Homo sapiens GN=GNPDA1 PE=1 SV=1	26.9896	5	27	5	32.648
Q9NRV9	Heme-binding protein 1 OS=Homo sapiens GN=HEBP1 PE=1 SV=1	30.6878	4	16	4	21.084
Q9Y3C6	Peptidyl-prolyl cis-trans isomerase-like 1 OS=Homo sapiens GN=PPIL1 PE=1 SV=1	14.4578	2	23	2	18.225
O15212	Prefoldin subunit 6 OS=Homo sapiens GN=PFDN6 PE=1 SV=1	20.155	3	16	3	14.574
Q9NRG1	Phosphoribosyltransferase domain-containing protein 1 OS=Homo sapiens GN=PRTFDC1 PE=1 SV=1	10.2222	2	12	2	25.657
Q08257	Quinone oxidoreductase OS=Homo sapiens GN=CRYZ PE=1 SV=1	27.6596	5	22	5	35.185
P62861	40S ribosomal protein S30 OS=Homo sapiens GN=FAU PE=1 SV=1	16.9492	1	10	1	6.644
P78362-2	Isoform 2 of SRSF protein kinase 2 OS=Homo sapiens GN=SRPK2	4.86409	3	18	1	78.979
P26447	Protein S100-A4 OS=Homo sapiens GN=S100A4 PE=1 SV=1	35.6436	4	14	4	11.721
P13284	Gamma-interferon-inducible lysosomal thiol reductase OS=Homo sapiens GN=IFI30 PE=1 SV=3	12.4	3	19	3	27.945
Q70IA6-3	Isoform 3 of MOB kinase activator 2 OS=Homo sapiens GN=MOB2	7.83582	3	8	3	30.155
O14657	Torsin-1B OS=Homo sapiens GN=TOR1B PE=1 SV=2	13.6905	4	24	4	37.955
Q9Y237-2	Isoform 2 of Peptidyl-prolyl cis-trans isomerase NIMA-interacting 4 OS=Homo sapiens GN=PIN4	17.3077	2	10	2	16.598
Q96CS7-2	Isoform 2 of Pleckstrin homology domain-containing family B member 2 OS=Homo sapiens GN=PLEKHB2	13.5922	3	14	3	34.133
P51159	Ras-related protein Rab-27A OS=Homo sapiens GN=RAB27A PE=1 SV=3	14.0271	4	32	1	24.852
Q6R0H7	Guanine nucleotide-binding protein G(s) subunit alpha isoforms XLas OS=Mus musculus GN=Gnas PE=1 SV=1	22.7714	26	346	1	121.429
P61204	ADP-ribosylation factor 3 OS=Homo sapiens GN=ARF3 PE=1 SV=2	80.663	15	503	1	20.588
P42765	3-ketoacyl-CoA thiolase, mitochondrial OS=Homo sapiens GN=ACAA2 PE=1 SV=2	19.8992	4	16	4	41.898
Q96BX8	MOB kinase activator 3A OS=Homo sapiens GN=MOB3A PE=1 SV=1	41.0138	6	14	6	25.448
Q16537	Serine/threonine-protein phosphatase 2A 56 kDa regulatory subunit epsilon isoform OS=Homo sapiens GN=PPP2R5E PE=1 SV=1	10.0642	3	14	2	54.664
Q12996	Cleavage stimulation factor subunit 3 OS=Homo sapiens GN=CSTF3 PE=1 SV=1	6.41562	3	6	3	82.869
Q86X27	Ras-specific guanine nucleotide-releasing factor RalGPS2 OS=Homo sapiens GN=RALGPS2 PE=1 SV=1	3.60206	2	8	2	65.126
Q9BV20	Methylthioribose-1-phosphate isomerase OS=Homo sapiens GN=MRI1 PE=1 SV=1	6.50407	2	6	2	39.125
P25942	Tumor necrosis factor receptor superfamily member 5 OS=Homo sapiens GN=CD40 PE=1 SV=1	12.9964	2	8	2	30.599
Q8IX04	Ubiquitin-conjugating enzyme E2 variant 3 OS=Homo sapiens GN=UEVLD PE=1 SV=2	2.33546	1	6	1	52.231
O00233	26S proteasome non-ATPase regulatory subunit 9 OS=Homo sapiens GN=PSMD9 PE=1 SV=3	14.7982	4	10	4	24.667
Q8WUN7	Ubiquitin domain-containing protein 2 OS=Homo sapiens GN=UBTD2 PE=1 SV=2	20.5128	6	36	1	26.173
P29595	NEDD8 OS=Mus musculus GN=Nedd8 PE=1 SV=2	34.5679	2	10	2	8.967
Q9UJ68	Mitochondrial peptide methionine sulfoxide reductase OS=Homo sapiens GN=MSRA PE=1 SV=1	17.4468	3	8	3	26.116
Q9UQB8	Brain-specific angiogenesis inhibitor 1-associated protein 2 OS=Homo sapiens GN=BAIAP2 PE=1 SV=1	80.0725	41	465	1	60.83
O00308	NEDD4-like E3 ubiquitin-protein ligase WWP2 OS=Homo sapiens GN=WWP2 PE=1 SV=2	9.1954	6	20	2	98.85
Q969T9	WW domain-binding protein 2 OS=Homo sapiens GN=WBP2 PE=1 SV=1	9.57854	2	6	2	28.068
Q96AQ2	Transmembrane protein 125 OS=Homo sapiens GN=TMEM125 PE=2 SV=1	9.13242	1	4	1	22.158
Q9BY76	Angiopoietin-related protein 4 OS=Homo sapiens GN=ANGPTL4 PE=1 SV=2	5.41872	1	4	1	45.186
P86790	Vacuolar fusion protein CCZ1 homolog B OS=Homo sapiens GN=CCZ1B PE=1 SV=1	5.60166	2	4	2	55.83
P35568	Insulin receptor substrate 1 OS=Homo sapiens GN=IRS1 PE=1 SV=1	1.93237	2	4	2	131.509
Q6ZSC3	RNA-binding protein 43 OS=Homo sapiens GN=RBM43 PE=2 SV=1	8.40336	2	5	2	40.641
O77486	Galactoside 2-alpha-L-fucosyltransferase 2 OS=Gorilla gorilla gorilla GN=FUT2 PE=3 SV=1	9.91254	2	6	2	38.948
Q8TEW6	Docking protein 4 OS=Homo sapiens GN=DOK4 PE=1 SV=2	10.7362	2	4	2	37.005
O75794	Cell division cycle protein 123 homolog OS=Homo sapiens GN=CDC123 PE=1 SV=1	2.97619	1	4	1	39.11
O75365	Protein tyrosine phosphatase type IVA 3 OS=Homo sapiens GN=PTP4A3 PE=1 SV=2	5.78035	1	4	1	19.522
O14579	Coatomer subunit epsilon OS=Homo sapiens GN=COPE PE=1 SV=3	69.4805	14	87	14	34.46
Q7L5N1	COP9 signalosome complex subunit 6 OS=Homo sapiens GN=COPS6 PE=1 SV=1	49.8471	12	68	12	36.14
P61970	Nuclear transport factor 2 OS=Homo sapiens GN=NUTF2 PE=1 SV=1	74.0157	6	63	6	14.469
Q00688	Peptidyl-prolyl cis-trans isomerase FKBP3 OS=Homo sapiens GN=FKBP3 PE=1 SV=1	54.0179	12	42	12	25.161
P27694	Replication protein A 70 kDa DNA-binding subunit OS=Homo sapiens GN=RPA1 PE=1 SV=2	26.461	10	44	10	68.095
P61923	Coatomer subunit zeta-1 OS=Homo sapiens GN=COPZ1 PE=1 SV=1	64.4068	9	60	9	20.185
Q13283	Ras GTPase-activating protein-binding protein 1 OS=Homo sapiens GN=G3BP1 PE=1 SV=1	26.3948	8	36	8	52.132
Q9NY12	H/ACA ribonucleoprotein complex subunit 1 OS=Homo sapiens GN=GAR1 PE=1 SV=1	41.4747	10	43	10	22.334
Q9NQG5	Regulation of nuclear pre-mRNA domain-containing protein 1B OS=Homo sapiens GN=RPRD1B PE=1 SV=1	42.3313	10	35	10	36.877
Q92600	Cell differentiation protein RCD1 homolog OS=Homo sapiens GN=RQCD1 PE=1 SV=1	44.1472	9	52	9	33.61
P49755	Transmembrane emp24 domain-containing protein 10 OS=Homo sapiens GN=TMED10 PE=1 SV=2	38.8128	7	38	7	24.96
Q96DI7	U5 small nuclear ribonucleoprotein 40 kDa protein OS=Homo sapiens GN=SNRNP40 PE=1 SV=1	31.0924	8	36	8	39.286
A6NDG6	Glycerol-3-phosphate phosphatase OS=Homo sapiens GN=PGP PE=1 SV=1	58.2555	10	31	10	33.985
O35864	COP9 signalosome complex subunit 5 OS=Mus musculus GN=Cops5 PE=1 SV=3	47.9042	11	53	11	37.525
Q9NPF4	Probable tRNA N6-adenosine threonylcarbamoyltransferase OS=Homo sapiens GN=OSGEP PE=1 SV=1	37.9104	7	38	7	36.403
[truncated: 485 more rows]

## Sheet: MIA PaCa-2
Uniprot Accession	Protein Description	Coverage	# Peptides	# PSMs	# Unique Peptides	MW [kDa]
P49327	Fatty acid synthase OS=Homo sapiens GN=FASN PE=1 SV=3	65.0737	113	432	113	273.254
P63261	Actin, cytoplasmic 2 OS=Homo sapiens GN=ACTG1 PE=1 SV=1	95.4667	36	1584	13	41.766
P78527	DNA-dependent protein kinase catalytic subunit OS=Homo sapiens GN=PRKDC PE=1 SV=3	30.3537	100	247	100	468.788
Q00610	Clathrin heavy chain 1 OS=Homo sapiens GN=CLTC PE=1 SV=5	64.8358	81	271	65	191.493
P13639	Elongation factor 2 OS=Homo sapiens GN=EEF2 PE=1 SV=4	68.4149	55	534	54	95.277
Q14204	Cytoplasmic dynein 1 heavy chain 1 OS=Homo sapiens GN=DYNC1H1 PE=1 SV=5	24.0852	87	230	87	532.072
P04406	Glyceraldehyde-3-phosphate dehydrogenase OS=Homo sapiens GN=GAPDH PE=1 SV=3	88.0597	31	1182	19	36.03
P14618	Pyruvate kinase PKM OS=Homo sapiens GN=PKM PE=1 SV=4	74.3879	43	388	13	57.9
P35579	Myosin-9 OS=Homo sapiens GN=MYH9 PE=1 SV=4	42.1429	70	236	55	226.392
P08238	Heat shock protein HSP 90-beta OS=Homo sapiens GN=HSP90AB1 PE=1 SV=4	76.2431	58	372	32	83.212
P22314	Ubiquitin-like modifier-activating enzyme 1 OS=Homo sapiens GN=UBA1 PE=1 SV=3	68.242	52	294	20	117.774
P07900-2	Isoform 2 of Heat shock protein HSP 90-alpha OS=Homo sapiens GN=HSP90AA1	60.3044	59	320	29	98.099
P78371	T-complex protein 1 subunit beta OS=Homo sapiens GN=CCT2 PE=1 SV=4	80.5607	40	270	40	57.452
P11216	Glycogen phosphorylase, brain form OS=Homo sapiens GN=PYGB PE=1 SV=5	65.1246	54	238	44	96.635
P68371	Tubulin beta-4B chain OS=Homo sapiens GN=TUBB4B PE=1 SV=1	81.573	30	411	1	49.799
P07437	Tubulin beta chain OS=Homo sapiens GN=TUBB PE=1 SV=2	81.7568	30	402	5	49.639
P11142	Heat shock cognate 71 kDa protein OS=Homo sapiens GN=HSPA8 PE=1 SV=1	73.065	45	290	35	70.854
Q13885	Tubulin beta-2A chain OS=Homo sapiens GN=TUBB2A PE=1 SV=1	72.3596	28	357	6	49.875
Q13509	Tubulin beta-3 chain OS=Homo sapiens GN=TUBB3 PE=1 SV=2	80.2222	28	315	10	50.4
O14980	Exportin-1 OS=Homo sapiens GN=XPO1 PE=1 SV=1	54.7152	40	141	40	123.306
P08670	Vimentin OS=Homo sapiens GN=VIM PE=1 SV=4	75.3219	43	232	2	53.619
Q14764	Major vault protein OS=Homo sapiens GN=MVP PE=1 SV=4	62.486	47	221	47	99.266
Q99832	T-complex protein 1 subunit eta OS=Homo sapiens GN=CCT7 PE=1 SV=2	79.1897	36	176	36	59.329
O75643	U5 small nuclear ribonucleoprotein 200 kDa helicase OS=Homo sapiens GN=SNRNP200 PE=1 SV=2	33.9888	53	140	53	244.353
P04350	Tubulin beta-4A chain OS=Homo sapiens GN=TUBB4A PE=1 SV=2	78.1532	27	346	3	49.554
P49368	T-complex protein 1 subunit gamma OS=Homo sapiens GN=CCT3 PE=1 SV=4	64.5872	34	198	34	60.495
P17987	T-complex protein 1 subunit alpha OS=Homo sapiens GN=TCP1 PE=1 SV=1	78.777	32	189	9	60.306
P53396	ATP-citrate synthase OS=Homo sapiens GN=ACLY PE=1 SV=3	50.772	49	180	49	120.762
P60842	Eukaryotic initiation factor 4A-I OS=Homo sapiens GN=EIF4A1 PE=1 SV=1	82.0197	29	193	17	46.125
Q15149	Plectin OS=Homo sapiens GN=PLEC PE=1 SV=3	17.0154	61	158	61	531.466
Q08380	Galectin-3-binding protein OS=Homo sapiens GN=LGALS3BP PE=1 SV=1	65.1282	28	512	28	65.289
Q02053	Ubiquitin-like modifier-activating enzyme 1 OS=Mus musculus GN=Uba1 PE=1 SV=1	45.1796	35	196	3	117.734
P68363	Tubulin alpha-1B chain OS=Homo sapiens GN=TUBA1B PE=1 SV=1	68.2927	24	260	1	50.12
Q02809-2	Isoform 2 of Procollagen-lysine,2-oxoglutarate 5-dioxygenase 1 OS=Homo sapiens GN=PLOD1	63.3075	35	179	35	88.217
Q14697	Neutral alpha-glucosidase AB OS=Homo sapiens GN=GANAB PE=1 SV=3	56.4619	42	154	42	106.807
P50991	T-complex protein 1 subunit delta OS=Homo sapiens GN=CCT4 PE=1 SV=4	71.243	31	182	30	57.888
P00558	Phosphoglycerate kinase 1 OS=Homo sapiens GN=PGK1 PE=1 SV=3	83.693	36	208	36	44.586
P23381	Tryptophan--tRNA ligase, cytoplasmic OS=Homo sapiens GN=WARS PE=1 SV=2	74.31	31	150	31	53.132
P50990	T-complex protein 1 subunit theta OS=Homo sapiens GN=CCT8 PE=1 SV=4	73.7226	41	195	41	59.583
Q8WUM4	Programmed cell death 6-interacting protein OS=Homo sapiens GN=PDCD6IP PE=1 SV=1	64.6313	44	140	44	95.963
Q14563	Semaphorin-3A OS=Homo sapiens GN=SEMA3A PE=1 SV=1	56.0311	36	164	36	88.833
P12956	X-ray repair cross-complementing protein 6 OS=Homo sapiens GN=XRCC6 PE=1 SV=2	64.6962	35	150	35	69.799
P48643	T-complex protein 1 subunit epsilon OS=Homo sapiens GN=CCT5 PE=1 SV=1	71.5342	36	181	35	59.633
Q08211	ATP-dependent RNA helicase A OS=Homo sapiens GN=DHX9 PE=1 SV=4	41.1024	42	155	42	140.869
P49915	GMP synthase [glutamine-hydrolyzing] OS=Homo sapiens GN=GMPS PE=1 SV=1	68.3983	38	142	38	76.667
P68104	Elongation factor 1-alpha 1 OS=Homo sapiens GN=EEF1A1 PE=1 SV=1	66.4502	21	433	12	50.109
P53621	Coatomer subunit alpha OS=Homo sapiens GN=COPA PE=1 SV=2	42.1569	43	122	43	138.258
Q9BUF5	Tubulin beta-6 chain OS=Homo sapiens GN=TUBB6 PE=1 SV=1	73.5426	23	225	10	49.825
Q13200	26S proteasome non-ATPase regulatory subunit 2 OS=Homo sapiens GN=PSMD2 PE=1 SV=3	60.2423	39	112	39	100.136
P18669	Phosphoglycerate mutase 1 OS=Homo sapiens GN=PGAM1 PE=1 SV=2	81.1024	21	140	21	28.786
Q14974	Importin subunit beta-1 OS=Homo sapiens GN=KPNB1 PE=1 SV=2	58.3333	32	115	32	97.108
P07814	Bifunctional glutamate/proline--tRNA ligase OS=Homo sapiens GN=EPRS PE=1 SV=5	41.4021	48	132	48	170.483
Q9UIA9	Exportin-7 OS=Homo sapiens GN=XPO7 PE=1 SV=3	45.5382	36	96	36	123.828
P40227	T-complex protein 1 subunit zeta OS=Homo sapiens GN=CCT6A PE=1 SV=3	64.5951	32	153	32	57.988
P06733	Alpha-enolase OS=Homo sapiens GN=ENO1 PE=1 SV=2	73.2719	30	172	27	47.139
P46777	60S ribosomal protein L5 OS=Homo sapiens GN=RPL5 PE=1 SV=3	54.5455	22	199	22	34.341
P41252	Isoleucine--tRNA ligase, cytoplasmic OS=Homo sapiens GN=IARS PE=1 SV=2	37.6387	37	104	37	144.406
P30153	Serine/threonine-protein phosphatase 2A 65 kDa regulatory subunit A alpha isoform OS=Homo sapiens GN=PPP2R1A PE=1 SV=4	54.4992	27	110	27	65.267
P35998	26S protease regulatory subunit 7 OS=Homo sapiens GN=PSMC2 PE=1 SV=3	67.4365	29	133	29	48.603
P05534	HLA class I histocompatibility antigen, A-24 alpha chain OS=Homo sapiens GN=HLA-A PE=1 SV=2	64.9315	23	100	17	40.663
P31939	Bifunctional purine biosynthesis protein PURH OS=Homo sapiens GN=ATIC PE=1 SV=3	70.6081	31	141	31	64.575
P17858	ATP-dependent 6-phosphofructokinase, liver type OS=Homo sapiens GN=PFKL PE=1 SV=6	53.2051	29	117	24	84.964
P13010	X-ray repair cross-complementing protein 5 OS=Homo sapiens GN=XRCC5 PE=1 SV=3	66.9399	34	125	34	82.652
P11586	C-1-tetrahydrofolate synthase, cytoplasmic OS=Homo sapiens GN=MTHFD1 PE=1 SV=3	53.7968	40	128	40	101.495
P0DMV9	Heat shock 70 kDa protein 1B OS=Homo sapiens GN=HSPA1B PE=1 SV=1	62.8705	33	116	26	70.009
P26641-2	Isoform 2 of Elongation factor 1-gamma OS=Homo sapiens GN=EEF1G	68.7885	31	256	31	56.114
Q9Y230	RuvB-like 2 OS=Homo sapiens GN=RUVBL2 PE=1 SV=3	71.4903	28	124	28	51.125
Q96QK1	Vacuolar protein sorting-associated protein 35 OS=Homo sapiens GN=VPS35 PE=1 SV=2	45.1005	29	103	29	91.649
O00429-6	Isoform 6 of Dynamin-1-like protein OS=Homo sapiens GN=DNM1L	49.1322	28	119	28	83.347
P05198	Eukaryotic translation initiation factor 2 subunit 1 OS=Homo sapiens GN=EIF2S1 PE=1 SV=3	78.7302	27	119	27	36.089
P15559	NAD(P)H dehydrogenase [quinone] 1 OS=Homo sapiens GN=NQO1 PE=1 SV=1	56.5693	19	136	19	30.848
P07355-2	Isoform 2 of Annexin A2 OS=Homo sapiens GN=ANXA2	68.3473	27	116	27	40.386
P68032	Actin, alpha cardiac muscle 1 OS=Homo sapiens GN=ACTC1 PE=1 SV=1	51.9894	21	407	4	41.992
P63243	Receptor of activated protein C kinase 1 OS=Bos taurus GN=RACK1 PE=2 SV=3	85.8044	19	273	19	35.055
P54136	Arginine--tRNA ligase, cytoplasmic OS=Homo sapiens GN=RARS PE=1 SV=2	58.7879	32	119	32	75.331
P27348	14-3-3 protein theta OS=Homo sapiens GN=YWHAQ PE=1 SV=1	60.8163	22	138	15	27.747
P27708	CAD protein OS=Homo sapiens GN=CAD PE=1 SV=3	20.7191	33	108	33	242.829
P36578	60S ribosomal protein L4 OS=Homo sapiens GN=RPL4 PE=1 SV=5	53.3958	29	142	29	47.667
P04083	Annexin A1 OS=Homo sapiens GN=ANXA1 PE=1 SV=2	69.6532	22	108	22	38.69
O95373	Importin-7 OS=Homo sapiens GN=IPO7 PE=1 SV=1	31.5029	26	94	25	119.44
P08865	40S ribosomal protein SA OS=Homo sapiens GN=RPSA PE=1 SV=4	61.6949	19	156	19	32.833
P00352	Retinal dehydrogenase 1 OS=Homo sapiens GN=ALDH1A1 PE=1 SV=2	78.2435	30	130	16	54.827
P38919	Eukaryotic initiation factor 4A-III OS=Homo sapiens GN=EIF4A3 PE=1 SV=4	66.91	25	126	20	46.841
P49736	DNA replication licensing factor MCM2 OS=Homo sapiens GN=MCM2 PE=1 SV=4	37.1681	27	100	27	101.832
P33993	DNA replication licensing factor MCM7 OS=Homo sapiens GN=MCM7 PE=1 SV=4	47.2879	26	85	26	81.257
P55786	Puromycin-sensitive aminopeptidase OS=Homo sapiens GN=NPEPPS PE=1 SV=2	47.9869	37	120	37	103.211
Q99873	Protein arginine N-methyltransferase 1 OS=Homo sapiens GN=PRMT1 PE=1 SV=2	60.6648	23	105	23	41.489
P43686	26S protease regulatory subunit 6B OS=Homo sapiens GN=PSMC4 PE=1 SV=2	70.5742	23	106	23	47.337
P62753	40S ribosomal protein S6 OS=Homo sapiens GN=RPS6 PE=1 SV=1	48.5944	19	134	19	28.663
P61247	40S ribosomal protein S3a OS=Homo sapiens GN=RPS3A PE=1 SV=2	68.1818	25	198	25	29.926
P23526	Adenosylhomocysteinase OS=Homo sapiens GN=AHCY PE=1 SV=4	52.7778	26	156	24	47.685
P17980	26S protease regulatory subunit 6A OS=Homo sapiens GN=PSMC3 PE=1 SV=3	67.6538	23	108	23	49.172
P23396	40S ribosomal protein S3 OS=Homo sapiens GN=RPS3 PE=1 SV=2	83.5391	28	197	28	26.671
Q9P2J5	Leucine--tRNA ligase, cytoplasmic OS=Homo sapiens GN=LARS PE=1 SV=2	39.2857	34	102	34	134.379
Q9Y3F4-2	Isoform 2 of Serine-threonine kinase receptor-associated protein OS=Homo sapiens GN=STRAP	71.6253	22	99	22	39.753
P62704	40S ribosomal protein S4, X isoform OS=Mesocricetus auratus GN=RPS4X PE=2 SV=2	65.3992	23	180	23	29.579
P26640	Valine--tRNA ligase OS=Homo sapiens GN=VARS PE=1 SV=4	31.5665	28	85	28	140.387
Q9UK41	Vacuolar protein sorting-associated protein 28 homolog OS=Homo sapiens GN=VPS28 PE=1 SV=1	87.3303	20	105	20	25.409
Q9Y285	Phenylalanine--tRNA ligase alpha subunit OS=Homo sapiens GN=FARSA PE=1 SV=3	55.315	23	93	23	57.528
P10909-2	Isoform 2 of Clusterin OS=Homo sapiens GN=CLU	41.1178	25	132	25	57.796
P05388	60S acidic ribosomal protein P0 OS=Homo sapiens GN=RPLP0 PE=1 SV=1	64.3533	20	125	20	34.252
O00231	26S proteasome non-ATPase regulatory subunit 11 OS=Homo sapiens GN=PSMD11 PE=1 SV=3	65.4028	26	112	26	47.434
P04792	Heat shock protein beta-1 OS=Homo sapiens GN=HSPB1 PE=1 SV=2	90.7317	23	161	23	22.768
P62136	Serine/threonine-protein phosphatase PP1-alpha catalytic subunit OS=Homo sapiens GN=PPP1CA PE=1 SV=1	64.8485	22	139	4	37.488
P06576	ATP synthase subunit beta, mitochondrial OS=Homo sapiens GN=ATP5B PE=1 SV=3	66.1626	22	91	22	56.525
P41250	Glycine--tRNA ligase OS=Homo sapiens GN=GARS PE=1 SV=3	53.5859	31	110	31	83.113
Q12905	Interleukin enhancer-binding factor 2 OS=Homo sapiens GN=ILF2 PE=1 SV=2	65.8974	17	86	17	43.035
Q7KZF4	Staphylococcal nuclease domain-containing protein 1 OS=Homo sapiens GN=SND1 PE=1 SV=1	47.6923	30	90	30	101.934
P62424	60S ribosomal protein L7a OS=Homo sapiens GN=RPL7A PE=1 SV=2	54.5113	21	141	21	29.977
P14868	Aspartate--tRNA ligase, cytoplasmic OS=Homo sapiens GN=DARS PE=1 SV=2	58.0838	26	119	26	57.1
P61160	Actin-related protein 2 OS=Homo sapiens GN=ACTR2 PE=1 SV=1	56.599	17	86	17	44.732
P19623	Spermidine synthase OS=Homo sapiens GN=SRM PE=1 SV=1	77.8146	19	110	19	33.803
Q99460	26S proteasome non-ATPase regulatory subunit 1 OS=Homo sapiens GN=PSMD1 PE=1 SV=2	33.1584	21	59	21	105.769
Q9Y315	Deoxyribose-phosphate aldolase OS=Homo sapiens GN=DERA PE=1 SV=2	76.4151	20	82	20	35.208
P35908	Keratin, type II cytoskeletal 2 epidermal OS=Homo sapiens GN=KRT2 PE=1 SV=2	60.2504	30	88	24	65.393
P62631	Elongation factor 1-alpha 2 OS=Mus musculus GN=Eef1a2 PE=1 SV=1	45.7883	15	349	6	50.422
P05787-2	Isoform 2 of Keratin, type II cytoskeletal 8 OS=Homo sapiens GN=KRT8	56.9472	28	113	22	56.573
P06396	Gelsolin OS=Homo sapiens GN=GSN PE=1 SV=1	49.2327	29	91	29	85.644
P22102	Trifunctional purine biosynthetic protein adenosine-3 OS=Homo sapiens GN=GART PE=1 SV=1	43.2673	29	85	29	107.699
P62917	60S ribosomal protein L8 OS=Homo sapiens GN=RPL8 PE=1 SV=2	64.2023	19	105	19	28.007
Q9NSD9	Phenylalanine--tRNA ligase beta subunit OS=Homo sapiens GN=FARSB PE=1 SV=3	51.9525	25	96	25	66.074
P05387	60S acidic ribosomal protein P2 OS=Homo sapiens GN=RPLP2 PE=1 SV=1	97.3913	13	137	12	11.658
Q13347	Eukaryotic translation initiation factor 3 subunit I OS=Homo sapiens GN=EIF3I PE=1 SV=1	71.0769	16	90	16	36.479
P17655	Calpain-2 catalytic subunit OS=Homo sapiens GN=CAPN2 PE=1 SV=6	45.1429	26	91	26	79.945
P08708	40S ribosomal protein S17 OS=Homo sapiens GN=RPS17 PE=1 SV=2	68.8889	14	112	14	15.54
P62258	14-3-3 protein epsilon OS=Homo sapiens GN=YWHAE PE=1 SV=1	69.4118	24	100	21	29.155
Q9BXJ9	N-alpha-acetyltransferase 15, NatA auxiliary subunit OS=Homo sapiens GN=NAA15 PE=1 SV=1	41.3395	28	81	28	101.208
Q9H4M9	EH domain-containing protein 1 OS=Homo sapiens GN=EHD1 PE=1 SV=2	63.1086	25	88	23	60.589
P06748	Nucleophosmin OS=Homo sapiens GN=NPM1 PE=1 SV=2	58.8435	13	79	13	32.555
P62806	Histone H4 OS=Mus musculus GN=Hist1h4a PE=1 SV=2	62.1359	17	379	15	11.36
O43776	Asparagine--tRNA ligase, cytoplasmic OS=Homo sapiens GN=NARS PE=1 SV=1	41.2409	22	94	22	62.903
P14866	Heterogeneous nuclear ribonucleoprotein L OS=Homo sapiens GN=HNRNPL PE=1 SV=2	61.1205	21	72	21	64.092
P10619	Lysosomal protective protein OS=Homo sapiens GN=CTSA PE=1 SV=2	37.0833	15	64	15	54.431
P36873-2	Isoform Gamma-2 of Serine/threonine-protein phosphatase PP1-gamma catalytic subunit OS=Homo sapiens GN=PPP1CC	52.2255	19	125	1	38.493
P18124	60S ribosomal protein L7 OS=Homo sapiens GN=RPL7 PE=1 SV=1	56.8548	23	146	23	29.207
P15880	40S ribosomal protein S2 OS=Homo sapiens GN=RPS2 PE=1 SV=2	51.5358	16	171	16	31.305
P13645	Keratin, type I cytoskeletal 10 OS=Homo sapiens GN=KRT10 PE=1 SV=6	49.6575	24	95	21	58.792
P62333	26S protease regulatory subunit 10B OS=Homo sapiens GN=PSMC6 PE=1 SV=1	67.0951	22	92	22	44.145
Q9Y265	RuvB-like 1 OS=Homo sapiens GN=RUVBL1 PE=1 SV=1	60.9649	21	76	21	50.196
O00299	Chloride intracellular channel protein 1 OS=Homo sapiens GN=CLIC1 PE=1 SV=4	78.4232	18	111	18	26.906
O00487	26S proteasome non-ATPase regulatory subunit 14 OS=Homo sapiens GN=PSMD14 PE=1 SV=1	60.9677	11	78	11	34.555
P63104	14-3-3 protein zeta/delta OS=Homo sapiens GN=YWHAZ PE=1 SV=1	69.7959	24	111	16	27.728
P33991	DNA replication licensing factor MCM4 OS=Homo sapiens GN=MCM4 PE=1 SV=5	38.3546	26	84	26	96.498
Q9UNM6	26S proteasome non-ATPase regulatory subunit 13 OS=Homo sapiens GN=PSMD13 PE=1 SV=2	58.2447	20	77	20	42.918
Q9Y678	Coatomer subunit gamma-1 OS=Homo sapiens GN=COPG1 PE=1 SV=1	40.0458	23	68	20	97.655
P27635	60S ribosomal protein L10 OS=Homo sapiens GN=RPL10 PE=1 SV=4	57.0093	15	151	15	24.588
P01011	Alpha-1-antichymotrypsin OS=Homo sapiens GN=SERPINA3 PE=1 SV=2	47.7541	20	85	20	47.621
P10768	S-formylglutathione hydrolase OS=Homo sapiens GN=ESD PE=1 SV=2	75.8865	16	80	16	31.442
P51149	Ras-related protein Rab-7a OS=Homo sapiens GN=RAB7A PE=1 SV=1	80.6763	19	137	19	23.475
P61225	Ras-related protein Rap-2b OS=Homo sapiens GN=RAP2B PE=1 SV=1	77.0492	14	99	8	20.491
P31943	Heterogeneous nuclear ribonucleoprotein H OS=Homo sapiens GN=HNRNPH1 PE=1 SV=4	43.2071	13	62	6	49.198
Q15181	Inorganic pyrophosphatase OS=Homo sapiens GN=PPA1 PE=1 SV=2	80.6228	17	72	16	32.639
P12268	Inosine-5'-monophosphate dehydrogenase 2 OS=Homo sapiens GN=IMPDH2 PE=1 SV=2	51.3619	20	73	19	55.77
P21980	Protein-glutamine gamma-glutamyltransferase 2 OS=Homo sapiens GN=TGM2 PE=1 SV=2	46.1426	21	60	21	77.28
P62197	26S protease regulatory subunit 8 OS=Sus scrofa GN=PSMC5 PE=2 SV=1	58.6207	18	84	17	45.597
Q92616	eIF-2-alpha kinase activator GCN1 OS=Homo sapiens GN=GCN1 PE=1 SV=6	14.1894	26	61	26	292.572
O00571	ATP-dependent RNA helicase DDX3X OS=Homo sapiens GN=DDX3X PE=1 SV=3	38.3686	21	86	20	73.198
P28482	Mitogen-activated protein kinase 1 OS=Homo sapiens GN=MAPK1 PE=1 SV=3	70.5556	19	88	11	41.363
O15144	Actin-related protein 2/3 complex subunit 2 OS=Homo sapiens GN=ARPC2 PE=1 SV=1	72.3333	19	73	19	34.311
P25205-2	Isoform 2 of DNA replication licensing factor MCM3 OS=Homo sapiens GN=MCM3	32.5909	25	76	25	95.848
P16152	Carbonyl reductase [NADPH] 1 OS=Homo sapiens GN=CBR1 PE=1 SV=3	70.3971	16	107	13	30.356
P05783	Keratin, type I cytoskeletal 18 OS=Homo sapiens GN=KRT18 PE=1 SV=2	53.0233	23	99	15	48.029
P62937	Peptidyl-prolyl cis-trans isomerase A OS=Homo sapiens GN=PPIA PE=1 SV=2	72.1212	11	130	11	18.001
P63010-2	Isoform 2 of AP-2 complex subunit beta OS=Homo sapiens GN=AP2B1	39.7476	25	76	16	105.625
O43143	Pre-mRNA-splicing factor ATP-dependent RNA helicase DHX15 OS=Homo sapiens GN=DHX15 PE=1 SV=2	35.3459	26	87	26	90.875
O75083	WD repeat-containing protein 1 OS=Homo sapiens GN=WDR1 PE=1 SV=4	55.7756	20	71	20	66.152
Q14152	Eukaryotic translation initiation factor 3 subunit A OS=Homo sapiens GN=EIF3A PE=1 SV=1	23.589	28	86	28	166.468
P39023	60S ribosomal protein L3 OS=Homo sapiens GN=RPL3 PE=1 SV=2	46.6501	19	93	19	46.08
O15371	Eukaryotic translation initiation factor 3 subunit D OS=Homo sapiens GN=EIF3D PE=1 SV=1	43.0657	17	68	17	63.932
Q14166	Tubulin--tyrosine ligase-like protein 12 OS=Homo sapiens GN=TTLL12 PE=1 SV=2	50.4658	21	69	21	74.356
Q02878	60S ribosomal protein L6 OS=Homo sapiens GN=RPL6 PE=1 SV=3	52.4306	23	151	23	32.708
P62081	40S ribosomal protein S7 OS=Homo sapiens GN=RPS7 PE=1 SV=1	62.3711	16	103	16	22.113
P62906	60S ribosomal protein L10a OS=Homo sapiens GN=RPL10A PE=1 SV=2	55.7604	15	122	15	24.816
P61981	14-3-3 protein gamma OS=Homo sapiens GN=YWHAG PE=1 SV=2	82.996	25	107	17	28.285
P09543	2',3'-cyclic-nucleotide 3'-phosphodiesterase OS=Homo sapiens GN=CNP PE=1 SV=2	53.6817	21	74	21	47.549
Q99613	Eukaryotic translation initiation factor 3 subunit C OS=Homo sapiens GN=EIF3C PE=1 SV=1	31.7634	26	87	26	105.278
Q06830	Peroxiredoxin-1 OS=Homo sapiens GN=PRDX1 PE=1 SV=1	73.3668	18	100	15	22.096
O60256	Phosphoribosyl pyrophosphate synthase-associated protein 2 OS=Homo sapiens GN=PRPSAP2 PE=1 SV=1	53.3875	17	70	15	40.899
P06280	Alpha-galactosidase A OS=Homo sapiens GN=GLA PE=1 SV=1	59.4406	19	72	19	48.735
P47756-2	Isoform 2 of F-actin-capping protein subunit beta OS=Homo sapiens GN=CAPZB	69.8529	18	63	18	30.609
A5A6M4	Eukaryotic translation initiation factor 3 subunit L OS=Pan troglodytes GN=EIF3L PE=2 SV=1	41.3121	22	90	22	66.654
P18754-2	Isoform 2 of Regulator of chromosome condensation OS=Homo sapiens GN=RCC1	55.7522	14	57	14	48.115
P52907	F-actin-capping protein subunit alpha-1 OS=Homo sapiens GN=CAPZA1 PE=1 SV=3	69.2308	15	71	13	32.902
O00232	26S proteasome non-ATPase regulatory subunit 12 OS=Homo sapiens GN=PSMD12 PE=1 SV=3	56.3596	22	72	22	52.871
P62826	GTP-binding nuclear protein Ran OS=Homo sapiens GN=RAN PE=1 SV=3	57.4074	16	152	16	24.408
P52292	Importin subunit alpha-1 OS=Homo sapiens GN=KPNA2 PE=1 SV=1	51.7958	15	54	15	57.826
P04264	Keratin, type II cytoskeletal 1 OS=Homo sapiens GN=KRT1 PE=1 SV=6	40.528	24	86	20	65.999
P51665	26S proteasome non-ATPase regulatory subunit 7 OS=Homo sapiens GN=PSMD7 PE=1 SV=2	53.3951	16	60	16	37.002
P60174	Triosephosphate isomerase OS=Homo sapiens GN=TPI1 PE=1 SV=3	70.979	16	85	16	30.772
P22087	rRNA 2'-O-methyltransferase fibrillarin OS=Homo sapiens GN=FBL PE=1 SV=2	51.4019	14	60	14	33.763
Q9Y316	Protein MEMO1 OS=Homo sapiens GN=MEMO1 PE=1 SV=1	76.7677	17	68	17	33.711
P23528	Cofilin-1 OS=Homo sapiens GN=CFL1 PE=1 SV=3	74.0964	18	80	15	18.491
P62263	40S ribosomal protein S14 OS=Homo sapiens GN=RPS14 PE=1 SV=3	69.5364	11	101	11	16.263
P21589	5'-nucleotidase OS=Homo sapiens GN=NT5E PE=1 SV=1	47.3868	19	69	19	63.327
Q9UBQ7	Glyoxylate reductase/hydroxypyruvate reductase OS=Homo sapiens GN=GRHPR PE=1 SV=1	59.4512	13	50	13	35.646
P38571	Lysosomal acid lipase/cholesteryl ester hydrolase OS=Homo sapiens GN=LIPA PE=1 SV=2	39.3484	12	197	12	45.39
P09651	Heterogeneous nuclear ribonucleoprotein A1 OS=Homo sapiens GN=HNRNPA1 PE=1 SV=5	48.6559	17	68	13	38.723
P18621-3	Isoform 3 of 60S ribosomal protein L17 OS=Homo sapiens GN=RPL17	39.9123	13	124	13	26.356
P32969	60S ribosomal protein L9 OS=Homo sapiens GN=RPL9 PE=1 SV=1	66.1458	12	111	12	21.85
P61978-3	Isoform 3 of Heterogeneous nuclear ribonucleoprotein K OS=Homo sapiens GN=HNRNPK	47.7273	18	83	1	48.532
P02792	Ferritin light chain OS=Homo sapiens GN=FTL PE=1 SV=2	54.8571	10	83	9	20.007
Q16222	UDP-N-acetylhexosamine pyrophosphorylase OS=Homo sapiens GN=UAP1 PE=1 SV=3	45.0192	20	88	18	58.732
P61158	Actin-related protein 3 OS=Homo sapiens GN=ACTR3 PE=1 SV=3	72.9665	20	68	20	47.341
Q9NTK5	Obg-like ATPase 1 OS=Homo sapiens GN=OLA1 PE=1 SV=2	64.899	19	65	19	44.715
O14818	Proteasome subunit alpha type-7 OS=Homo sapiens GN=PSMA7 PE=1 SV=1	70.1613	17	66	17	27.87
P07741	Adenine phosphoribosyltransferase OS=Homo sapiens GN=APRT PE=1 SV=2	80.5556	11	115	11	19.595
Q04917	14-3-3 protein eta OS=Homo sapiens GN=YWHAH PE=1 SV=4	67.0732	21	98	15	28.201
P49591	Serine--tRNA ligase, cytoplasmic OS=Homo sapiens GN=SARS PE=1 SV=3	51.5564	19	65	19	58.74
Q9Y3I0	tRNA-splicing ligase RtcB homolog OS=Homo sapiens GN=RTCB PE=1 SV=1	50.6931	18	68	18	55.175
P62191	26S protease regulatory subunit 4 OS=Homo sapiens GN=PSMC1 PE=1 SV=1	52.9545	19	84	18	49.154
P61586	Transforming protein RhoA OS=Homo sapiens GN=RHOA PE=1 SV=1	76.6839	14	85	6	21.754
P02769	Serum albumin OS=Bos taurus GN=ALB PE=1 SV=4	39.5387	21	71	21	69.248
P37837	Transaldolase OS=Homo sapiens GN=TALDO1 PE=1 SV=2	50.1484	21	79	21	37.516
P31946-2	Isoform Short of 14-3-3 protein beta/alpha OS=Homo sapiens GN=YWHAB	67.2131	19	84	9	27.833
P54920	Alpha-soluble NSF attachment protein OS=Homo sapiens GN=NAPA PE=1 SV=3	67.7966	15	44	15	33.211
P05121	Plasminogen activator inhibitor 1 OS=Homo sapiens GN=SERPINE1 PE=1 SV=1	59.204	17	68	17	45.031
P22626	Heterogeneous nuclear ribonucleoproteins A2/B1 OS=Homo sapiens GN=HNRNPA2B1 PE=1 SV=2	49.0085	19	76	15	37.407
O14672	Disintegrin and metalloproteinase domain-containing protein 10 OS=Homo sapiens GN=ADAM10 PE=1 SV=1	34.7594	20	60	20	84.088
P00338-3	Isoform 3 of L-lactate dehydrogenase A chain OS=Homo sapiens GN=LDHA	58.4488	20	66	18	39.812
P07339	Cathepsin D OS=Homo sapiens GN=CTSD PE=1 SV=1	49.5146	16	97	16	44.524
P17844	Probable ATP-dependent RNA helicase DDX5 OS=Homo sapiens GN=DDX5 PE=1 SV=1	38.9251	22	83	15	69.105
Q99985	Semaphorin-3C OS=Homo sapiens GN=SEMA3C PE=2 SV=2	35.5526	19	69	19	85.153
P41091	Eukaryotic translation initiation factor 2 subunit 3 OS=Homo sapiens GN=EIF2S3 PE=1 SV=3	58.2627	19	74	19	51.077
P50570	Dynamin-2 OS=Homo sapiens GN=DNM2 PE=1 SV=2	35.0575	24	64	24	98.003
P62841	40S ribosomal protein S15 OS=Homo sapiens GN=RPS15 PE=1 SV=2	51.0345	6	79	6	17.029
P61106	Ras-related protein Rab-14 OS=Homo sapiens GN=RAB14 PE=1 SV=4	83.2558	17	70	15	23.882
P37802-2	Isoform 2 of Transgelin-2 OS=Homo sapiens GN=TAGLN2	68.6364	15	94	15	24.438
P62979	Ubiquitin-40S ribosomal protein S27a OS=Homo sapiens GN=RPS27A PE=1 SV=2	60.2564	11	151	3	17.953
P02794	Ferritin heavy chain OS=Homo sapiens GN=FTH1 PE=1 SV=2	60.6557	11	72	11	21.212
P10253	Lysosomal alpha-glucosidase OS=Homo sapiens GN=GAA PE=1 SV=4	32.6681	18	71	18	105.257
Q86W42	THO complex subunit 6 homolog OS=Homo sapiens GN=THOC6 PE=1 SV=1	64.2229	15	40	15	37.511
P45974	Ubiquitin carboxyl-terminal hydrolase 5 OS=Homo sapiens GN=USP5 PE=1 SV=2	38.4615	21	66	21	95.725
Q8CGP2-2	Isoform 2 of Histone H2B type 1-P OS=Mus musculus GN=Hist1h2bp	64.4928	16	334	14	15.555
O43684	Mitotic checkpoint protein BUB3 OS=Homo sapiens GN=BUB3 PE=1 SV=1	59.7561	14	56	14	37.131
Q92841	Probable ATP-dependent RNA helicase DDX17 OS=Homo sapiens GN=DDX17 PE=1 SV=2	31.5501	21	79	14	80.222
P84077	ADP-ribosylation factor 1 OS=Homo sapiens GN=ARF1 PE=1 SV=2	70.7182	11	94	5	20.684
Q00839	Heterogeneous nuclear ribonucleoprotein U OS=Homo sapiens GN=HNRNPU PE=1 SV=6	29.0909	19	67	19	90.528
Q9NR45	Sialic acid synthase OS=Homo sapiens GN=NANS PE=1 SV=2	58.7744	16	79	16	40.281
P19338	Nucleolin OS=Homo sapiens GN=NCL PE=1 SV=3	30.2817	20	88	20	76.568
P20618	Proteasome subunit beta type-1 OS=Homo sapiens GN=PSMB1 PE=1 SV=2	58.0913	10	59	10	26.472
Q6UXN9	WD repeat-containing protein 82 OS=Homo sapiens GN=WDR82 PE=1 SV=1	63.5783	15	59	15	35.056
P26373	60S ribosomal protein L13 OS=Homo sapiens GN=RPL13 PE=1 SV=4	50.237	19	117	19	24.247
Q9UMS4	Pre-mRNA-processing factor 19 OS=Homo sapiens GN=PRPF19 PE=1 SV=1	70.8333	18	59	18	55.146
Q14558-2	Isoform 2 of Phosphoribosyl pyrophosphate synthase-associated protein 1 OS=Homo sapiens GN=PRPSAP1	45.4545	12	56	10	42.44
O14657	Torsin-1B OS=Homo sapiens GN=TOR1B PE=1 SV=2	50.2976	16	65	16	37.955
P27694	Replication protein A 70 kDa DNA-binding subunit OS=Homo sapiens GN=RPA1 PE=1 SV=2	40.4221	18	56	18	68.095
Q9UHB9	Signal recognition particle subunit SRP68 OS=Homo sapiens GN=SRP68 PE=1 SV=2	36.5231	18	54	18	70.686
P49419	Alpha-aminoadipic semialdehyde dehydrogenase OS=Homo sapiens GN=ALDH7A1 PE=1 SV=5	50.8349	16	62	16	58.45
P28838	Cytosol aminopeptidase OS=Homo sapiens GN=LAP3 PE=1 SV=3	46.2428	17	55	17	56.131
P07686	Beta-hexosaminidase subunit beta OS=Homo sapiens GN=HEXB PE=1 SV=3	36.3309	17	64	17	63.071
P47897	Glutamine--tRNA ligase OS=Homo sapiens GN=QARS PE=1 SV=1	35.7419	21	56	21	87.743
P33992	DNA replication licensing factor MCM5 OS=Homo sapiens GN=MCM5 PE=1 SV=5	32.1526	18	54	18	82.233
Q96EY5	Multivesicular body subunit 12A OS=Homo sapiens GN=MVB12A PE=1 SV=1	59.3407	9	40	9	28.765
Q9UKK3	Poly [ADP-ribose] polymerase 4 OS=Homo sapiens GN=PARP4 PE=1 SV=3	15.4872	20	62	20	192.472
P28070	Proteasome subunit beta type-4 OS=Homo sapiens GN=PSMB4 PE=1 SV=4	51.5152	9	58	9	29.185
P52209	6-phosphogluconate dehydrogenase, decarboxylating OS=Homo sapiens GN=PGD PE=1 SV=3	46.5839	18	52	18	53.106
P46782	40S ribosomal protein S5 OS=Homo sapiens GN=RPS5 PE=1 SV=4	55.8824	14	124	14	22.862
O14950	Myosin regulatory light chain 12B OS=Homo sapiens GN=MYL12B PE=1 SV=2	62.7907	10	66	10	19.767
P62249	40S ribosomal protein S16 OS=Homo sapiens GN=RPS16 PE=1 SV=2	65.7534	18	152	18	16.435
Q14566	DNA replication licensing factor MCM6 OS=Homo sapiens GN=MCM6 PE=1 SV=1	28.0146	20	63	20	92.831
P11413-2	Isoform Long of Glucose-6-phosphate 1-dehydrogenase OS=Homo sapiens GN=G6PD	46.7023	20	49	20	63.786
P62829	60S ribosomal protein L23 OS=Homo sapiens GN=RPL23 PE=1 SV=1	81.4286	15	119	15	14.856
P30041	Peroxiredoxin-6 OS=Homo sapiens GN=PRDX6 PE=1 SV=3	67.4107	16	78	16	25.019
P35270	Sepiapterin reductase OS=Homo sapiens GN=SPR PE=1 SV=1	62.4521	12	57	12	28.031
P08237-3	Isoform 3 of ATP-dependent 6-phosphofructokinase, muscle type OS=Homo sapiens GN=PFKM	30.4348	18	49	15	93.194
Q9UBT2	SUMO-activating enzyme subunit 2 OS=Homo sapiens GN=UBA2 PE=1 SV=2	49.0625	18	55	18	71.179
O00154	Cytosolic acyl coenzyme A thioester hydrolase OS=Homo sapiens GN=ACOT7 PE=1 SV=3	48.9474	16	72	16	41.769
Q13155	Aminoacyl tRNA synthase complex-interacting multifunctional protein 2 OS=Homo sapiens GN=AIMP2 PE=1 SV=2	57.8125	14	88	14	35.326
P22234	Multifunctional protein ADE2 OS=Homo sapiens GN=PAICS PE=1 SV=3	51.0588	16	55	16	47.049
Q14232	Translation initiation factor eIF-2B subunit alpha OS=Homo sapiens GN=EIF2B1 PE=1 SV=1	70.8197	16	55	16	33.691
Q14703	Membrane-bound transcription factor site-1 protease OS=Homo sapiens GN=MBTPS1 PE=1 SV=1	21.1977	18	49	18	117.674
P51991	Heterogeneous nuclear ribonucleoprotein A3 OS=Homo sapiens GN=HNRNPA3 PE=1 SV=2	41.0053	15	50	14	39.571
P28074	Proteasome subunit beta type-5 OS=Homo sapiens GN=PSMB5 PE=1 SV=3	54.3726	11	64	11	28.462
P09211	Glutathione S-transferase P OS=Homo sapiens GN=GSTP1 PE=1 SV=2	60.9524	10	87	10	23.341
P05455	Lupus La protein OS=Homo sapiens GN=SSB PE=1 SV=2	40.4412	16	52	16	46.808
P62281	40S ribosomal protein S11 OS=Mus musculus GN=Rps11 PE=1 SV=3	57.5949	16	98	16	18.419
Q9P258	Protein RCC2 OS=Homo sapiens GN=RCC2 PE=1 SV=2	44.2529	18	59	18	56.049
Q53H96	Pyrroline-5-carboxylate reductase 3 OS=Homo sapiens GN=PYCRL PE=1 SV=3	52.5547	11	46	11	28.645
P62241	40S ribosomal protein S8 OS=Homo sapiens GN=RPS8 PE=1 SV=2	52.8846	15	98	15	24.19
Q02790	Peptidyl-prolyl cis-trans isomerase FKBP4 OS=Homo sapiens GN=FKBP4 PE=1 SV=3	55.9913	18	50	18	51.772
Q562R1	Beta-actin-like protein 2 OS=Homo sapiens GN=ACTBL2 PE=1 SV=2	38.5638	12	246	4	41.976
Q9Y3L5	Ras-related protein Rap-2c OS=Homo sapiens GN=RAP2C PE=1 SV=1	67.2131	10	55	3	20.731
P11234-2	Isoform 2 of Ras-related protein Ral-B OS=Homo sapiens GN=RALB	44.2982	11	54	6	25.95
P12004	Proliferating cell nuclear antigen OS=Homo sapiens GN=PCNA PE=1 SV=1	68.1992	14	75	14	28.75
Q15019-2	Isoform 2 of Septin-2 OS=Homo sapiens GN=SEPT2	50.2525	12	56	12	45.432
O60506	Heterogeneous nuclear ribonucleoprotein Q OS=Homo sapiens GN=SYNCRIP PE=1 SV=2	34.3499	18	64	13	69.56
P67809	Nuclease-sensitive element-binding protein 1 OS=Homo sapiens GN=YBX1 PE=1 SV=3	41.6667	11	38	11	35.903
P25786-2	Isoform Long of Proteasome subunit alpha type-1 OS=Homo sapiens GN=PSMA1	81.0409	19	62	19	30.22
Q6FI13	Histone H2A type 2-A OS=Homo sapiens GN=HIST2H2AA3 PE=1 SV=3	68.4615	12	149	5	14.087
Q15233	Non-POU domain-containing octamer-binding protein OS=Homo sapiens GN=NONO PE=1 SV=4	45.2229	16	70	15	54.197
O00567	Nucleolar protein 56 OS=Homo sapiens GN=NOP56 PE=1 SV=4	37.037	17	52	17	66.009
P61221	ATP-binding cassette sub-family E member 1 OS=Homo sapiens GN=ABCE1 PE=1 SV=1	35.3923	14	67	14	67.271
Q09161	Nuclear cap-binding protein subunit 1 OS=Homo sapiens GN=NCBP1 PE=1 SV=1	35.3165	22	52	22	91.781
P28066	Proteasome subunit alpha type-5 OS=Homo sapiens GN=PSMA5 PE=1 SV=3	52.2822	10	54	10	26.394
O75367	Core histone macro-H2A.1 OS=Homo sapiens GN=H2AFY PE=1 SV=4	45.9677	14	56	14	39.592
P10809	60 kDa heat shock protein, mitochondrial OS=Homo sapiens GN=HSPD1 PE=1 SV=2	37.5218	15	48	15	61.016
Q07955	Serine/arginine-rich splicing factor 1 OS=Homo sapiens GN=SRSF1 PE=1 SV=2	54.0323	17	89	17	27.728
Q92499	ATP-dependent RNA helicase DDX1 OS=Homo sapiens GN=DDX1 PE=1 SV=2	34.3243	19	48	19	82.38
P13489	Ribonuclease inhibitor OS=Homo sapiens GN=RNH1 PE=1 SV=2	54.2299	15	40	15	49.941
Q9Y295	Developmentally-regulated GTP-binding protein 1 OS=Homo sapiens GN=DRG1 PE=1 SV=1	58.3106	15	43	15	40.517
P61163	Alpha-centractin OS=Homo sapiens GN=ACTR1A PE=1 SV=1	66.7553	16	60	9	42.587
P04632	Calpain small subunit 1 OS=Homo sapiens GN=CAPNS1 PE=1 SV=1	44.7761	10	57	10	28.298
O76021	Ribosomal L1 domain-containing protein 1 OS=Homo sapiens GN=RSL1D1 PE=1 SV=3	44.898	22	56	22	54.939
P15437	Retinal dehydrogenase 1 OS=Equus caballus GN=ALDH1A1 PE=1 SV=1	32	15	82	1	54.709
Q9BTY2	Plasma alpha-L-fucosidase OS=Homo sapiens GN=FUCA2 PE=1 SV=2	44.7537	19	74	19	54.032
Q9Y3A5	Ribosome maturation protein SBDS OS=Homo sapiens GN=SBDS PE=1 SV=4	69.2	19	46	19	28.745
P13807	Glycogen [starch] synthase, muscle OS=Homo sapiens GN=GYS1 PE=1 SV=2	31.3433	17	43	17	83.732
O75340	Programmed cell death protein 6 OS=Homo sapiens GN=PDCD6 PE=1 SV=1	60.2094	12	83	12	21.855
P46781	40S ribosomal protein S9 OS=Homo sapiens GN=RPS9 PE=1 SV=3	62.8866	22	130	22	22.578
P08134	Rho-related GTP-binding protein RhoC OS=Homo sapiens GN=RHOC PE=1 SV=1	67.8756	11	63	3	21.992
P49411	Elongation factor Tu, mitochondrial OS=Homo sapiens GN=TUFM PE=1 SV=2	43.3628	15	52	14	49.51
Q6YHK3	CD109 antigen OS=Homo sapiens GN=CD109 PE=1 SV=2	18.4083	18	43	18	161.587
Q13263	Transcription intermediary factor 1-beta OS=Homo sapiens GN=TRIM28 PE=1 SV=5	29.5808	20	67	20	88.493
P46783	40S ribosomal protein S10 OS=Homo sapiens GN=RPS10 PE=1 SV=1	58.7879	12	155	12	18.886
P07858	Cathepsin B OS=Homo sapiens GN=CTSB PE=1 SV=3	43.0678	12	52	12	37.797
O60911	Cathepsin L2 OS=Homo sapiens GN=CTSV PE=1 SV=2	63.1737	14	67	14	37.305
P62910	60S ribosomal protein L32 OS=Homo sapiens GN=RPL32 PE=1 SV=2	44.4444	10	92	10	15.85
P41227	N-alpha-acetyltransferase 10 OS=Homo sapiens GN=NAA10 PE=1 SV=1	68.5106	13	41	13	26.442
P38117	Electron transfer flavoprotein subunit beta OS=Homo sapiens GN=ETFB PE=1 SV=3	61.9608	15	64	15	27.826
P16070	CD44 antigen OS=Homo sapiens GN=CD44 PE=1 SV=3	14.4205	10	86	10	81.487
P42285	Superkiller viralicidic activity 2-like 2 OS=Homo sapiens GN=SKIV2L2 PE=1 SV=3	20.5374	14	43	14	117.729
Q14103	Heterogeneous nuclear ribonucleoprotein D0 OS=Homo sapiens GN=HNRNPD PE=1 SV=1	40.8451	17	58	15	38.41
P63241-2	Isoform 2 of Eukaryotic translation initiation factor 5A-1 OS=Homo sapiens GN=EIF5A	55.9783	11	55	11	20.157
P34897	Serine hydroxymethyltransferase, mitochondrial OS=Homo sapiens GN=SHMT2 PE=1 SV=3	46.8254	16	54	15	55.958
P08243	Asparagine synthetase [glutamine-hydrolyzing] OS=Homo sapiens GN=ASNS PE=1 SV=4	34.7594	15	54	15	64.329
Q9UBQ5	Eukaryotic translation initiation factor 3 subunit K OS=Homo sapiens GN=EIF3K PE=1 SV=1	70.1835	12	51	12	25.043
P18085	ADP-ribosylation factor 4 OS=Homo sapiens GN=ARF4 PE=1 SV=3	61.6667	10	72	5	20.498
P07737	Profilin-1 OS=Homo sapiens GN=PFN1 PE=1 SV=2	73.5714	11	95	8	15.045
O00159	Unconventional myosin-Ic OS=Homo sapiens GN=MYO1C PE=1 SV=4	20.508	15	44	8	121.606
O75787	Renin receptor OS=Homo sapiens GN=ATP6AP2 PE=1 SV=2	43.4286	13	62	13	38.983
P52597	Heterogeneous nuclear ribonucleoprotein F OS=Homo sapiens GN=HNRNPF PE=1 SV=3	46.506	12	46	10	45.643
Q96KP4	Cytosolic non-specific dipeptidase OS=Homo sapiens GN=CNDP2 PE=1 SV=2	46.9474	15	44	15	52.845
P52888	Thimet oligopeptidase OS=Homo sapiens GN=THOP1 PE=1 SV=2	32.656	19	48	19	78.789
P61289-2	Isoform 2 of Proteasome activator complex subunit 3 OS=Homo sapiens GN=PSME3	47.191	13	56	13	30.867
Q9H0U4	Ras-related protein Rab-1B OS=Homo sapiens GN=RAB1B PE=1 SV=1	66.6667	10	64	3	22.157
P84085	ADP-ribosylation factor 5 OS=Homo sapiens GN=ARF5 PE=1 SV=2	65.5556	11	78	5	20.517
P51148-2	Isoform 2 of Ras-related protein Rab-5C OS=Homo sapiens GN=RAB5C	57.0281	11	59	8	27.019
P53634	Dipeptidyl peptidase 1 OS=Homo sapiens GN=CTSC PE=1 SV=2	34.3413	11	44	11	51.82
P49721	Proteasome subunit beta type-2 OS=Homo sapiens GN=PSMB2 PE=1 SV=1	59.7015	13	52	13	22.822
Q16762	Thiosulfate sulfurtransferase OS=Homo sapiens GN=TST PE=1 SV=4	52.862	12	53	11	33.408
P60510	Serine/threonine-protein phosphatase 4 catalytic subunit OS=Homo sapiens GN=PPP4C PE=1 SV=1	50.4886	11	47	9	35.057
Q9Y221	60S ribosome subunit biogenesis protein NIP7 homolog OS=Homo sapiens GN=NIP7 PE=1 SV=1	65	10	50	10	20.449
P39019	40S ribosomal protein S19 OS=Homo sapiens GN=RPS19 PE=1 SV=2	70.3448	15	111	15	16.051
Q12904-2	Isoform 2 of Aminoacyl tRNA synthase complex-interacting multifunctional protein 1 OS=Homo sapiens GN=AIMP1	66.369	15	36	15	37.016
P02545	Prelamin-A/C OS=Homo sapiens GN=LMNA PE=1 SV=1	22.8916	14	40	14	74.095
P60660	Myosin light polypeptide 6 OS=Homo sapiens GN=MYL6 PE=1 SV=2	58.2781	9	64	7	16.919
P46087-4	Isoform 4 of Probable 28S rRNA (cytosine(4447)-C(5))-methyltransferase OS=Homo sapiens GN=NOP2	20.9467	15	51	15	92.803
O43488	Aflatoxin B1 aldehyde reductase member 2 OS=Homo sapiens GN=AKR7A2 PE=1 SV=3	54.3175	13	55	13	39.564
P22061-2	Isoform 2 of Protein-L-isoaspartate(D-aspartate) O-methyltransferase OS=Homo sapiens GN=PCMT1	60.9649	10	34	3	24.664
Q02543	60S ribosomal protein L18a OS=Homo sapiens GN=RPL18A PE=1 SV=2	57.9545	17	104	17	20.749
P11233	Ras-related protein Ral-A OS=Homo sapiens GN=RALA PE=1 SV=1	50	11	54	6	23.552
P25789	Proteasome subunit alpha type-4 OS=Homo sapiens GN=PSMA4 PE=1 SV=1	48.659	9	46	9	29.465
P62316	Small nuclear ribonucleoprotein Sm D2 OS=Homo sapiens GN=SNRPD2 PE=1 SV=1	55.9322	10	86	10	13.518
P13804	Electron transfer flavoprotein subunit alpha, mitochondrial OS=Homo sapiens GN=ETFA PE=1 SV=1	50.4505	12	47	12	35.058
P62330	ADP-ribosylation factor 6 OS=Homo sapiens GN=ARF6 PE=1 SV=2	69.1429	11	57	11	20.069
Q9UL46	Proteasome activator complex subunit 2 OS=Homo sapiens GN=PSME2 PE=1 SV=4	64.0167	11	55	11	27.384
P62847-4	Isoform 4 of 40S ribosomal protein S24 OS=Homo sapiens GN=RPS24	16.609	6	91	6	32.41
P61256	60S ribosomal protein L26 OS=Macaca fascicularis GN=RPL26 PE=2 SV=1	63.4483	15	112	3	17.248
Q9NR30	Nucleolar RNA helicase 2 OS=Homo sapiens GN=DDX21 PE=1 SV=5	26.6922	16	45	15	87.29
P62269	40S ribosomal protein S18 OS=Homo sapiens GN=RPS18 PE=1 SV=3	52.6316	17	137	17	17.708
P21266	Glutathione S-transferase Mu 3 OS=Homo sapiens GN=GSTM3 PE=1 SV=3	62.6667	15	48	15	26.542
P62820	Ras-related protein Rab-1A OS=Homo sapiens GN=RAB1A PE=1 SV=3	68.2927	11	68	4	22.663
Q7Z2W4	Zinc finger CCCH-type antiviral protein 1 OS=Homo sapiens GN=ZC3HAV1 PE=1 SV=3	21.8404	14	40	14	101.367
P21926	CD9 antigen OS=Homo sapiens GN=CD9 PE=1 SV=4	33.3333	11	63	3	25.399
P40763	Signal transducer and activator of transcription 3 OS=Homo sapiens GN=STAT3 PE=1 SV=2	35.1948	18	40	18	88.011
Q9HB71	Calcyclin-binding protein OS=Homo sapiens GN=CACYBP PE=1 SV=2	48.2456	10	29	10	26.194
P62750	60S ribosomal protein L23a OS=Homo sapiens GN=RPL23A PE=1 SV=1	52.5641	16	116	16	17.684
Q99714	3-hydroxyacyl-CoA dehydrogenase type-2 OS=Homo sapiens GN=HSD17B10 PE=1 SV=3	73.5632	11	33	11	26.906
P35527	Keratin, type I cytoskeletal 9 OS=Homo sapiens GN=KRT9 PE=1 SV=3	34.6709	12	32	12	62.027
P02786	Transferrin receptor protein 1 OS=Homo sapiens GN=TFRC PE=1 SV=2	24.3421	15	50	15	84.818
P47895	Aldehyde dehydrogenase family 1 member A3 OS=Homo sapiens GN=ALDH1A3 PE=1 SV=2	38.2812	16	42	14	56.073
Q9NVJ2	ADP-ribosylation factor-like protein 8B OS=Homo sapiens GN=ARL8B PE=1 SV=1	55.3763	10	46	5	21.525
P09874	Poly [ADP-ribose] polymerase 1 OS=Homo sapiens GN=PARP1 PE=1 SV=4	26.43	19	42	19	113.012
Q08J23	tRNA (cytosine(34)-C(5))-methyltransferase OS=Homo sapiens GN=NSUN2 PE=1 SV=2	29.2047	14	36	14	86.416
P16278	Beta-galactosidase OS=Homo sapiens GN=GLB1 PE=1 SV=2	28.2127	15	49	15	76.027
Q15393	Splicing factor 3B subunit 3 OS=Homo sapiens GN=SF3B3 PE=1 SV=4	17.9951	16	38	16	135.492
P78417	Glutathione S-transferase omega-1 OS=Homo sapiens GN=GSTO1 PE=1 SV=2	58.9212	16	70	16	27.548
Q2KJ93	Cell division control protein 42 homolog OS=Bos taurus GN=CDC42 PE=1 SV=1	63.8743	10	68	9	21.245
Q92979	Ribosomal RNA small subunit methyltransferase NEP1 OS=Homo sapiens GN=EMG1 PE=1 SV=4	53.2787	11	68	11	26.703
P61970	Nuclear transport factor 2 OS=Homo sapiens GN=NUTF2 PE=1 SV=1	74.0157	6	43	6	14.469
Q07020	60S ribosomal protein L18 OS=Homo sapiens GN=RPL18 PE=1 SV=2	53.1915	14	127	14	21.621
P08727	Keratin, type I cytoskeletal 19 OS=Homo sapiens GN=KRT19 PE=1 SV=4	45.25	15	37	10	44.079
P01033	Metalloproteinase inhibitor 1 OS=Homo sapiens GN=TIMP1 PE=1 SV=1	60.3865	8	45	8	23.156
Q16181	Septin-7 OS=Homo sapiens GN=SEPT7 PE=1 SV=2	37.7574	14	49	13	50.648
P22392-2	Isoform 3 of Nucleoside diphosphate kinase B OS=Homo sapiens GN=NME2	65.5431	12	58	4	30.118
O96019	Actin-like protein 6A OS=Homo sapiens GN=ACTL6A PE=1 SV=1	40.0932	12	44	12	47.43
P14678-3	Isoform SM-B1 of Small nuclear ribonucleoprotein-associated proteins B and B' OS=Homo sapiens GN=SNRPB	29.0657	11	69	11	30.012
P47755	F-actin-capping protein subunit alpha-2 OS=Homo sapiens GN=CAPZA2 PE=1 SV=3	58.3916	11	44	9	32.929
P25787	Proteasome subunit alpha type-2 OS=Homo sapiens GN=PSMA2 PE=1 SV=2	56.4103	10	42	10	25.882
Q12906-7	Isoform 7 of Interleukin enhancer-binding factor 3 OS=Homo sapiens GN=ILF3	20.3786	16	39	16	95.748
Q9UQ80	Proliferation-associated protein 2G4 OS=Homo sapiens GN=PA2G4 PE=1 SV=3	42.6396	16	51	16	43.759
P36871	Phosphoglucomutase-1 OS=Homo sapiens GN=PGM1 PE=1 SV=3	41.8149	13	38	13	61.411
Q16576	Histone-binding protein RBBP7 OS=Homo sapiens GN=RBBP7 PE=1 SV=1	32.2353	11	50	5	47.79
A5A6I3	Eukaryotic translation initiation factor 3 subunit F OS=Pan troglodytes GN=EIF3F PE=2 SV=1	35.4571	10	32	10	37.894
P46940	Ras GTPase-activating-like protein IQGAP1 OS=Homo sapiens GN=IQGAP1 PE=1 SV=1	14.1219	16	34	16	189.134
P09417	Dihydropteridine reductase OS=Homo sapiens GN=QDPR PE=1 SV=2	54.0984	8	38	8	25.773
P60900	Proteasome subunit alpha type-6 OS=Homo sapiens GN=PSMA6 PE=1 SV=1	45.5285	10	69	10	27.382
P10301	Ras-related protein R-Ras OS=Homo sapiens GN=RRAS PE=1 SV=1	61.0092	11	40	9	23.466
P37235	Hippocalcin-like protein 1 OS=Homo sapiens GN=HPCAL1 PE=1 SV=3	66.3212	12	52	12	22.299
P49720	Proteasome subunit beta type-3 OS=Homo sapiens GN=PSMB3 PE=1 SV=2	39.0244	7	48	7	22.933
Q15785	Mitochondrial import receptor subunit TOM34 OS=Homo sapiens GN=TOMM34 PE=1 SV=2	51.1327	13	42	13	34.538
Q13283	Ras GTPase-activating protein-binding protein 1 OS=Homo sapiens GN=G3BP1 PE=1 SV=1	30.4721	10	33	10	52.132
Q9HB40	Retinoid-inducible serine carboxypeptidase OS=Homo sapiens GN=SCPEP1 PE=1 SV=1	39.1593	11	42	11	50.798
P62277	40S ribosomal protein S13 OS=Homo sapiens GN=RPS13 PE=1 SV=2	50.9934	12	107	12	17.212
Q76KA2	60S ribosomal protein L30 OS=Macaca fascicularis GN=RPL30 PE=3 SV=3	66.9565	9	94	9	12.776
P62266	40S ribosomal protein S23 OS=Homo sapiens GN=RPS23 PE=1 SV=3	61.5385	11	134	11	15.798
O00194	Ras-related protein Rab-27B OS=Homo sapiens GN=RAB27B PE=1 SV=4	53.211	11	50	11	24.592
P29144	Tripeptidyl-peptidase 2 OS=Homo sapiens GN=TPP2 PE=1 SV=4	18.5749	18	38	18	138.263
Q99816	Tumor susceptibility gene 101 protein OS=Homo sapiens GN=TSG101 PE=1 SV=2	36.6667	13	45	13	43.916
P52272	Heterogeneous nuclear ribonucleoprotein M OS=Homo sapiens GN=HNRNPM PE=1 SV=3	22.0548	13	50	13	77.464
P11021	78 kDa glucose-regulated protein OS=Homo sapiens GN=HSPA5 PE=1 SV=2	26.7584	13	42	11	72.288
P61313	60S ribosomal protein L15 OS=Homo sapiens GN=RPL15 PE=1 SV=2	54.902	14	80	14	24.131
Q9Y5B9	FACT complex subunit SPT16 OS=Homo sapiens GN=SUPT16H PE=1 SV=1	16.2369	15	44	15	119.838
P49189	4-trimethylaminobutyraldehyde dehydrogenase OS=Homo sapiens GN=ALDH9A1 PE=1 SV=3	39.0688	16	43	16	53.767
Q06323	Proteasome activator complex subunit 1 OS=Homo sapiens GN=PSME1 PE=1 SV=1	73.494	15	49	15	28.705
Q12846	Syntaxin-4 OS=Homo sapiens GN=STX4 PE=1 SV=2	55.5556	11	32	11	34.159
P21281	V-type proton ATPase subunit B, brain isoform OS=Homo sapiens GN=ATP6V1B2 PE=1 SV=3	42.0744	15	48	15	56.465
P56537	Eukaryotic translation initiation factor 6 OS=Homo sapiens GN=EIF6 PE=1 SV=1	56.7347	9	48	9	26.582
P62244	40S ribosomal protein S15a OS=Homo sapiens GN=RPS15A PE=1 SV=2	66.1538	10	114	10	14.83
P62070-4	Isoform 4 of Ras-related protein R-Ras2 OS=Homo sapiens GN=RRAS2	52.8571	10	45	8	24.18
Q96FW1	Ubiquitin thioesterase OTUB1 OS=Homo sapiens GN=OTUB1 PE=1 SV=2	41.6974	10	33	10	31.264
Q96SB4-3	Isoform 1 of SRSF protein kinase 1 OS=Homo sapiens GN=SRPK1	17.1913	12	42	9	92.354
P40429	60S ribosomal protein L13a OS=Homo sapiens GN=RPL13A PE=1 SV=2	45.8128	14	131	14	23.562
Q9NRA1	Platelet-derived growth factor C OS=Homo sapiens GN=PDGFC PE=1 SV=2	33.0435	12	48	12	39.005
P48556	26S proteasome non-ATPase regulatory subunit 8 OS=Homo sapiens GN=PSMD8 PE=1 SV=2	42.5714	15	52	15	39.587
O43396	Thioredoxin-like protein 1 OS=Homo sapiens GN=TXNL1 PE=1 SV=3	43.9446	10	27	10	32.231
Q9GZZ1	N-alpha-acetyltransferase 50 OS=Homo sapiens GN=NAA50 PE=1 SV=1	72.1893	15	51	15	19.386
P35606	Coatomer subunit beta' OS=Homo sapiens GN=COPB2 PE=1 SV=2	21.9647	14	35	14	102.422
P46060	Ran GTPase-activating protein 1 OS=Homo sapiens GN=RANGAP1 PE=1 SV=1	32.368	16	38	16	63.502
P46778	60S ribosomal protein L21 OS=Homo sapiens GN=RPL21 PE=1 SV=2	54.375	13	66	13	18.553
Q04837	Single-stranded DNA-binding protein, mitochondrial OS=Homo sapiens GN=SSBP1 PE=1 SV=1	58.1081	8	47	8	17.249
Q92598	Heat shock protein 105 kDa OS=Homo sapiens GN=HSPH1 PE=1 SV=1	16.6667	11	39	8	96.804
Q15691	Microtubule-associated protein RP/EB family member 1 OS=Homo sapiens GN=MAPRE1 PE=1 SV=3	51.8657	11	25	11	29.98
O60701	UDP-glucose 6-dehydrogenase OS=Homo sapiens GN=UGDH PE=1 SV=1	37.4494	12	32	12	54.989
Q16658	Fascin OS=Homo sapiens GN=FSCN1 PE=1 SV=3	32.0487	11	28	11	54.496
P16083	Ribosyldihydronicotinamide dehydrogenase [quinone] OS=Homo sapiens GN=NQO2 PE=1 SV=5	64.9351	11	30	11	25.902
O95816	BAG family molecular chaperone regulator 2 OS=Homo sapiens GN=BAG2 PE=1 SV=1	54.9763	11	37	11	23.757
P07602-3	Isoform Sap-mu-9 of Prosaposin OS=Homo sapiens GN=PSAP	33.5863	13	44	13	58.445
P09661	U2 small nuclear ribonucleoprotein A' OS=Homo sapiens GN=SNRPA1 PE=1 SV=2	56.4706	10	52	10	28.398
Q6IAA8	Ragulator complex protein LAMTOR1 OS=Homo sapiens GN=LAMTOR1 PE=1 SV=2	75.1553	9	40	9	17.734
P62899	60S ribosomal protein L31 OS=Homo sapiens GN=RPL31 PE=1 SV=1	55.2	12	81	12	14.454
P63167	Dynein light chain 1, cytoplasmic OS=Homo sapiens GN=DYNLL1 PE=1 SV=1	64.0449	5	46	2	10.359
P63208	S-phase kinase-associated protein 1 OS=Homo sapiens GN=SKP1 PE=1 SV=2	63.8037	10	35	10	18.646
P83731	60S ribosomal protein L24 OS=Homo sapiens GN=RPL24 PE=1 SV=1	50.9554	12	96	12	17.768
P0CG30	Glutathione S-transferase theta-2B OS=Homo sapiens GN=GSTT2B PE=1 SV=1	57.377	9	33	9	27.49
P23246	Splicing factor, proline- and glutamine-rich OS=Homo sapiens GN=SFPQ PE=1 SV=2	24.3281	11	42	10	76.102
P63000-2	Isoform B of Ras-related C3 botulinum toxin substrate 1 OS=Homo sapiens GN=RAC1	41.2322	10	57	9	23.452
P46776	60S ribosomal protein L27a OS=Homo sapiens GN=RPL27A PE=1 SV=2	47.2973	11	67	11	16.551
Q9H0D6	5'-3' exoribonuclease 2 OS=Homo sapiens GN=XRN2 PE=1 SV=1	17.0526	11	34	11	108.513
P01116-2	Isoform 2B of GTPase KRas OS=Homo sapiens GN=KRAS	62.234	10	40	3	21.411
P84095	Rho-related GTP-binding protein RhoG OS=Homo sapiens GN=RHOG PE=1 SV=1	59.1623	11	43	10	21.295
O60832	H/ACA ribonucleoprotein complex subunit 4 OS=Homo sapiens GN=DKC1 PE=1 SV=3	33.6576	11	36	11	57.638
P61353	60S ribosomal protein L27 OS=Homo sapiens GN=RPL27 PE=1 SV=2	55.1471	12	88	12	15.788
Q96EK6	Glucosamine 6-phosphate N-acetyltransferase OS=Homo sapiens GN=GNPNAT1 PE=1 SV=1	69.0217	9	42	9	20.736
Q15366-2	Isoform 2 of Poly(rC)-binding protein 2 OS=Homo sapiens GN=PCBP2	31.694	8	41	6	38.627
P25788	Proteasome subunit alpha type-3 OS=Homo sapiens GN=PSMA3 PE=1 SV=2	32.9412	10	62	10	28.415
P25398	40S ribosomal protein S12 OS=Homo sapiens GN=RPS12 PE=1 SV=3	57.5758	8	49	8	14.505
P59998-3	Isoform 3 of Actin-related protein 2/3 complex subunit 4 OS=Homo sapiens GN=ARPC4	58.2888	9	46	9	21.574
A5A6K2	Translationally-controlled tumor protein OS=Pan troglodytes GN=TPT1 PE=2 SV=1	58.7209	6	34	6	19.583
P46459	Vesicle-fusing ATPase OS=Homo sapiens GN=NSF PE=1 SV=3	22.043	15	41	15	82.542
Q99497	Protein deglycase DJ-1 OS=Homo sapiens GN=PARK7 PE=1 SV=2	63.4921	9	32	9	19.878
P62913	60S ribosomal protein L11 OS=Homo sapiens GN=RPL11 PE=1 SV=2	41.0112	11	77	11	20.24
O75608	Acyl-protein thioesterase 1 OS=Homo sapiens GN=LYPLA1 PE=1 SV=1	60.8696	9	47	9	24.653
O43809	Cleavage and polyadenylation specificity factor subunit 5 OS=Homo sapiens GN=NUDT21 PE=1 SV=1	51.9824	9	32	9	26.211
P61019	Ras-related protein Rab-2A OS=Homo sapiens GN=RAB2A PE=1 SV=1	61.3208	12	46	12	23.531
P38646	Stress-70 protein, mitochondrial OS=Homo sapiens GN=HSPA9 PE=1 SV=2	23.4168	12	36	11	73.635
O43399-7	Isoform 7 of Tumor protein D54 OS=Homo sapiens GN=TPD52L2	49.345	10	36	10	24.839
P63151-2	Isoform 2 of Serine/threonine-protein phosphatase 2A 55 kDa regulatory subunit B alpha isoform OS=Homo sapiens GN=PPP2R2A	38.512	12	34	12	52.966
Q13151	Heterogeneous nuclear ribonucleoprotein A0 OS=Homo sapiens GN=HNRNPA0 PE=1 SV=1	46.8852	9	28	8	30.822
Q01628	Interferon-induced transmembrane protein 3 OS=Homo sapiens GN=IFITM3 PE=1 SV=2	49.6241	4	34	4	14.622
Q7L1Q6-3	Isoform 3 of Basic leucine zipper and W2 domain-containing protein 1 OS=Homo sapiens GN=BZW1	41.6851	16	46	14	51.249
P35613	Basigin OS=Homo sapiens GN=BSG PE=1 SV=2	25.974	8	26	8	42.174
Q04828	Aldo-keto reductase family 1 member C1 OS=Homo sapiens GN=AKR1C1 PE=1 SV=1	51.3932	12	30	12	36.765
Q9BV86	N-terminal Xaa-Pro-Lys N-methyltransferase 1 OS=Homo sapiens GN=NTMT1 PE=1 SV=3	51.1211	8	26	8	25.371
Q62376	U1 small nuclear ribonucleoprotein 70 kDa OS=Mus musculus GN=Snrnp70 PE=1 SV=2	24.7768	12	44	12	51.961
P11172	Uridine 5'-monophosphate synthase OS=Homo sapiens GN=UMPS PE=1 SV=1	31.6667	11	38	11	52.189
O14773	Tripeptidyl-peptidase 1 OS=Homo sapiens GN=TPP1 PE=1 SV=2	23.9787	8	26	8	61.21
Q96DG6	Carboxymethylenebutenolidase homolog OS=Homo sapiens GN=CMBL PE=1 SV=1	45.7143	12	36	12	28.03
P62158	Calmodulin OS=Homo sapiens GN=CALM1 PE=1 SV=2	47.651	11	41	11	16.827
Q9UNH7	Sorting nexin-6 OS=Homo sapiens GN=SNX6 PE=1 SV=1	27.8325	10	26	10	46.62
Q8NFJ5	Retinoic acid-induced protein 3 OS=Homo sapiens GN=GPRC5A PE=1 SV=2	25.4902	9	44	9	40.225
Q969Q0	60S ribosomal protein L36a-like OS=Homo sapiens GN=RPL36AL PE=1 SV=3	42.4528	10	40	2	12.461
Q15046-2	Isoform Mitochondrial of Lysine--tRNA ligase OS=Homo sapiens GN=KARS	24.32	13	37	13	71.451
Q15465	Sonic hedgehog protein OS=Homo sapiens GN=SHH PE=1 SV=1	20.7792	12	42	12	49.576
P35244	Replication protein A 14 kDa subunit OS=Homo sapiens GN=RPA3 PE=1 SV=1	80.1653	6	28	6	13.56
Q9BRJ6	Uncharacterized protein C7orf50 OS=Homo sapiens GN=C7orf50 PE=1 SV=1	46.3918	8	32	8	22.07
P29317	Ephrin type-A receptor 2 OS=Homo sapiens GN=EPHA2 PE=1 SV=2	12.8074	11	53	10	108.197
Q9UKM9	RNA-binding protein Raly OS=Homo sapiens GN=RALY PE=1 SV=1	36.2745	10	33	10	32.444
Q15365	Poly(rC)-binding protein 1 OS=Homo sapiens GN=PCBP1 PE=1 SV=2	32.0225	7	37	5	37.474
P32119	Peroxiredoxin-2 OS=Homo sapiens GN=PRDX2 PE=1 SV=5	69.1919	11	55	10	21.878
P23284	Peptidyl-prolyl cis-trans isomerase B OS=Homo sapiens GN=PPIB PE=1 SV=2	51.3889	12	40	12	23.728
O43175	D-3-phosphoglycerate dehydrogenase OS=Homo sapiens GN=PHGDH PE=1 SV=4	27.0169	11	32	11	56.614
P35268	60S ribosomal protein L22 OS=Homo sapiens GN=RPL22 PE=1 SV=2	62.5	8	58	8	14.778
P16401	Histone H1.5 OS=Homo sapiens GN=HIST1H1B PE=1 SV=3	34.0708	12	48	9	22.566
P01130	Low-density lipoprotein receptor OS=Homo sapiens GN=LDLR PE=1 SV=1	18.3721	10	28	10	95.314
P60033	CD81 antigen OS=Homo sapiens GN=CD81 PE=1 SV=1	34.322	6	52	6	25.792
P06737	Glycogen phosphorylase, liver form OS=Homo sapiens GN=PYGL PE=1 SV=4	16.647	12	48	4	97.087
P84098	60S ribosomal protein L19 OS=Homo sapiens GN=RPL19 PE=1 SV=1	32.1429	9	57	9	23.451
P11766	Alcohol dehydrogenase class-3 OS=Homo sapiens GN=ADH5 PE=1 SV=4	46.2567	12	41	12	39.698
Q9BQA1	Methylosome protein 50 OS=Homo sapiens GN=WDR77 PE=1 SV=1	40.6433	9	35	9	36.701
P30050	60S ribosomal protein L12 OS=Homo sapiens GN=RPL12 PE=1 SV=1	63.6364	8	92	8	17.808
O43390	Heterogeneous nuclear ribonucleoprotein R OS=Homo sapiens GN=HNRNPR PE=1 SV=1	23.3807	12	40	7	70.899
Q93077	Histone H2A type 1-C OS=Homo sapiens GN=HIST1H2AC PE=1 SV=3	68.4615	9	131	1	14.097
O00422	Histone deacetylase complex subunit SAP18 OS=Homo sapiens GN=SAP18 PE=1 SV=1	45.7516	10	32	10	17.55
Q15286	Ras-related protein Rab-35 OS=Homo sapiens GN=RAB35 PE=1 SV=1	68.1592	11	54	9	23.011
Q96PK6	RNA-binding protein 14 OS=Homo sapiens GN=RBM14 PE=1 SV=2	21.5247	8	24	8	69.449
Q9UJA5	tRNA (adenine(58)-N(1))-methyltransferase non-catalytic subunit TRM6 OS=Homo sapiens GN=TRMT6 PE=1 SV=1	23.34	10	38	10	55.764
O00410-3	Isoform 3 of Importin-5 OS=Homo sapiens GN=IPO5	15.6054	12	28	10	125.464
P61026	Ras-related protein Rab-10 OS=Homo sapiens GN=RAB10 PE=1 SV=1	57.5	12	47	9	22.527
P61081	NEDD8-conjugating enzyme Ubc12 OS=Homo sapiens GN=UBE2M PE=1 SV=1	51.9126	11	44	11	20.887
Q15836	Vesicle-associated membrane protein 3 OS=Homo sapiens GN=VAMP3 PE=1 SV=3	41	5	24	2	11.302
Q5VWZ2	Lysophospholipase-like protein 1 OS=Homo sapiens GN=LYPLAL1 PE=1 SV=3	44.7257	7	24	7	26.299
Q15126	Phosphomevalonate kinase OS=Homo sapiens GN=PMVK PE=1 SV=3	50	10	30	7	21.981
Q13162	Peroxiredoxin-4 OS=Homo sapiens GN=PRDX4 PE=1 SV=1	41.3284	9	39	7	30.521
P29992	Guanine nucleotide-binding protein subunit alpha-11 OS=Homo sapiens GN=GNA11 PE=1 SV=2	37.883	10	24	10	42.097
P30626	Sorcin OS=Homo sapiens GN=SRI PE=1 SV=1	50	9	40	9	21.662
Q13148	TAR DNA-binding protein 43 OS=Homo sapiens GN=TARDBP PE=1 SV=1	37.4396	9	35	9	44.711
P25685	DnaJ homolog subfamily B member 1 OS=Homo sapiens GN=DNAJB1 PE=1 SV=4	32.0588	11	38	10	38.02
O95456	Proteasome assembly chaperone 1 OS=Homo sapiens GN=PSMG1 PE=1 SV=1	48.2639	10	32	10	32.833
Q14258	E3 ubiquitin/ISG15 ligase TRIM25 OS=Homo sapiens GN=TRIM25 PE=1 SV=2	25.0794	13	35	13	70.928
P49755	Transmembrane emp24 domain-containing protein 10 OS=Homo sapiens GN=TMED10 PE=1 SV=2	38.8128	7	28	7	24.96
P62314	Small nuclear ribonucleoprotein Sm D1 OS=Homo sapiens GN=SNRPD1 PE=1 SV=1	54.6218	5	30	5	13.273
Q9BVG4	Protein PBDC1 OS=Homo sapiens GN=PBDC1 PE=1 SV=1	43.7768	10	26	10	26.041
P31350-2	Isoform 2 of Ribonucleoside-diphosphate reductase subunit M2 OS=Homo sapiens GN=RRM2	35.412	12	26	10	51.06
P00374	Dihydrofolate reductase OS=Homo sapiens GN=DHFR PE=1 SV=2	51.8717	8	31	8	21.439
Q7Z4W1	L-xylulose reductase OS=Homo sapiens GN=DCXR PE=1 SV=2	46.3115	8	23	8	25.897
P00492	Hypoxanthine-guanine phosphoribosyltransferase OS=Homo sapiens GN=HPRT1 PE=1 SV=2	59.1743	9	36	9	24.564
P78362-2	Isoform 2 of SRSF protein kinase 2 OS=Homo sapiens GN=SRPK2	16.5951	10	32	7	78.979
P08195-4	Isoform 4 of 4F2 cell-surface antigen heavy chain OS=Homo sapiens GN=SLC3A2	24.0545	12	28	12	71.079
P26599-3	Isoform 3 of Polypyrimidine tract-binding protein 1 OS=Homo sapiens GN=PTBP1	24.5961	8	22	8	59.596
P15121	Aldose reductase OS=Homo sapiens GN=AKR1B1 PE=1 SV=3	51.5823	12	32	11	35.83
O60493	Sorting nexin-3 OS=Homo sapiens GN=SNX3 PE=1 SV=3	64.8148	11	44	9	18.751
Q9Y2Q3	Glutathione S-transferase kappa 1 OS=Homo sapiens GN=GSTK1 PE=1 SV=3	42.0354	8	28	8	25.48
P62318	Small nuclear ribonucleoprotein Sm D3 OS=Homo sapiens GN=SNRPD3 PE=1 SV=1	47.619	4	42	4	13.907
P36404	ADP-ribosylation factor-like protein 2 OS=Homo sapiens GN=ARL2 PE=1 SV=4	45.6522	8	35	8	20.865
P20042	Eukaryotic translation initiation factor 2 subunit 2 OS=Homo sapiens GN=EIF2S2 PE=1 SV=2	26.7267	11	40	11	38.364
Q9BQ52	Zinc phosphodiesterase ELAC protein 2 OS=Homo sapiens GN=ELAC2 PE=1 SV=2	23.8499	11	28	11	92.16
Q9H2J4	Phosducin-like protein 3 OS=Homo sapiens GN=PDCL3 PE=1 SV=1	55.2301	9	30	9	27.597
Q9Y6M1	Insulin-like growth factor 2 mRNA-binding protein 2 OS=Homo sapiens GN=IGF2BP2 PE=1 SV=2	21.7028	10	27	9	66.081
P30085	UMP-CMP kinase OS=Homo sapiens GN=CMPK1 PE=1 SV=3	45.4082	8	27	8	22.208
P55036	26S proteasome non-ATPase regulatory subunit 4 OS=Homo sapiens GN=PSMD4 PE=1 SV=1	29.7082	8	21	8	40.711
P55209	Nucleosome assembly protein 1-like 1 OS=Homo sapiens GN=NAP1L1 PE=1 SV=1	25.0639	9	28	7	45.346
O95104	Splicing factor, arginine/serine-rich 15 OS=Homo sapiens GN=SCAF4 PE=1 SV=3	8.80558	6	20	6	125.79
O43324	Eukaryotic translation elongation factor 1 epsilon-1 OS=Homo sapiens GN=EEF1E1 PE=1 SV=1	59.7701	10	38	10	19.798
Q16629	Serine/arginine-rich splicing factor 7 OS=Homo sapiens GN=SRSF7 PE=1 SV=1	31.0924	9	39	8	27.35
P46779	60S ribosomal protein L28 OS=Homo sapiens GN=RPL28 PE=1 SV=3	45.9854	9	58	9	15.738
Q9UL26	Ras-related protein Rab-22A OS=Homo sapiens GN=RAB22A PE=1 SV=2	52.5773	7	16	5	21.841
Q9BTE3-2	Isoform 2 of Mini-chromosome maintenance complex-binding protein OS=Homo sapiens GN=MCMBP	18.9062	11	34	11	72.703
P84103	Serine/arginine-rich splicing factor 3 OS=Homo sapiens GN=SRSF3 PE=1 SV=1	43.2927	8	33	7	19.318
Q13253	Noggin OS=Homo sapiens GN=NOG PE=1 SV=1	48.2759	8	34	8	25.757
P62995	Transformer-2 protein homolog beta OS=Homo sapiens GN=TRA2B PE=1 SV=1	28.8194	6	26	5	33.646
O15372	Eukaryotic translation initiation factor 3 subunit H OS=Homo sapiens GN=EIF3H PE=1 SV=1	38.9205	9	22	9	39.905
Q13907-2	Isoform 2 of Isopentenyl-diphosphate Delta-isomerase 1 OS=Homo sapiens GN=IDI1	40.1408	10	30	10	32.465
Q9Y223-2	Isoform 2 of Bifunctional UDP-N-acetylglucosamine 2-epimerase/N-acetylmannosamine kinase OS=Homo sapiens GN=GNE	18.0611	11	24	11	83.013
O95433	Activator of 90 kDa heat shock protein ATPase homolog 1 OS=Homo sapiens GN=AHSA1 PE=1 SV=1	34.9112	9	25	9	38.25
P09382	Galectin-1 OS=Homo sapiens GN=LGALS1 PE=1 SV=2	51.1111	6	36	6	14.706
Q9NRW3	DNA dC->dU-editing enzyme APOBEC-3C OS=Homo sapiens GN=APOBEC3C PE=1 SV=2	35.2632	5	30	4	22.811
P30043	Flavin reductase (NADPH) OS=Homo sapiens GN=BLVRB PE=1 SV=3	47.0874	5	19	5	22.105
O75390	Citrate synthase, mitochondrial OS=Homo sapiens GN=CS PE=1 SV=2	34.1202	10	41	10	51.68
P61006	Ras-related protein Rab-8A OS=Homo sapiens GN=RAB8A PE=1 SV=1	35.2657	8	40	4	23.653
Q9NPD3	Exosome complex component RRP41 OS=Homo sapiens GN=EXOSC4 PE=1 SV=3	39.5918	8	29	8	26.366
P47813	Eukaryotic translation initiation factor 1A, X-chromosomal OS=Homo sapiens GN=EIF1AX PE=1 SV=2	55.5556	9	40	9	16.45
P62495	Eukaryotic peptide chain release factor subunit 1 OS=Homo sapiens GN=ETF1 PE=1 SV=3	27.9176	9	28	9	49
Q96QD8	Sodium-coupled neutral amino acid transporter 2 OS=Homo sapiens GN=SLC38A2 PE=1 SV=2	18.9723	7	28	7	55.99
Q99436	Proteasome subunit beta type-7 OS=Homo sapiens GN=PSMB7 PE=1 SV=1	48.3755	10	30	10	29.946
O14744	Protein arginine N-methyltransferase 5 OS=Homo sapiens GN=PRMT5 PE=1 SV=4	24.1758	11	28	11	72.638
Q9NQ88	Fructose-2,6-bisphosphatase TIGAR OS=Homo sapiens GN=TIGAR PE=1 SV=1	52.963	9	28	9	30.043
Q07666	KH domain-containing, RNA-binding, signal transduction-associated protein 1 OS=Homo sapiens GN=KHDRBS1 PE=1 SV=1	20.0903	10	40	10	48.197
P63172	Dynein light chain Tctex-type 1 OS=Homo sapiens GN=DYNLT1 PE=1 SV=1	79.646	5	26	5	12.444
P05386	60S acidic ribosomal protein P1 OS=Homo sapiens GN=RPLP1 PE=1 SV=1	67.5439	4	29	3	11.507
P43243	Matrin-3 OS=Homo sapiens GN=MATR3 PE=1 SV=2	13.5773	6	18	6	94.565
P50914	60S ribosomal protein L14 OS=Homo sapiens GN=RPL14 PE=1 SV=4	33.4884	7	75	7	23.417
Q15907	Ras-related protein Rab-11B OS=Homo sapiens GN=RAB11B PE=1 SV=4	52.7523	10	40	10	24.473
Q9ULC4-3	Isoform 3 of Malignant T-cell-amplified sequence 1 OS=Homo sapiens GN=MCTS1	51.0989	7	38	7	20.537
Q9NPF4	Probable tRNA N6-adenosine threonylcarbamoyltransferase OS=Homo sapiens GN=OSGEP PE=1 SV=1	42.6866	9	22	9	36.403
O95163	Elongator complex protein 1 OS=Homo sapiens GN=IKBKAP PE=1 SV=3	8.85886	9	21	9	150.159
O75323	Protein NipSnap homolog 2 OS=Homo sapiens GN=GBAS PE=1 SV=1	30.4196	9	30	7	33.721
P60981	Destrin OS=Homo sapiens GN=DSTN PE=1 SV=3	55.1515	10	30	10	18.493
O14828	Secretory carrier-associated membrane protein 3 OS=Homo sapiens GN=SCAMP3 PE=1 SV=3	29.3948	7	25	7	38.262
P48735	Isocitrate dehydrogenase [NADP], mitochondrial OS=Homo sapiens GN=IDH2 PE=1 SV=2	21.2389	9	26	8	50.877
Q9GZS3	WD repeat-containing protein 61 OS=Homo sapiens GN=WDR61 PE=1 SV=1	41.3115	7	20	7	33.56
Q06210	Glutamine--fructose-6-phosphate aminotransferase [isomerizing] 1 OS=Homo sapiens GN=GFPT1 PE=1 SV=3	22.7468	10	26	10	78.756
P31942	Heterogeneous nuclear ribonucleoprotein H3 OS=Homo sapiens GN=HNRNPH3 PE=1 SV=2	29.4798	8	31	8	36.903
Q96DE0	U8 snoRNA-decapping enzyme OS=Homo sapiens GN=NUDT16 PE=1 SV=2	51.7949	7	31	6	21.26
Q969U7	Proteasome assembly chaperone 2 OS=Homo sapiens GN=PSMG2 PE=1 SV=1	26.1364	7	30	7	29.377
P10646	Tissue factor pathway inhibitor OS=Homo sapiens GN=TFPI PE=1 SV=1	31.25	7	20	7	34.992
Q15185	Prostaglandin E synthase 3 OS=Homo sapiens GN=PTGES3 PE=1 SV=1	43.125	7	28	7	18.685
P0C0S5	Histone H2A.Z OS=Homo sapiens GN=H2AFZ PE=1 SV=2	53.9062	6	70	4	13.545
P51151	Ras-related protein Rab-9A OS=Homo sapiens GN=RAB9A PE=1 SV=1	43.7811	8	27	8	22.823
Q9BUP3-3	Isoform 3 of Oxidoreductase HTATIP2 OS=Homo sapiens GN=HTATIP2	42.7536	10	30	10	30.112
Q9NP72-2	Isoform 2 of Ras-related protein Rab-18 OS=Homo sapiens GN=RAB18	42.9787	8	28	8	26.393
P49773	Histidine triad nucleotide-binding protein 1 OS=Homo sapiens GN=HINT1 PE=1 SV=2	79.3651	6	18	6	13.793
P51610-4	Isoform 4 of Host cell factor 1 OS=Homo sapiens GN=HCFC1	7.64791	11	30	11	213.272
P61923	Coatomer subunit zeta-1 OS=Homo sapiens GN=COPZ1 PE=1 SV=1	44.0678	7	31	7	20.185
Q9Y3B4	Splicing factor 3B subunit 6 OS=Homo sapiens GN=SF3B6 PE=1 SV=1	52.8	6	29	6	14.576
P30044	Peroxiredoxin-5, mitochondrial OS=Homo sapiens GN=PRDX5 PE=1 SV=4	37.3832	8	32	8	22.073
Q9BY32	Inosine triphosphate pyrophosphatase OS=Homo sapiens GN=ITPA PE=1 SV=2	35.0515	6	26	6	21.432
P62854	40S ribosomal protein S26 OS=Homo sapiens GN=RPS26 PE=1 SV=3	50.4348	5	56	5	13.007
Q13247	Serine/arginine-rich splicing factor 6 OS=Homo sapiens GN=SRSF6 PE=1 SV=2	25.2907	10	31	9	39.563
P42766	60S ribosomal protein L35 OS=Homo sapiens GN=RPL35 PE=1 SV=2	47.9675	10	38	10	14.543
O76003	Glutaredoxin-3 OS=Homo sapiens GN=GLRX3 PE=1 SV=2	34.3284	8	24	8	37.408
Q9UKS6	Protein kinase C and casein kinase substrate in neurons protein 3 OS=Homo sapiens GN=PACSIN3 PE=1 SV=2	27.3585	9	18	9	48.457
O75489	NADH dehydrogenase [ubiquinone] iron-sulfur protein 3, mitochondrial OS=Homo sapiens GN=NDUFS3 PE=1 SV=1	33.3333	8	19	8	30.223
Q14019	Coactosin-like protein OS=Homo sapiens GN=COTL1 PE=1 SV=3	62.6761	10	34	10	15.935
Q15021	Condensin complex subunit 1 OS=Homo sapiens GN=NCAPD2 PE=1 SV=3	9.20771	9	20	9	157.082
Q15717-2	Isoform 2 of ELAV-like protein 1 OS=Homo sapiens GN=ELAVL1	30.5949	9	31	9	38.972
Q9BRG1	Vacuolar protein-sorting-associated protein 25 OS=Homo sapiens GN=VPS25 PE=1 SV=1	61.9318	9	28	9	20.735
Q13242	Serine/arginine-rich splicing factor 9 OS=Homo sapiens GN=SRSF9 PE=1 SV=1	44.3439	10	32	10	25.526
Q01130	Serine/arginine-rich splicing factor 2 OS=Homo sapiens GN=SRSF2 PE=1 SV=4	19.457	4	32	4	25.461
P35080-2	Isoform IIb of Profilin-2 OS=Homo sapiens GN=PFN2	50.7143	7	43	4	15.078
P60866-2	Isoform 2 of 40S ribosomal protein S20 OS=Homo sapiens GN=RPS20	30.9859	6	44	6	15.995
Q96HJ9-2	Isoform 2 of UPF0562 protein C7orf55 OS=Homo sapiens GN=C7orf55	22.4891	10	24	8	54.191
P55010	Eukaryotic translation initiation factor 5 OS=Homo sapiens GN=EIF5 PE=1 SV=2	22.2738	8	26	8	49.192
Q98TF6	60S ribosomal protein L36 OS=Gallus gallus GN=RPL36 PE=3 SV=1	31.4286	6	54	6	12.288
Q92572	AP-3 complex subunit sigma-1 OS=Homo sapiens GN=AP3S1 PE=1 SV=1	42.487	8	27	8	21.718
P61272	60S ribosomal protein L35a OS=Macaca fascicularis GN=RPL35A PE=3 SV=1	64.5455	12	62	12	12.53
P00568	Adenylate kinase isoenzyme 1 OS=Homo sapiens GN=AK1 PE=1 SV=3	43.299	7	23	7	21.621
O75369-8	Isoform 8 of Filamin-B OS=Homo sapiens GN=FLNB	3.98785	9	26	6	281.459
Q13098-7	Isoform 2 of COP9 signalosome complex subunit 1 OS=Homo sapiens GN=GPS1	22.2011	9	18	9	59.013
Q14839-2	Isoform 2 of Chromodomain-helicase-DNA-binding protein 4 OS=Homo sapiens GN=CHD4	5.05155	9	18	9	220.709
P48444	Coatomer subunit delta OS=Homo sapiens GN=ARCN1 PE=1 SV=1	17.6125	9	40	9	57.174
P26196	Probable ATP-dependent RNA helicase DDX6 OS=Homo sapiens GN=DDX6 PE=1 SV=2	28.5714	10	29	10	54.382
Q9Y6W5	Wiskott-Aldrich syndrome protein family member 2 OS=Homo sapiens GN=WASF2 PE=1 SV=3	13.4538	4	18	4	54.25
Q01650	Large neutral amino acids transporter small subunit 1 OS=Homo sapiens GN=SLC7A5 PE=1 SV=2	12.8205	5	18	5	54.974
Q14694-2	Isoform 2 of Ubiquitin carboxyl-terminal hydrolase 10 OS=Homo sapiens GN=USP10	10.1655	7	24	7	92.54
Q8NG11	Tetraspanin-14 OS=Homo sapiens GN=TSPAN14 PE=1 SV=1	27.4074	9	30	9	30.671
O75832	26S proteasome non-ATPase regulatory subunit 10 OS=Homo sapiens GN=PSMD10 PE=1 SV=1	37.1681	7	22	7	24.412
O15145	Actin-related protein 2/3 complex subunit 3 OS=Homo sapiens GN=ARPC3 PE=1 SV=3	38.764	8	46	8	20.533
Q9NT62	Ubiquitin-like-conjugating enzyme ATG3 OS=Homo sapiens GN=ATG3 PE=1 SV=1	21.3376	6	18	6	35.841
P00533	Epidermal growth factor receptor OS=Homo sapiens GN=EGFR PE=1 SV=2	7.60331	7	28	7	134.19
Q06203	Amidophosphoribosyltransferase OS=Homo sapiens GN=PPAT PE=1 SV=1	21.47	9	22	9	57.362
Q8NBT2	Kinetochore protein Spc24 OS=Homo sapiens GN=SPC24 PE=1 SV=2	40.6091	5	12	5	22.464
O00186	Syntaxin-binding protein 3 OS=Homo sapiens GN=STXBP3 PE=1 SV=2	15.3716	6	21	6	67.721
P55769	NHP2-like protein 1 OS=Homo sapiens GN=SNU13 PE=1 SV=3	53.125	7	30	7	14.165
Q9HAN9	Nicotinamide/nicotinic acid mononucleotide adenylyltransferase 1 OS=Homo sapiens GN=NMNAT1 PE=1 SV=1	29.3907	7	18	7	31.913
Q9BV57	1,2-dihydroxy-3-keto-5-methylthiopentene dioxygenase OS=Homo sapiens GN=ADI1 PE=1 SV=1	40.2235	6	22	6	21.485
P54577	Tyrosine--tRNA ligase, cytoplasmic OS=Homo sapiens GN=YARS PE=1 SV=4	21.4015	10	27	10	59.106
Q13630	GDP-L-fucose synthase OS=Homo sapiens GN=TSTA3 PE=1 SV=1	33.9564	7	22	7	35.87
P36405	ADP-ribosylation factor-like protein 3 OS=Homo sapiens GN=ARL3 PE=1 SV=2	58.2418	7	22	7	20.443
P62304	Small nuclear ribonucleoprotein E OS=Homo sapiens GN=SNRPE PE=1 SV=1	65.2174	4	28	4	10.797
P42677	40S ribosomal protein S27 OS=Homo sapiens GN=RPS27 PE=1 SV=3	41.6667	6	46	3	9.455
P30566	Adenylosuccinate lyase OS=Homo sapiens GN=ADSL PE=1 SV=2	21.4876	8	30	8	54.854
Q92621	Nuclear pore complex protein Nup205 OS=Homo sapiens GN=NUP205 PE=1 SV=3	5.6163	9	20	9	227.776
Q9H9T3	Elongator complex protein 3 OS=Homo sapiens GN=ELP3 PE=1 SV=2	19.9269	9	24	9	62.219
Q8N684-3	Isoform 3 of Cleavage and polyadenylation specificity factor subunit 7 OS=Homo sapiens GN=CPSF7	16.3424	6	28	6	56.341
P09488	Glutathione S-transferase Mu 1 OS=Homo sapiens GN=GSTM1 PE=1 SV=3	38.0734	7	26	7	25.695
Q8TED0	U3 small nucleolar RNA-associated protein 15 homolog OS=Homo sapiens GN=UTP15 PE=1 SV=3	19.8842	7	20	7	58.379
P50454	Serpin H1 OS=Homo sapiens GN=SERPINH1 PE=1 SV=2	21.5311	6	20	6	46.411
Q99627	COP9 signalosome complex subunit 8 OS=Homo sapiens GN=COPS8 PE=1 SV=1	30.1435	4	21	4	23.211
P39748	Flap endonuclease 1 OS=Homo sapiens GN=FEN1 PE=1 SV=1	27.1053	7	18	7	42.566
P13861	cAMP-dependent protein kinase type II-alpha regulatory subunit OS=Homo sapiens GN=PRKAR2A PE=1 SV=2	17.3267	5	16	5	45.49
O75494	Serine/arginine-rich splicing factor 10 OS=Homo sapiens GN=SRSF10 PE=1 SV=1	30.1527	9	28	9	31.282
P53680	AP-2 complex subunit sigma OS=Homo sapiens GN=AP2S1 PE=1 SV=2	38.0282	6	24	6	17.007
P12763	Alpha-2-HS-glycoprotein OS=Bos taurus GN=AHSG PE=1 SV=2	21.727	6	24	6	38.394
Q8WV92	MIT domain-containing protein 1 OS=Homo sapiens GN=MITD1 PE=1 SV=1	35.3414	8	24	8	29.296
Q9Y296	Trafficking protein particle complex subunit 4 OS=Homo sapiens GN=TRAPPC4 PE=1 SV=1	43.8356	9	20	9	24.325
P19525	Interferon-induced, double-stranded RNA-activated protein kinase OS=Homo sapiens GN=EIF2AK2 PE=1 SV=2	14.5191	6	16	6	62.056
P61513	60S ribosomal protein L37a OS=Homo sapiens GN=RPL37A PE=1 SV=2	55.4348	6	43	6	10.268
Q15382	GTP-binding protein Rheb OS=Homo sapiens GN=RHEB PE=1 SV=1	33.6957	9	32	9	20.485
Q9BT73	Proteasome assembly chaperone 3 OS=Homo sapiens GN=PSMG3 PE=1 SV=1	50.8197	4	20	4	13.096
P68036-3	Isoform 3 of Ubiquitin-conjugating enzyme E2 L3 OS=Homo sapiens GN=UBE2L3	50	8	22	8	23.989
P09132	Signal recognition particle 19 kDa protein OS=Homo sapiens GN=SRP19 PE=1 SV=3	55.5556	6	17	6	16.145
Q9Y333	U6 snRNA-associated Sm-like protein LSm2 OS=Homo sapiens GN=LSM2 PE=1 SV=1	68.4211	5	22	5	10.828
Q9BXS4	Transmembrane protein 59 OS=Homo sapiens GN=TMEM59 PE=1 SV=1	30.6502	7	22	7	36.2
Q13595	Transformer-2 protein homolog alpha OS=Homo sapiens GN=TRA2A PE=1 SV=1	28.3688	7	25	6	32.669
Q99729-3	Isoform 3 of Heterogeneous nuclear ribonucleoprotein A/B OS=Homo sapiens GN=HNRNPAB	31.5789	7	22	6	30.569
P63173	60S ribosomal protein L38 OS=Homo sapiens GN=RPL38 PE=1 SV=2	52.8571	7	44	7	8.213
P53999	Activated RNA polymerase II transcriptional coactivator p15 OS=Homo sapiens GN=SUB1 PE=1 SV=3	48.0315	6	20	6	14.386
P37108	Signal recognition particle 14 kDa protein OS=Homo sapiens GN=SRP14 PE=1 SV=2	33.0882	6	29	6	14.561
Q9UQE7	Structural maintenance of chromosomes protein 3 OS=Homo sapiens GN=SMC3 PE=1 SV=2	10.189	8	19	8	141.454
P05067	Amyloid beta A4 protein OS=Homo sapiens GN=APP PE=1 SV=3	9.09091	5	14	5	86.888
P16455	Methylated-DNA--protein-cysteine methyltransferase OS=Homo sapiens GN=MGMT PE=1 SV=1	38.6473	5	18	5	21.632
P83940	Transcription elongation factor B polypeptide 1 OS=Mus musculus GN=Tceb1 PE=1 SV=1	56.25	5	26	5	12.465
Q9UJW0-3	Isoform 3 of Dynactin subunit 4 OS=Homo sapiens GN=DCTN4	24.6253	7	17	7	53.118
Q99426	Tubulin-folding cofactor B OS=Homo sapiens GN=TBCB PE=1 SV=2	43.8525	9	28	9	27.308
P01034	Cystatin-C OS=Homo sapiens GN=CST3 PE=1 SV=1	25.3425	4	22	4	15.789
Q8WVM8	Sec1 family domain-containing protein 1 OS=Homo sapiens GN=SCFD1 PE=1 SV=4	16.0436	6	16	6	72.334
Q9Y4P1	Cysteine protease ATG4B OS=Homo sapiens GN=ATG4B PE=1 SV=2	24.6819	6	20	6	44.266
P31431	Syndecan-4 OS=Homo sapiens GN=SDC4 PE=1 SV=2	30.8081	8	21	8	21.628
O43169	Cytochrome b5 type B OS=Homo sapiens GN=CYB5B PE=1 SV=2	53.4247	5	14	5	16.322
Q14498	RNA-binding protein 39 OS=Homo sapiens GN=RBM39 PE=1 SV=2	19.0566	7	18	7	59.343
Q8WVJ2	NudC domain-containing protein 2 OS=Homo sapiens GN=NUDCD2 PE=1 SV=1	52.8662	6	18	6	17.665
Q8N163	Cell cycle and apoptosis regulator protein 2 OS=Homo sapiens GN=CCAR2 PE=1 SV=2	11.2676	6	16	6	102.838
O00762	Ubiquitin-conjugating enzyme E2 C OS=Homo sapiens GN=UBE2C PE=1 SV=1	44.6927	6	22	6	19.64
Q9BZX2	Uridine-cytidine kinase 2 OS=Homo sapiens GN=UCK2 PE=1 SV=1	28.7356	6	24	6	29.281
Q7Z5G4	Golgin subfamily A member 7 OS=Homo sapiens GN=GOLGA7 PE=1 SV=2	38.6861	5	24	5	15.814
O15498	Synaptobrevin homolog YKT6 OS=Homo sapiens GN=YKT6 PE=1 SV=1	35.8586	6	25	6	22.403
Q9BPW8	Protein NipSnap homolog 1 OS=Homo sapiens GN=NIPSNAP1 PE=1 SV=1	26.7606	7	21	5	33.289
Q9ULV4-3	Isoform 3 of Coronin-1C OS=Homo sapiens GN=CORO1C	16.3188	6	20	6	58.91
P62851	40S ribosomal protein S25 OS=Homo sapiens GN=RPS25 PE=1 SV=1	52.8	9	63	9	13.734
P51114	Fragile X mental retardation syndrome-related protein 1 OS=Homo sapiens GN=FXR1 PE=1 SV=3	13.3655	7	20	6	69.678
Q9Y2L1	Exosome complex exonuclease RRP44 OS=Homo sapiens GN=DIS3 PE=1 SV=2	12.4217	7	22	7	108.934
Q92930	Ras-related protein Rab-8B OS=Homo sapiens GN=RAB8B PE=1 SV=2	28.0193	6	32	2	23.569
Q9NRN7	L-aminoadipate-semialdehyde dehydrogenase-phosphopantetheinyl transferase OS=Homo sapiens GN=AASDHPPT PE=1 SV=2	30.4207	8	28	8	35.753
P09496-2	Isoform Non-brain of Clathrin light chain A OS=Homo sapiens GN=CLTA	26.1468	6	20	6	23.647
Q15631	Translin OS=Homo sapiens GN=TSN PE=1 SV=1	29.386	6	25	6	26.167
Q99447-3	Isoform 3 of Ethanolamine-phosphate cytidylyltransferase OS=Homo sapiens GN=PCYT2	21.1302	7	18	7	45.594
P00761	Trypsin OS=Sus scrofa PE=1 SV=1	34.632	6	63	5	24.394
Q9NQX7	Integral membrane protein 2C OS=Homo sapiens GN=ITM2C PE=1 SV=1	22.8464	5	20	5	30.204
P07711	Cathepsin L1 OS=Homo sapiens GN=CTSL PE=1 SV=2	25.5255	7	20	7	37.54
Q9BSD7	Cancer-related nucleoside-triphosphatase OS=Homo sapiens GN=NTPCR PE=1 SV=1	40.5263	5	20	5	20.7
P61088	Ubiquitin-conjugating enzyme E2 N OS=Homo sapiens GN=UBE2N PE=1 SV=1	44.7368	7	24	7	17.127
P08962	CD63 antigen OS=Homo sapiens GN=CD63 PE=1 SV=2	17.6471	4	22	4	25.619
P62857	40S ribosomal protein S28 OS=Homo sapiens GN=RPS28 PE=1 SV=1	56.5217	5	46	5	7.836
Q9NQT4	Exosome complex component RRP46 OS=Homo sapiens GN=EXOSC5 PE=1 SV=1	50.2128	6	17	6	25.233
Q66K74	Microtubule-associated protein 1S OS=Homo sapiens GN=MAP1S PE=1 SV=2	11.8036	7	15	7	112.142
O43617	Trafficking protein particle complex subunit 3 OS=Homo sapiens GN=TRAPPC3 PE=1 SV=1	36.1111	6	19	6	20.261
Q9UI30	Multifunctional methyltransferase subunit TRM112-like protein OS=Homo sapiens GN=TRMT112 PE=1 SV=1	42.4	4	18	4	14.19
Q12907	Vesicular integral-membrane protein VIP36 OS=Homo sapiens GN=LMAN2 PE=1 SV=1	17.4157	7	14	7	40.203
Q96IU4	Protein ABHD14B OS=Homo sapiens GN=ABHD14B PE=1 SV=1	34.7619	5	14	5	22.332
P14635	G2/mitotic-specific cyclin-B1 OS=Homo sapiens GN=CCNB1 PE=1 SV=1	22.4018	7	19	7	48.306
P61326	Protein mago nashi homolog OS=Homo sapiens GN=MAGOH PE=1 SV=1	41.0959	7	26	7	17.153
P49207	60S ribosomal protein L34 OS=Homo sapiens GN=RPL34 PE=1 SV=3	41.8803	8	46	8	13.284
P06730-2	Isoform 2 of Eukaryotic translation initiation factor 4E OS=Homo sapiens GN=EIF4E	23.3871	6	28	6	28.76
O43598	2'-deoxynucleoside 5'-phosphate N-hydrolase 1 OS=Homo sapiens GN=DNPH1 PE=1 SV=1	39.0805	5	20	5	19.097
Q15370-2	Isoform 2 of Transcription elongation factor B polypeptide 2 OS=Homo sapiens GN=TCEB2	38.5093	5	20	5	17.9
Q9UHB6	LIM domain and actin-binding protein 1 OS=Homo sapiens GN=LIMA1 PE=1 SV=1	11.8577	7	16	7	85.173
Q96FQ6	Protein S100-A16 OS=Homo sapiens GN=S100A16 PE=1 SV=1	66.9903	6	16	6	11.794
P61769	Beta-2-microglobulin OS=Homo sapiens GN=B2M PE=1 SV=1	37.8151	4	17	4	13.706
P50995	Annexin A11 OS=Homo sapiens GN=ANXA11 PE=1 SV=1	17.8218	8	18	8	54.355
Q99623	Prohibitin-2 OS=Homo sapiens GN=PHB2 PE=1 SV=2	21.0702	6	14	6	33.276
Q9Y570	Protein phosphatase methylesterase 1 OS=Homo sapiens GN=PPME1 PE=1 SV=3	22.2798	6	14	6	42.288
P61758	Prefoldin subunit 3 OS=Homo sapiens GN=VBP1 PE=1 SV=3	30.9645	5	16	5	22.643
P28072	Proteasome subunit beta type-6 OS=Homo sapiens GN=PSMB6 PE=1 SV=4	28.4519	6	32	6	25.341
O43447	Peptidyl-prolyl cis-trans isomerase H OS=Homo sapiens GN=PPIH PE=1 SV=1	47.4576	8	20	8	19.196
Q06481	Amyloid-like protein 2 OS=Homo sapiens GN=APLP2 PE=1 SV=2	7.99476	4	18	4	86.9
P14209	CD99 antigen OS=Homo sapiens GN=CD99 PE=1 SV=1	21.0811	4	14	4	18.836
O75531	Barrier-to-autointegration factor OS=Homo sapiens GN=BANF1 PE=1 SV=1	58.427	5	26	5	10.052
Q9BRX5-3	Isoform 3 of DNA replication complex GINS protein PSF3 OS=Homo sapiens GN=GINS3	25.8824	5	12	5	28.756
O15511	Actin-related protein 2/3 complex subunit 5 OS=Homo sapiens GN=ARPC5 PE=1 SV=3	52.3179	5	12	5	16.31
P67870	Casein kinase II subunit beta OS=Homo sapiens GN=CSNK2B PE=1 SV=1	37.6744	6	16	6	24.926
Q9BV38	WD repeat-containing protein 18 OS=Homo sapiens GN=WDR18 PE=1 SV=2	22.2222	7	16	7	47.375
Q9H2U2-2	Isoform 2 of Inorganic pyrophosphatase 2, mitochondrial OS=Homo sapiens GN=PPA2	18.6246	5	22	4	39.613
Q3ZCQ8-2	Isoform 2 of Mitochondrial import inner membrane translocase subunit TIM50 OS=Homo sapiens GN=TIMM50	14.9123	5	16	5	50.433
Q7L5D6	Golgi to ER traffic protein 4 homolog OS=Homo sapiens GN=GET4 PE=1 SV=1	17.737	4	14	4	36.481
P83916	Chromobox protein homolog 1 OS=Homo sapiens GN=CBX1 PE=1 SV=1	35.1351	4	15	3	21.405
Q6DN03	Putative histone H2B type 2-C OS=Homo sapiens GN=HIST2H2BC PE=5 SV=3	22.2798	7	31	5	21.458
Q8I4X0	Actin-1 OS=Plasmodium falciparum (isolate 3D7) GN=PFL2215w PE=3 SV=1	10.6383	4	32	1	41.844
P27707	Deoxycytidine kinase OS=Homo sapiens GN=DCK PE=1 SV=1	26.9231	6	21	6	30.499
Q9UMY4	Sorting nexin-12 OS=Homo sapiens GN=SNX12 PE=1 SV=3	55.814	7	18	5	19.718
P05161	Ubiquitin-like protein ISG15 OS=Homo sapiens GN=ISG15 PE=1 SV=5	36.9697	5	18	5	17.876
Q6PKG0	La-related protein 1 OS=Homo sapiens GN=LARP1 PE=1 SV=2	7.11679	7	16	7	123.434
Q9Y2W1	Thyroid hormone receptor-associated protein 3 OS=Homo sapiens GN=THRAP3 PE=1 SV=2	8.58639	6	18	6	108.601
O43865	Adenosylhomocysteinase 2 OS=Homo sapiens GN=AHCYL1 PE=1 SV=2	10	6	20	4	58.913
Q9Y4Z0	U6 snRNA-associated Sm-like protein LSm4 OS=Homo sapiens GN=LSM4 PE=1 SV=1	25.1799	4	22	4	15.34
Q9NY12	H/ACA ribonucleoprotein complex subunit 1 OS=Homo sapiens GN=GAR1 PE=1 SV=1	23.0415	6	18	6	22.334
Q13131-2	Isoform 2 of 5'-AMP-activated protein kinase catalytic subunit alpha-1 OS=Homo sapiens GN=PRKAA1	15.1568	7	17	7	65.481
O95832	Claudin-1 OS=Homo sapiens GN=CLDN1 PE=1 SV=1	18.9573	3	22	3	22.729
P62308	Small nuclear ribonucleoprotein G OS=Homo sapiens GN=SNRPG PE=1 SV=1	67.1053	4	27	4	8.49
P26447	Protein S100-A4 OS=Homo sapiens GN=S100A4 PE=1 SV=1	44.5545	5	24	5	11.721
Q96PY5-3	Isoform 2 of Formin-like protein 2 OS=Homo sapiens GN=FMNL2	6.04396	7	18	7	124.029
Q9NRX4	14 kDa phosphohistidine phosphatase OS=Homo sapiens GN=PHPT1 PE=1 SV=1	45.6	5	18	5	13.824
Q96PZ0	Pseudouridylate synthase 7 homolog OS=Homo sapiens GN=PUS7 PE=1 SV=2	10.4387	5	12	5	74.988
Q15758	Neutral amino acid transporter B(0) OS=Homo sapiens GN=SLC1A5 PE=1 SV=2	17.9298	6	18	6	56.562
Q7L9L4-2	Isoform 2 of MOB kinase activator 1B OS=Homo sapiens GN=MOB1B	32.1267	5	16	5	25.483
Q9UBI1	COMM domain-containing protein 3 OS=Homo sapiens GN=COMMD3 PE=1 SV=1	28.2051	4	18	4	22.137
P02070	Hemoglobin subunit beta OS=Bos taurus GN=HBB PE=1 SV=1	32.4138	5	14	4	15.944
Q9Y2T2	AP-3 complex subunit mu-1 OS=Homo sapiens GN=AP3M1 PE=1 SV=1	16.2679	5	12	5	46.909
Q8IUF8	Bifunctional lysine-specific demethylase and histidyl-hydroxylase MINA OS=Homo sapiens GN=MINA PE=1 SV=1	14.4086	4	12	4	52.767
P47914	60S ribosomal protein L29 OS=Homo sapiens GN=RPL29 PE=1 SV=2	31.4465	5	29	5	17.741
Q68CZ2	Tensin-3 OS=Homo sapiens GN=TNS3 PE=1 SV=2	3.52941	3	12	3	155.169
P01966	Hemoglobin subunit alpha OS=Bos taurus GN=HBA PE=1 SV=2	36.6197	4	24	4	15.175
Q16630-2	Isoform 2 of Cleavage and polyadenylation specificity factor subunit 6 OS=Homo sapiens GN=CPSF6	14.1156	5	14	5	63.432
Q04760	Lactoylglutathione lyase OS=Homo sapiens GN=GLO1 PE=1 SV=4	33.6957	7	29	7	20.764
Q8IZP0	Abl interactor 1 OS=Homo sapiens GN=ABI1 PE=1 SV=4	12.2047	5	18	5	55.047
Q4G0N4	NAD kinase 2, mitochondrial OS=Homo sapiens GN=NADK2 PE=1 SV=2	13.8009	4	14	4	49.402
Q9P000	COMM domain-containing protein 9 OS=Homo sapiens GN=COMMD9 PE=1 SV=2	38.8889	5	13	5	21.805
O75396	Vesicle-trafficking protein SEC22b OS=Homo sapiens GN=SEC22B PE=1 SV=4	29.7674	5	16	5	24.578
P06703	Protein S100-A6 OS=Homo sapiens GN=S100A6 PE=1 SV=1	75.5556	7	32	7	10.173
P30260-2	Isoform 2 of Cell division cycle protein 27 homolog OS=Homo sapiens GN=CDC27	8.31325	4	12	4	92.554
O00425	Insulin-like growth factor 2 mRNA-binding protein 3 OS=Homo sapiens GN=IGF2BP3 PE=1 SV=2	10.3627	4	12	3	63.666
P13987	CD59 glycoprotein OS=Homo sapiens GN=CD59 PE=1 SV=1	25.7812	5	17	5	14.168
Q16625	Occludin OS=Homo sapiens GN=OCLN PE=1 SV=1	12.4521	4	11	4	59.106
Q9UL25	Ras-related protein Rab-21 OS=Homo sapiens GN=RAB21 PE=1 SV=3	24.8889	6	16	6	24.332
P01137	Transforming growth factor beta-1 OS=Homo sapiens GN=TGFB1 PE=1 SV=2	17.9487	5	12	5	44.313
Q15813-2	Isoform 2 of Tubulin-specific chaperone E OS=Homo sapiens GN=TBCE	14.3599	5	11	5	64.811
P19388	DNA-directed RNA polymerases I, II, and III subunit RPABC1 OS=Homo sapiens GN=POLR2E PE=1 SV=4	22.8571	4	18	4	24.536
P48047	ATP synthase subunit O, mitochondrial OS=Homo sapiens GN=ATP5O PE=1 SV=1	23.9437	4	10	4	23.263
P12931-2	Isoform 2 of Proto-oncogene tyrosine-protein kinase Src OS=Homo sapiens GN=SRC	10.7011	6	16	6	60.55
P49756	RNA-binding protein 25 OS=Homo sapiens GN=RBM25 PE=1 SV=3	6.76157	4	9	4	100.124
Q9Y5R8	Trafficking protein particle complex subunit 1 OS=Homo sapiens GN=TRAPPC1 PE=1 SV=1	32.4138	4	14	4	16.821
Q9C0C9	(E3-independent) E2 ubiquitin-conjugating enzyme OS=Homo sapiens GN=UBE2O PE=1 SV=3	4.02477	4	15	4	141.205
P52298	Nuclear cap-binding protein subunit 2 OS=Homo sapiens GN=NCBP2 PE=1 SV=1	33.9744	5	16	5	17.99
O00214-2	Isoform 2 of Galectin-8 OS=Homo sapiens GN=LGALS8	14.7632	5	18	5	40.372
P40306	Proteasome subunit beta type-10 OS=Homo sapiens GN=PSMB10 PE=1 SV=1	10.989	2	8	2	28.918
P61966	AP-1 complex subunit sigma-1A OS=Homo sapiens GN=AP1S1 PE=1 SV=1	20.2532	3	16	3	18.721
Q9UBI6	Guanine nucleotide-binding protein G(I)/G(S)/G(O) subunit gamma-12 OS=Homo sapiens GN=GNG12 PE=1 SV=3	56.9444	3	12	3	8.001
P02654	Apolipoprotein C-I OS=Homo sapiens GN=APOC1 PE=1 SV=1	28.9157	5	20	5	9.326
O43597	Protein sprouty homolog 2 OS=Homo sapiens GN=SPRY2 PE=1 SV=1	14.6032	3	10	3	34.666
Q9H9Y6-3	Isoform 3 of DNA-directed RNA polymerase I subunit RPA2 OS=Homo sapiens GN=POLR1B	5.02984	4	10	4	132.154
Q9H8H0	Nucleolar protein 11 OS=Homo sapiens GN=NOL11 PE=1 SV=1	8.62309	5	10	5	81.072
P22466	Galanin peptides OS=Homo sapiens GN=GAL PE=1 SV=3	22.7642	3	12	3	13.294
P10599	Thioredoxin OS=Homo sapiens GN=TXN PE=1 SV=3	32.381	3	10	3	11.73
P00367	Glutamate dehydrogenase 1, mitochondrial OS=Homo sapiens GN=GLUD1 PE=1 SV=2	12.3656	5	14	5	61.359
Q8WUW1-2	Isoform 2 of Protein BRICK1 OS=Homo sapiens GN=BRK1	38.6792	4	12	4	12.038
A5A6M3	RNA-binding motif protein, X chromosome OS=Pan troglodytes GN=RBMX PE=2 SV=1	10.2302	3	13	3	42.306
P54105	Methylosome subunit pICln OS=Homo sapiens GN=CLNS1A PE=1 SV=1	27.8481	3	12	3	26.199
Q9BPX5	Actin-related protein 2/3 complex subunit 5-like protein OS=Homo sapiens GN=ARPC5L PE=1 SV=1	28.7582	3	10	3	16.931
Q6RW13	Type-1 angiotensin II receptor-associated protein OS=Homo sapiens GN=AGTRAP PE=1 SV=1	30.1887	3	15	1	17.408
P48960	CD97 antigen OS=Homo sapiens GN=CD97 PE=1 SV=4	3.11377	2	10	2	91.809
O75935	Dynactin subunit 3 OS=Homo sapiens GN=DCTN3 PE=1 SV=1	27.957	6	19	6	21.106
Q9NRX5	Serine incorporator 1 OS=Homo sapiens GN=SERINC1 PE=1 SV=1	10.1545	4	16	4	50.461
Q16643-3	Isoform 3 of Drebrin OS=Homo sapiens GN=DBN1	8.20144	4	12	4	76.253
Q12931	Heat shock protein 75 kDa, mitochondrial OS=Homo sapiens GN=TRAP1 PE=1 SV=3	6.81818	4	14	3	80.06
P54709	Sodium/potassium-transporting ATPase subunit beta-3 OS=Homo sapiens GN=ATP1B3 PE=1 SV=1	18.9964	3	18	3	31.492
O14493	Claudin-4 OS=Homo sapiens GN=CLDN4 PE=1 SV=1	16.7464	3	24	3	22.062
Q9NYF8	Bcl-2-associated transcription factor 1 OS=Homo sapiens GN=BCLAF1 PE=1 SV=2	8.69565	6	16	6	106.059
Q9H0A8	COMM domain-containing protein 4 OS=Homo sapiens GN=COMMD4 PE=1 SV=1	21.608	3	8	3	21.75
Q9BQL6	Fermitin family homolog 1 OS=Homo sapiens GN=FERMT1 PE=1 SV=1	8.12408	4	11	4	77.387
O94915	Protein furry homolog-like OS=Homo sapiens GN=FRYL PE=1 SV=2	1.5931	4	10	4	339.383
Q96RS6	NudC domain-containing protein 1 OS=Homo sapiens GN=NUDCD1 PE=1 SV=2	7.03259	3	9	3	66.713
Q9BTE7	DCN1-like protein 5 OS=Homo sapiens GN=DCUN1D5 PE=1 SV=1	17.7215	4	18	4	27.491
A0FGR8-6	Isoform 6 of Extended synaptotagmin-2 OS=Homo sapiens GN=ESYT2	5.09554	3	10	3	104.643
O95197-3	Isoform 3 of Reticulon-3 OS=Homo sapiens GN=RTN3	19.4915	4	12	4	25.593
P21912	Succinate dehydrogenase [ubiquinone] iron-sulfur subunit, mitochondrial OS=Homo sapiens GN=SDHB PE=1 SV=3	15	4	13	4	31.609
Q9BT67	NEDD4 family-interacting protein 1 OS=Homo sapiens GN=NDFIP1 PE=1 SV=1	23.5294	4	14	4	24.883
O75190	DnaJ homolog subfamily B member 6 OS=Homo sapiens GN=DNAJB6 PE=1 SV=2	17.7914	5	12	5	36.065
Q9HC35	Echinoderm microtubule-associated protein-like 4 OS=Homo sapiens GN=EML4 PE=1 SV=3	4.89297	5	12	5	108.848
Q9NQW6	Actin-binding protein anillin OS=Homo sapiens GN=ANLN PE=1 SV=2	4.09253	4	12	4	124.122
P04637	Cellular tumor antigen p53 OS=Homo sapiens GN=TP53 PE=1 SV=4	15.7761	5	12	5	43.625
Q9BYD1	39S ribosomal protein L13, mitochondrial OS=Homo sapiens GN=MRPL13 PE=1 SV=1	24.1573	4	14	4	20.679
Q96S59	Ran-binding protein 9 OS=Homo sapiens GN=RANBP9 PE=1 SV=1	6.72154	3	6	3	77.798
P61077-3	Isoform 3 of Ubiquitin-conjugating enzyme E2 D3 OS=Homo sapiens GN=UBE2D3	23.4899	2	10	2	16.882
O00592	Podocalyxin OS=Homo sapiens GN=PODXL PE=1 SV=2	6.45161	3	10	3	58.599
Q12792	Twinfilin-1 OS=Homo sapiens GN=TWF1 PE=1 SV=3	15.1429	4	15	4	40.258
O60635	Tetraspanin-1 OS=Homo sapiens GN=TSPAN1 PE=1 SV=2	10.7884	3	18	3	26.283
Q13637	Ras-related protein Rab-32 OS=Homo sapiens GN=RAB32 PE=1 SV=3	17.7778	4	12	4	24.982
Q99471	Prefoldin subunit 5 OS=Homo sapiens GN=PFDN5 PE=1 SV=2	31.1688	3	7	3	17.317
Q9GZP1	Neurensin-2 OS=Homo sapiens GN=NRSN2 PE=2 SV=1	34.8039	3	8	3	21.969
Q15269	Periodic tryptophan protein 2 homolog OS=Homo sapiens GN=PWP2 PE=2 SV=2	4.57018	3	10	3	102.387
O14530	Thioredoxin domain-containing protein 9 OS=Homo sapiens GN=TXNDC9 PE=1 SV=2	13.7168	3	10	3	26.517
Q9UBK9	Protein UXT OS=Homo sapiens GN=UXT PE=1 SV=1	21.0191	3	12	2	18.235
Q9ULF5	Zinc transporter ZIP10 OS=Homo sapiens GN=SLC39A10 PE=1 SV=2	4.33213	4	12	4	94.073
Q13330	Metastasis-associated protein MTA1 OS=Homo sapiens GN=MTA1 PE=1 SV=2	6.71329	4	10	4	80.735
P30048	Thioredoxin-dependent peroxide reductase, mitochondrial OS=Homo sapiens GN=PRDX3 PE=1 SV=3	24.2188	4	12	4	27.675
Q6NYC1-3	Isoform 3 of Bifunctional arginine demethylase and lysyl-hydroxylase JMJD6 OS=Homo sapiens GN=JMJD6	11.3527	3	8	3	47.597
Q14683	Structural maintenance of chromosomes protein 1A OS=Homo sapiens GN=SMC1A PE=1 SV=2	5.4339	4	10	4	143.144
O95831	Apoptosis-inducing factor 1, mitochondrial OS=Homo sapiens GN=AIFM1 PE=1 SV=1	6.19902	3	7	3	66.859
P17096	High mobility group protein HMG-I/HMG-Y OS=Homo sapiens GN=HMGA1 PE=1 SV=3	41.1215	4	8	4	11.669
Q13443	Disintegrin and metalloproteinase domain-containing protein 9 OS=Homo sapiens GN=ADAM9 PE=1 SV=1	7.57021	5	12	5	90.497
Q9Y547	Intraflagellar transport protein 25 homolog OS=Homo sapiens GN=HSPB11 PE=1 SV=1	36.1111	3	9	3	16.287
O43760-2	Isoform 2 of Synaptogyrin-2 OS=Homo sapiens GN=SYNGR2	10.1818	3	12	3	30.355
P63218	Guanine nucleotide-binding protein G(I)/G(S)/G(O) subunit gamma-5 OS=Homo sapiens GN=GNG5 PE=1 SV=3	63.2353	3	10	3	7.314
Q9ULX3	RNA-binding protein NOB1 OS=Homo sapiens GN=NOB1 PE=1 SV=1	8.49515	3	12	3	46.646
Q9Y3D6	Mitochondrial fission 1 protein OS=Homo sapiens GN=FIS1 PE=1 SV=2	26.3158	3	10	3	16.927
P36383	Gap junction gamma-1 protein OS=Homo sapiens GN=GJC1 PE=1 SV=2	8.58586	2	8	2	45.441
Q9H944	Mediator of RNA polymerase II transcription subunit 20 OS=Homo sapiens GN=MED20 PE=1 SV=1	10.3774	3	8	3	23.206
Q99808-2	Isoform 2 of Equilibrative nucleoside transporter 1 OS=Homo sapiens GN=SLC29A1	4.48598	2	10	2	58.925
Q9H9A6	Leucine-rich repeat-containing protein 40 OS=Homo sapiens GN=LRRC40 PE=1 SV=1	5.48173	3	10	3	68.207
Q15428	Splicing factor 3A subunit 2 OS=Homo sapiens GN=SF3A2 PE=1 SV=2	10.7759	3	7	3	49.224
Q6VN20	Ran-binding protein 10 OS=Homo sapiens GN=RANBP10 PE=1 SV=1	4.67742	2	6	2	67.214
Q8NC54	Keratinocyte-associated transmembrane protein 2 OS=Homo sapiens GN=KCT2 PE=2 SV=2	7.92453	2	10	2	29.217
P62633-6	Isoform 6 of Cellular nucleic acid-binding protein OS=Homo sapiens GN=CNBP	13.4078	2	7	2	19.678
Q86WR0	Coiled-coil domain-containing protein 25 OS=Homo sapiens GN=CCDC25 PE=1 SV=2	14.4231	3	9	3	24.463
P48509	CD151 antigen OS=Homo sapiens GN=CD151 PE=1 SV=3	10.6719	3	10	3	28.276
Q9NPJ3	Acyl-coenzyme A thioesterase 13 OS=Homo sapiens GN=ACOT13 PE=1 SV=1	15.7143	2	11	2	14.951
Q86Z23	Complement C1q-like protein 4 OS=Homo sapiens GN=C1QL4 PE=2 SV=1	11.7647	2	8	2	24.893
Q96JB5-4	Isoform 4 of CDK5 regulatory subunit-associated protein 3 OS=Homo sapiens GN=CDK5RAP3	6.77966	3	8	3	59.551
Q9H1C7	Cysteine-rich and transmembrane domain-containing protein 1 OS=Homo sapiens GN=CYSTM1 PE=1 SV=1	11.3402	2	6	2	10.624
Q15102	Platelet-activating factor acetylhydrolase IB subunit gamma OS=Homo sapiens GN=PAFAH1B3 PE=1 SV=1	15.1515	3	8	3	25.718
O95858	Tetraspanin-15 OS=Homo sapiens GN=TSPAN15 PE=1 SV=1	7.48299	2	6	2	33.143
Q8IZA0	Dyslexia-associated protein KIAA0319-like protein OS=Homo sapiens GN=KIAA0319L PE=1 SV=2	2.38322	2	7	2	115.586
O95415	Brain protein I3 OS=Homo sapiens GN=BRI3 PE=2 SV=1	12.8	1	6	1	13.636
Q3LXA3	Triokinase/FMN cyclase OS=Homo sapiens GN=TKFC PE=1 SV=2	4.86957	2	6	2	58.91
P24390	ER lumen protein-retaining receptor 1 OS=Homo sapiens GN=KDELR1 PE=1 SV=1	8.96226	1	6	1	24.526
Q99650	Oncostatin-M-specific receptor subunit beta OS=Homo sapiens GN=OSMR PE=1 SV=1	2.75792	3	10	3	110.438
P62861	40S ribosomal protein S30 OS=Homo sapiens GN=FAU PE=1 SV=1	18.6441	2	16	2	6.644
Q96HR9	Receptor expression-enhancing protein 6 OS=Homo sapiens GN=REEP6 PE=1 SV=1	13.0435	2	6	2	20.72
Q9NX76	CKLF-like MARVEL transmembrane domain-containing protein 6 OS=Homo sapiens GN=CMTM6 PE=1 SV=1	9.83607	2	6	2	20.406
Q96S97	Myeloid-associated differentiation marker OS=Homo sapiens GN=MYADM PE=1 SV=2	10.2484	2	8	2	35.25
P40616	ADP-ribosylation factor-like protein 1 OS=Homo sapiens GN=ARL1 PE=1 SV=1	11.0497	2	10	2	20.404
Q8NFT8	Delta and Notch-like epidermal growth factor-related receptor OS=Homo sapiens GN=DNER PE=1 SV=1	1.89959	1	6	1	78.422
Q96HC4-6	Isoform 6 of PDZ and LIM domain protein 5 OS=Homo sapiens GN=PDLIM5	3.2	2	8	2	67.686
P45877	Peptidyl-prolyl cis-trans isomerase C OS=Homo sapiens GN=PPIC PE=1 SV=1	9.90566	2	8	2	22.749
Q96CE8	Transmembrane 4 L6 family member 18 OS=Homo sapiens GN=TM4SF18 PE=2 SV=1	7.46269	1	6	1	22.262
O95059	Ribonuclease P protein subunit p14 OS=Homo sapiens GN=RPP14 PE=1 SV=3	22.5806	2	6	2	13.684
O14662	Syntaxin-16 OS=Homo sapiens GN=STX16 PE=1 SV=3	7.07692	2	6	2	37.008
P08240	Signal recognition particle receptor subunit alpha OS=Homo sapiens GN=SRPRA PE=1 SV=2	2.97806	2	6	2	69.767
P43487	Ran-specific GTPase-activating protein OS=Homo sapiens GN=RANBP1 PE=1 SV=1	5.47264	1	6	1	23.296
Q9UGQ3	Solute carrier family 2, facilitated glucose transporter member 6 OS=Homo sapiens GN=SLC2A6 PE=1 SV=2	1.97239	1	6	1	54.504
Q96I25	Splicing factor 45 OS=Homo sapiens GN=RBM17 PE=1 SV=1	3.99002	2	6	2	44.934
P14174	Macrophage migration inhibitory factor OS=Homo sapiens GN=MIF PE=1 SV=4	7.82609	1	6	1	12.468
P30408	Transmembrane 4 L6 family member 1 OS=Homo sapiens GN=TM4SF1 PE=1 SV=1	4.45545	1	6	1	21.617
Q9ZMP2	Uncharacterized protein jhp_0176 OS=Helicobacter pylori (strain J99 / ATCC 700824) GN=jhp_0176 PE=3 SV=1	1.39442	1	6	1	58.11
Q9XVN3	Apoptotic enhancer 1 protein OS=Caenorhabditis elegans GN=ape-1 PE=1 SV=1	1.56047	1	8	1	85.383
P52480	Pyruvate kinase PKM OS=Mus musculus GN=Pkm PE=1 SV=4	55.1789	31	308	1	57.808
P35580-2	Isoform 2 of Myosin-10 OS=Homo sapiens GN=MYH10	33.0321	49	123	36	230.637
P04797	Glyceraldehyde-3-phosphate dehydrogenase OS=Rattus norvegicus GN=Gapdh PE=1 SV=3	53.7538	15	638	3	35.805
A5A6J1	Tubulin alpha-1A chain OS=Pan troglodytes GN=TUBA1A PE=2 SV=1	68.2927	24	250	1	50.104
P55060	Exportin-2 OS=Homo sapiens GN=CSE1L PE=1 SV=3	53.3471	40	127	40	110.346
Q9BQE3	Tubulin alpha-1C chain OS=Homo sapiens GN=TUBA1C PE=1 SV=1	72.8285	25	245	3	49.863
P49588-2	Isoform 2 of Alanine--tRNA ligase, cytoplasmic OS=Homo sapiens GN=AARS	49.7984	34	130	34	109.249
P62714	Serine/threonine-protein phosphatase 2A catalytic subunit beta isoform OS=Homo sapiens GN=PPP2CB PE=1 SV=1	68.932	20	102	3	35.552
P67775	Serine/threonine-protein phosphatase 2A catalytic subunit alpha isoform OS=Homo sapiens GN=PPP2CA PE=1 SV=1	63.754	18	100	1	35.571
Q14240-2	Isoform 2 of Eukaryotic initiation factor 4A-II OS=Homo sapiens GN=EIF4A2	72.3039	25	136	13	46.46
P43490	Nicotinamide phosphoribosyltransferase OS=Homo sapiens GN=NAMPT PE=1 SV=1	62.9328	23	75	23	55.487
Q7L2H7	Eukaryotic translation initiation factor 3 subunit M OS=Homo sapiens GN=EIF3M PE=1 SV=1	62.8342	19	66	19	42.476
P60891	Ribose-phosphate pyrophosphokinase 1 OS=Homo sapiens GN=PRPS1 PE=1 SV=2	67.6101	17	67	9	34.812
Q6P2Q9	Pre-mRNA-processing-splicing factor 8 OS=Homo sapiens GN=PRPF8 PE=1 SV=2	17.9872	33	84	33	273.427
P62140	Serine/threonine-protein phosphatase PP1-beta catalytic subunit OS=Homo sapiens GN=PPP1CB PE=1 SV=3	66.6667	20	115	5	37.163
P04075-2	Isoform 2 of Fructose-bisphosphate aldolase A OS=Homo sapiens GN=ALDOA	69.378	22	72	18	45.232
P62879	Guanine nucleotide-binding protein G(I)/G(S)/G(T) subunit beta-2 OS=Homo sapiens GN=GNB2 PE=1 SV=3	66.1765	15	89	10	37.307
P06493	Cyclin-dependent kinase 1 OS=Homo sapiens GN=CDK1 PE=1 SV=3	85.5219	22	104	20	34.074
Q15008	26S proteasome non-ATPase regulatory subunit 6 OS=Homo sapiens GN=PSMD6 PE=1 SV=1	65.8098	24	86	24	45.502
Q90474	Heat shock protein HSP 90-alpha 1 OS=Danio rerio GN=hsp90a.1 PE=1 SV=3	31.1724	22	127	1	83.266
Q7L576	Cytoplasmic FMR1-interacting protein 1 OS=Homo sapiens GN=CYFIP1 PE=1 SV=1	25.6983	28	79	28	145.089
P11908-2	Isoform 2 of Ribose-phosphate pyrophosphokinase 2 OS=Homo sapiens GN=PRPS2	50.1558	14	60	6	35.032
P53618	Coatomer subunit beta OS=Homo sapiens GN=COPB1 PE=1 SV=3	36.3064	25	71	25	107.074
Q01813	ATP-dependent 6-phosphofructokinase, platelet type OS=Homo sapiens GN=PFKP PE=1 SV=2	37.8827	23	83	19	85.542
P50897	Palmitoyl-protein thioesterase 1 OS=Homo sapiens GN=PPT1 PE=1 SV=1	47.7124	13	78	13	34.171
P15311	Ezrin OS=Homo sapiens GN=EZR PE=1 SV=4	39.5904	23	97	12	69.37
Q96DI7	U5 small nuclear ribonucleoprotein 40 kDa protein OS=Homo sapiens GN=SNRNP40 PE=1 SV=1	61.0644	15	46	15	39.286
O75533	Splicing factor 3B subunit 1 OS=Homo sapiens GN=SF3B1 PE=1 SV=3	25.9202	24	72	24	145.738
P04899	Guanine nucleotide-binding protein G(i) subunit alpha-2 OS=Homo sapiens GN=GNAI2 PE=1 SV=3	63.662	17	60	11	40.425
O14579	Coatomer subunit epsilon OS=Homo sapiens GN=COPE PE=1 SV=3	65.5844	14	52	14	34.46
P62873	Guanine nucleotide-binding protein G(I)/G(S)/G(T) subunit beta-1 OS=Homo sapiens GN=GNB1 PE=1 SV=3	63.2353	13	65	8	37.353
Q9H9H4	Vacuolar protein sorting-associated protein 37B OS=Homo sapiens GN=VPS37B PE=1 SV=1	78.9474	15	60	15	31.287
P60228	Eukaryotic translation initiation factor 3 subunit E OS=Homo sapiens GN=EIF3E PE=1 SV=1	58.6517	22	94	22	52.187
P23921	Ribonucleoside-diphosphate reductase large subunit OS=Homo sapiens GN=RRM1 PE=1 SV=1	41.0354	22	65	22	90.013
Q15029	116 kDa U5 small nuclear ribonucleoprotein component OS=Homo sapiens GN=EFTUD2 PE=1 SV=1	39.6091	25	58	24	109.366
Q92973	Transportin-1 OS=Homo sapiens GN=TNPO1 PE=1 SV=2	37.0824	24	70	18	102.289
Q5JSL3	Dedicator of cytokinesis protein 11 OS=Homo sapiens GN=DOCK11 PE=1 SV=2	15.919	24	51	24	237.519
A2T6Y4	DNA-(apurinic or apyrimidinic site) lyase OS=Pan troglodytes GN=APEX1 PE=3 SV=1	55.9748	14	50	14	35.546
O94973-2	Isoform 2 of AP-2 complex subunit alpha-2 OS=Homo sapiens GN=AP2A2	33.2979	23	64	14	104.024
Q9Y4L1	Hypoxia up-regulated protein 1 OS=Homo sapiens GN=HYOU1 PE=1 SV=1	25.6256	20	52	20	111.266
P07384	Calpain-1 catalytic subunit OS=Homo sapiens GN=CAPN1 PE=1 SV=1	41.8768	21	55	21	81.838
P26038	Moesin OS=Homo sapiens GN=MSN PE=1 SV=3	34.1421	20	95	10	67.778
O43242	26S proteasome non-ATPase regulatory subunit 3 OS=Homo sapiens GN=PSMD3 PE=1 SV=2	47.5655	25	76	25	60.939
Q5VYK3	Proteasome-associated protein ECM29 homolog OS=Homo sapiens GN=ECM29 PE=1 SV=2	19.9458	26	54	26	204.16
Q9H4A4	Aminopeptidase B OS=Homo sapiens GN=RNPEP PE=1 SV=2	50.7692	21	58	21	72.549
Q6P4A8	Phospholipase B-like 1 OS=Homo sapiens GN=PLBD1 PE=1 SV=2	52.2604	21	82	21	63.214
P08754	Guanine nucleotide-binding protein G(k) subunit alpha OS=Homo sapiens GN=GNAI3 PE=1 SV=3	59.0395	17	60	11	40.506
P56192	Methionine--tRNA ligase, cytoplasmic OS=Homo sapiens GN=MARS PE=1 SV=2	33.8889	19	58	19	101.052
Q86VP6	Cullin-associated NEDD8-dissociated protein 1 OS=Homo sapiens GN=CAND1 PE=1 SV=2	27.7236	25	66	25	136.289
Q01518	Adenylyl cyclase-associated protein 1 OS=Homo sapiens GN=CAP1 PE=1 SV=5	48	20	68	1	51.869
P55072	Transitional endoplasmic reticulum ATPase OS=Homo sapiens GN=VCP PE=1 SV=4	35.6079	20	54	20	89.266
O43813	LanC-like protein 1 OS=Homo sapiens GN=LANCL1 PE=1 SV=1	55.8897	16	54	16	45.254
O75874	Isocitrate dehydrogenase [NADP] cytoplasmic OS=Homo sapiens GN=IDH1 PE=1 SV=2	50.9662	16	62	15	46.63
O95782	AP-2 complex subunit alpha-1 OS=Homo sapiens GN=AP2A1 PE=1 SV=3	28.8639	21	50	12	107.478
P33176	Kinesin-1 heavy chain OS=Homo sapiens GN=KIF5B PE=1 SV=1	30.2181	22	62	22	109.617
O95407	Tumor necrosis factor receptor superfamily member 6B OS=Homo sapiens GN=TNFRSF6B PE=1 SV=1	43	13	92	13	32.658
Q9NQR4	Omega-amidase NIT2 OS=Homo sapiens GN=NIT2 PE=1 SV=1	75	18	61	18	30.589
Q9H0B8	Cysteine-rich secretory protein LCCL domain-containing 2 OS=Homo sapiens GN=CRISPLD2 PE=2 SV=1	30.9859	11	46	11	55.883
Q08257	Quinone oxidoreductase OS=Homo sapiens GN=CRYZ PE=1 SV=1	66.2614	17	49	17	35.185
P04181	Ornithine aminotransferase, mitochondrial OS=Homo sapiens GN=OAT PE=1 SV=1	57.631	17	58	17	48.504
P04062	Glucosylceramidase OS=Homo sapiens GN=GBA PE=1 SV=3	44.5896	16	62	16	59.678
O15067	Phosphoribosylformylglycinamidine synthase OS=Homo sapiens GN=PFAS PE=1 SV=4	23.0194	18	44	18	144.643
P34932	Heat shock 70 kDa protein 4 OS=Homo sapiens GN=HSPA4 PE=1 SV=4	30.7143	21	48	18	94.271
Q5T4S7-2	Isoform 2 of E3 ubiquitin-protein ligase UBR4 OS=Homo sapiens GN=UBR4	5.70715	21	46	21	575.592
P13497	Bone morphogenetic protein 1 OS=Homo sapiens GN=BMP1 PE=1 SV=2	29.4118	25	58	25	111.178
P52788	Spermine synthase OS=Homo sapiens GN=SMS PE=1 SV=2	64.2077	16	47	16	41.242
Q8TEQ6	Gem-associated protein 5 OS=Homo sapiens GN=GEMIN5 PE=1 SV=3	19.7613	21	46	21	168.483
P38606	V-type proton ATPase catalytic subunit A OS=Homo sapiens GN=ATP6V1A PE=1 SV=2	37.1151	17	48	17	68.26
O00391	Sulfhydryl oxidase 1 OS=Homo sapiens GN=QSOX1 PE=1 SV=3	29.8527	17	40	17	82.526
Q92743	Serine protease HTRA1 OS=Homo sapiens GN=HTRA1 PE=1 SV=1	50.625	16	62	16	51.255
P36507	Dual specificity mitogen-activated protein kinase kinase 2 OS=Homo sapiens GN=MAP2K2 PE=1 SV=1	52.25	15	44	10	44.396
P09525	Annexin A4 OS=Homo sapiens GN=ANXA4 PE=1 SV=4	53.9185	17	38	17	35.86
Q08431	Lactadherin OS=Homo sapiens GN=MFGE8 PE=1 SV=2	55.2972	16	52	16	43.095
Q7L5N1	COP9 signalosome complex subunit 6 OS=Homo sapiens GN=COPS6 PE=1 SV=1	58.104	13	32	13	36.14
Q13838	Spliceosome RNA helicase DDX39B OS=Homo sapiens GN=DDX39B PE=1 SV=1	45.7944	14	63	6	48.96
Q8N1G4	Leucine-rich repeat-containing protein 47 OS=Homo sapiens GN=LRRC47 PE=1 SV=1	48.0274	19	46	19	63.434
Q96T76-8	Isoform 5 of MMS19 nucleotide excision repair protein homolog OS=Homo sapiens GN=MMS19	20.8373	16	38	16	115.631
Q8TDN6	Ribosome biogenesis protein BRX1 homolog OS=Homo sapiens GN=BRIX1 PE=1 SV=2	58.6402	15	37	15	41.375
O43592	Exportin-T OS=Homo sapiens GN=XPOT PE=1 SV=2	25.6757	17	44	17	109.893
Q9Y4K0	Lysyl oxidase homolog 2 OS=Homo sapiens GN=LOXL2 PE=1 SV=1	26.8734	16	52	16	86.668
Q8TEX9-2	Isoform 2 of Importin-4 OS=Homo sapiens GN=IPO4	25.5771	18	42	18	118.826
P34896	Serine hydroxymethyltransferase, cytosolic OS=Homo sapiens GN=SHMT1 PE=1 SV=1	35.6108	14	46	13	53.049
P55884-2	Isoform 2 of Eukaryotic translation initiation factor 3 subunit B OS=Homo sapiens GN=EIF3B	32.646	21	47	21	98.967
Q16401	26S proteasome non-ATPase regulatory subunit 5 OS=Homo sapiens GN=PSMD5 PE=1 SV=3	39.0873	15	40	15	56.16
O75153	Clustered mitochondria protein homolog OS=Homo sapiens GN=CLUH PE=1 SV=2	18.3346	17	42	17	146.577
P40926	Malate dehydrogenase, mitochondrial OS=Homo sapiens GN=MDH2 PE=1 SV=3	58.5799	15	48	15	35.481
Q9H7B2	Ribosome production factor 2 homolog OS=Homo sapiens GN=RPF2 PE=1 SV=2	55.5556	15	44	15	35.56
P55039	Developmentally-regulated GTP-binding protein 2 OS=Homo sapiens GN=DRG2 PE=1 SV=1	48.0769	15	40	15	40.72
Q9BTW9	Tubulin-specific chaperone D OS=Homo sapiens GN=TBCD PE=1 SV=2	25.1678	18	41	18	132.515
P18206	Vinculin OS=Homo sapiens GN=VCL PE=1 SV=4	22.134	20	48	20	123.722
P30419	Glycylpeptide N-tetradecanoyltransferase 1 OS=Homo sapiens GN=NMT1 PE=1 SV=2	38.1048	14	43	14	56.77
Q04637-9	Isoform 9 of Eukaryotic translation initiation factor 4 gamma 1 OS=Homo sapiens GN=EIF4G1	12.0174	16	47	16	176.128
Q9UHD8	Septin-9 OS=Homo sapiens GN=SEPT9 PE=1 SV=2	31.7406	14	44	14	65.361
P18463	HLA class I histocompatibility antigen, B-37 alpha chain OS=Homo sapiens GN=HLA-B PE=1 SV=1	48.895	11	38	1	40.431
Q9UJ70-2	Isoform 2 of N-acetyl-D-glucosamine kinase OS=Homo sapiens GN=NAGK	40	13	44	13	42.011
Q9BT78	COP9 signalosome complex subunit 4 OS=Homo sapiens GN=COPS4 PE=1 SV=1	53.4483	16	42	16	46.24
Q9TNN7	HLA class I histocompatibility antigen, Cw-5 alpha chain OS=Homo sapiens GN=HLA-C PE=1 SV=1	41.8033	10	40	2	40.886
Q15435	Protein phosphatase 1 regulatory subunit 7 OS=Homo sapiens GN=PPP1R7 PE=1 SV=1	38.0556	11	36	11	41.539
Q8NBZ7-2	Isoform 2 of UDP-glucuronic acid decarboxylase 1 OS=Homo sapiens GN=UXS1	28.4706	10	42	10	48.121
P09668	Pro-cathepsin H OS=Homo sapiens GN=CTSH PE=1 SV=4	41.791	10	35	10	37.369
Q9NUQ9	Protein FAM49B OS=Homo sapiens GN=FAM49B PE=1 SV=1	44.4444	10	29	10	36.725
P25325-2	Isoform 2 of 3-mercaptopyruvate sulfurtransferase OS=Homo sapiens GN=MPST	61.5142	14	48	13	35.228
O95084	Serine protease 23 OS=Homo sapiens GN=PRSS23 PE=1 SV=1	36.2924	10	43	10	42.974
Q7KQL5	Tubulin beta chain OS=Plasmodium falciparum (isolate 3D7) GN=PF10_0084 PE=3 SV=1	18.6517	6	54	2	49.719
Q9Y5X9	Endothelial lipase OS=Homo sapiens GN=LIPG PE=1 SV=1	31.8	13	38	13	56.758
P21333	Filamin-A OS=Homo sapiens GN=FLNA PE=1 SV=4	7.7824	17	42	14	280.564
P55263	Adenosine kinase OS=Homo sapiens GN=ADK PE=1 SV=2	63.5359	15	44	15	40.52
Q8IZ83	Aldehyde dehydrogenase family 16 member A1 OS=Homo sapiens GN=ALDH16A1 PE=1 SV=2	29.1771	14	52	14	85.074
P00489	Glycogen phosphorylase, muscle form OS=Oryctolagus cuniculus GN=PYGM PE=1 SV=3	18.5053	12	58	1	97.228
Q13045	Protein flightless-1 homolog OS=Homo sapiens GN=FLII PE=1 SV=2	15.4452	15	36	15	144.659
O43818	U3 small nucleolar RNA-interacting protein 2 OS=Homo sapiens GN=RRP9 PE=1 SV=1	44	14	34	14	51.809
P24347	Stromelysin-3 OS=Homo sapiens GN=MMP11 PE=1 SV=3	29.918	11	51	11	54.556
P30409	CD9 antigen OS=Chlorocebus aethiops GN=CD9 PE=2 SV=2	28.9474	9	61	1	25.414
O75828	Carbonyl reductase [NADPH] 3 OS=Homo sapiens GN=CBR3 PE=1 SV=3	57.0397	12	52	9	30.831
Q9UHF1	Epidermal growth factor-like protein 7 OS=Homo sapiens GN=EGFL7 PE=1 SV=3	53.1136	10	30	10	29.598
P00749	Urokinase-type plasminogen activator OS=Homo sapiens GN=PLAU PE=1 SV=2	48.2599	14	39	14	48.476
P24752	Acetyl-CoA acetyltransferase, mitochondrial OS=Homo sapiens GN=ACAT1 PE=1 SV=1	38.8759	11	44	11	45.171
A5A6H5	ATP synthase subunit alpha, mitochondrial OS=Pan troglodytes GN=ATP5A1 PE=2 SV=1	35.6239	14	40	14	59.714
Q6R0H7	Guanine nucleotide-binding protein G(s) subunit alpha isoforms XLas OS=Mus musculus GN=Gnas PE=1 SV=1	13.5922	14	40	13	121.429
P27361	Mitogen-activated protein kinase 3 OS=Homo sapiens GN=MAPK3 PE=1 SV=4	35.6201	12	48	4	43.108
Q9H479	Fructosamine-3-kinase OS=Homo sapiens GN=FN3K PE=1 SV=1	36.246	9	32	9	35.149
P49748-3	Isoform 3 of Very long-chain specific acyl-CoA dehydrogenase, mitochondrial OS=Homo sapiens GN=ACADVL	31.7109	14	34	14	72.881
Q86VR8	Four-jointed box protein 1 OS=Homo sapiens GN=FJX1 PE=2 SV=1	26.3158	8	30	8	48.477
Q96TA1	Niban-like protein 1 OS=Homo sapiens GN=FAM129B PE=1 SV=3	21.4477	10	30	10	84.085
Q14669-3	Isoform 3 of E3 ubiquitin-protein ligase TRIP12 OS=Homo sapiens GN=TRIP12	9.11765	13	40	13	225.379
P17812	CTP synthase 1 OS=Homo sapiens GN=CTPS1 PE=1 SV=2	26.3959	12	32	11	66.648
P55795	Heterogeneous nuclear ribonucleoprotein H2 OS=Homo sapiens GN=HNRNPH2 PE=1 SV=1	31.4031	10	36	4	49.232
O75718	Cartilage-associated protein OS=Homo sapiens GN=CRTAP PE=1 SV=1	40.8978	13	46	12	46.532
Q8NCH0	Carbohydrate sulfotransferase 14 OS=Homo sapiens GN=CHST14 PE=1 SV=2	39.6277	13	46	13	42.969
P78347	General transcription factor II-I OS=Homo sapiens GN=GTF2I PE=1 SV=2	20.5411	14	30	14	112.346
P10586	Receptor-type tyrosine-protein phosphatase F OS=Homo sapiens GN=PTPRF PE=1 SV=2	14.5254	17	38	15	212.744
P50552	Vasodilator-stimulated phosphoprotein OS=Homo sapiens GN=VASP PE=1 SV=3	38.9474	11	34	11	39.805
P15927	Replication protein A 32 kDa subunit OS=Homo sapiens GN=RPA2 PE=1 SV=1	61.4815	10	40	10	29.228
Q9HAV4	Exportin-5 OS=Homo sapiens GN=XPO5 PE=1 SV=1	15.2824	12	32	12	136.222
Q9Y6E2	Basic leucine zipper and W2 domain-containing protein 2 OS=Homo sapiens GN=BZW2 PE=1 SV=1	35.5609	15	43	13	48.132
Q99519	Sialidase-1 OS=Homo sapiens GN=NEU1 PE=1 SV=1	44.8193	13	44	13	45.439
O14617-5	Isoform 5 of AP-3 complex subunit delta-1 OS=Homo sapiens GN=AP3D1	14.5679	12	26	12	136.565
Q9H7P6	Multivesicular body subunit 12B OS=Homo sapiens GN=MVB12B PE=1 SV=2	53.2915	11	30	11	35.597
P26006	Integrin alpha-3 OS=Homo sapiens GN=ITGA3 PE=1 SV=5	14.9382	15	42	15	116.538
O95671	N-acetylserotonin O-methyltransferase-like protein OS=Homo sapiens GN=ASMTL PE=1 SV=3	24.7987	11	34	11	68.813
Q9UBE0	SUMO-activating enzyme subunit 1 OS=Homo sapiens GN=SAE1 PE=1 SV=1	44.7977	11	30	11	38.426
O00203	AP-3 complex subunit beta-1 OS=Homo sapiens GN=AP3B1 PE=1 SV=3	17.0932	14	34	11	121.244
Q9NXH8	Torsin-4A OS=Homo sapiens GN=TOR4A PE=1 SV=2	25.5319	8	26	8	46.885
Q9Y696	Chloride intracellular channel protein 4 OS=Homo sapiens GN=CLIC4 PE=1 SV=4	63.2411	10	28	9	28.754
Q16531	DNA damage-binding protein 1 OS=Homo sapiens GN=DDB1 PE=1 SV=1	12.193	13	30	13	126.887
O60884	DnaJ homolog subfamily A member 2 OS=Homo sapiens GN=DNAJA2 PE=1 SV=1	45.1456	12	32	12	45.717
P42025	Beta-centractin OS=Homo sapiens GN=ACTR1B PE=1 SV=1	47.3404	11	38	4	42.267
P05784	Keratin, type I cytoskeletal 18 OS=Mus musculus GN=Krt18 PE=1 SV=5	25.7683	10	43	2	47.509
P08758	Annexin A5 OS=Homo sapiens GN=ANXA5 PE=1 SV=2	41.875	10	24	10	35.914
Q96FX7	tRNA (adenine(58)-N(1))-methyltransferase catalytic subunit TRMT61A OS=Homo sapiens GN=TRMT61A PE=1 SV=1	50.8651	9	30	9	31.362
P51570-2	Isoform 2 of Galactokinase OS=Homo sapiens GN=GALK1	34.5972	10	28	10	45.329
P42704	Leucine-rich PPR motif-containing protein, mitochondrial OS=Homo sapiens GN=LRPPRC PE=1 SV=3	13.7733	14	31	14	157.805
Q8WUA8	Tsukushin OS=Homo sapiens GN=TSKU PE=2 SV=3	53.8244	11	30	11	37.784
P23368	NAD-dependent malic enzyme, mitochondrial OS=Homo sapiens GN=ME2 PE=1 SV=1	37.1575	11	26	11	65.402
P09914	Interferon-induced protein with tetratricopeptide repeats 1 OS=Homo sapiens GN=IFIT1 PE=1 SV=2	32.636	12	29	12	55.325
Q9UBS4	DnaJ homolog subfamily B member 11 OS=Homo sapiens GN=DNAJB11 PE=1 SV=1	31.2849	10	32	10	40.489
Q71DI3	Histone H3.2 OS=Homo sapiens GN=HIST2H3A PE=1 SV=3	56.6176	10	70	2	15.379
P40937	Replication factor C subunit 5 OS=Homo sapiens GN=RFC5 PE=1 SV=1	41.7647	10	24	10	38.472
Q9UKD2	mRNA turnover protein 4 homolog OS=Homo sapiens GN=MRTO4 PE=1 SV=2	44.7699	11	30	11	27.543
P31689	DnaJ homolog subfamily A member 1 OS=Homo sapiens GN=DNAJA1 PE=1 SV=2	44.3325	12	30	12	44.839
Q8NI27	THO complex subunit 2 OS=Homo sapiens GN=THOC2 PE=1 SV=2	9.98117	13	30	13	182.659
P18101	Ubiquitin-60S ribosomal protein L40 OS=Drosophila melanogaster GN=RpL40 PE=1 SV=2	55.4688	9	133	1	14.72
P16402	Histone H1.3 OS=Homo sapiens GN=HIST1H1D PE=1 SV=2	33.9367	12	43	4	22.336
Q9H497	Torsin-3A OS=Homo sapiens GN=TOR3A PE=1 SV=1	31.9899	10	28	10	46.169
P43277	Histone H1.3 OS=Mus musculus GN=Hist1h1d PE=1 SV=2	38.914	13	48	3	22.086
O00743	Serine/threonine-protein phosphatase 6 catalytic subunit OS=Homo sapiens GN=PPP6C PE=1 SV=1	43.6066	10	30	10	35.121
O14929	Histone acetyltransferase type B catalytic subunit OS=Homo sapiens GN=HAT1 PE=1 SV=1	32.4582	9	34	9	49.481
Q00796	Sorbitol dehydrogenase OS=Homo sapiens GN=SORD PE=1 SV=4	40.8964	10	26	10	38.3
Q9Y2X3	Nucleolar protein 58 OS=Homo sapiens GN=NOP58 PE=1 SV=1	23.0624	9	30	9	59.541
Q92900	Regulator of nonsense transcripts 1 OS=Homo sapiens GN=UPF1 PE=1 SV=2	16.8291	14	32	14	124.267
O35864	COP9 signalosome complex subunit 5 OS=Mus musculus GN=Cops5 PE=1 SV=3	50.5988	12	34	12	37.525
Q86TI2-2	Isoform 2 of Dipeptidyl peptidase 9 OS=Homo sapiens GN=DPP9	19.6188	14	32	14	101.605
P17931	Galectin-3 OS=Homo sapiens GN=LGALS3 PE=1 SV=5	34.4	8	30	8	26.136
Q14344	Guanine nucleotide-binding protein subunit alpha-13 OS=Homo sapiens GN=GNA13 PE=1 SV=2	33.4218	11	30	10	44.022
P50395	Rab GDP dissociation inhibitor beta OS=Homo sapiens GN=GDI2 PE=1 SV=2	30.1124	9	26	9	50.631
P24941	Cyclin-dependent kinase 2 OS=Homo sapiens GN=CDK2 PE=1 SV=2	48.6577	11	40	9	33.908
P08133	Annexin A6 OS=Homo sapiens GN=ANXA6 PE=1 SV=3	25.5572	13	34	13	75.826
P19139	Casein kinase II subunit alpha OS=Rattus norvegicus GN=Csnk2a1 PE=1 SV=2	33.5038	10	22	9	45.045
Q16836-2	Isoform 2 of Hydroxyacyl-coenzyme A dehydrogenase, mitochondrial OS=Homo sapiens GN=HADH	35.8974	9	28	9	42.113
P14550	Alcohol dehydrogenase [NADP(+)] OS=Homo sapiens GN=AKR1A1 PE=1 SV=3	36	8	18	7	36.55
Q9BXR0	Queuine tRNA-ribosyltransferase OS=Homo sapiens GN=QTRT1 PE=1 SV=3	35.4839	8	22	8	44.019
P54578	Ubiquitin carboxyl-terminal hydrolase 14 OS=Homo sapiens GN=USP14 PE=1 SV=3	36.4372	11	30	11	56.033
P61201	COP9 signalosome complex subunit 2 OS=Homo sapiens GN=COPS2 PE=1 SV=1	29.7968	10	24	10	51.564
P68433	Histone H3.1 OS=Mus musculus GN=Hist1h3a PE=1 SV=2	55.8824	9	70	1	15.394
P04818	Thymidylate synthase OS=Homo sapiens GN=TYMS PE=1 SV=3	37.3802	8	20	8	35.693
Q9H9Q2	COP9 signalosome complex subunit 7b OS=Homo sapiens GN=COPS7B PE=1 SV=1	39.0152	8	20	8	29.603
P06132	Uroporphyrinogen decarboxylase OS=Homo sapiens GN=UROD PE=1 SV=2	27.5204	8	30	8	40.761
Q9H4A6	Golgi phosphoprotein 3 OS=Homo sapiens GN=GOLPH3 PE=1 SV=1	39.2617	9	21	9	33.79
Q96GK7	Fumarylacetoacetate hydrolase domain-containing protein 2A OS=Homo sapiens GN=FAHD2A PE=1 SV=1	29.9363	6	18	6	34.574
Q13547	Histone deacetylase 1 OS=Homo sapiens GN=HDAC1 PE=1 SV=1	32.3651	10	36	5	55.068
Q02750	Dual specificity mitogen-activated protein kinase kinase 1 OS=Homo sapiens GN=MAP2K1 PE=1 SV=2	25.9542	8	30	3	43.411
Q96H79	Zinc finger CCCH-type antiviral protein 1-like OS=Homo sapiens GN=ZC3HAV1L PE=1 SV=2	50	9	22	9	32.94
Q9UQ53-3	Isoform 3 of Alpha-1,3-mannosyl-glycoprotein 4-beta-N-acetylglucosaminyltransferase B OS=Homo sapiens GN=MGAT4B	24.6892	9	21	9	64.805
Q16822	Phosphoenolpyruvate carboxykinase [GTP], mitochondrial OS=Homo sapiens GN=PCK2 PE=1 SV=3	24.2188	11	28	11	70.685
O00764	Pyridoxal kinase OS=Homo sapiens GN=PDXK PE=1 SV=1	45.5128	9	26	9	35.08
O60664	Perilipin-3 OS=Homo sapiens GN=PLIN3 PE=1 SV=3	35.9447	9	24	9	47.046
P36955	Pigment epithelium-derived factor OS=Homo sapiens GN=SERPINF1 PE=1 SV=4	34.2105	9	24	9	46.283
P48147	Prolyl endopeptidase OS=Homo sapiens GN=PREP PE=1 SV=2	23.9437	12	26	12	80.648
P42785	Lysosomal Pro-X carboxypeptidase OS=Homo sapiens GN=PRCP PE=1 SV=1	20.9677	8	30	8	55.764
O15143	Actin-related protein 2/3 complex subunit 1B OS=Homo sapiens GN=ARPC1B PE=1 SV=3	34.6774	9	28	8	40.923
O60547	GDP-mannose 4,6 dehydratase OS=Homo sapiens GN=GMDS PE=1 SV=1	29.8387	8	19	8	41.923
Q9UBQ0-2	Isoform 2 of Vacuolar protein sorting-associated protein 29 OS=Homo sapiens GN=VPS29	51.6129	8	40	1	20.914
P49354	Protein farnesyltransferase/geranylgeranyltransferase type-1 subunit alpha OS=Homo sapiens GN=FNTA PE=1 SV=1	35.3562	9	24	9	44.381
Q08174-2	Isoform 2 of Protocadherin-1 OS=Homo sapiens GN=PCDH1	7.84155	7	22	7	133.64
P53004	Biliverdin reductase A OS=Homo sapiens GN=BLVRA PE=1 SV=2	38.8514	10	33	10	33.407
Q9HA64	Ketosamine-3-kinase OS=Homo sapiens GN=FN3KRP PE=1 SV=2	32.3625	9	28	9	34.39
Q8IUE6	Histone H2A type 2-B OS=Homo sapiens GN=HIST2H2AB PE=1 SV=3	70	8	65	3	13.987
Q9H2U1	ATP-dependent RNA helicase DHX36 OS=Homo sapiens GN=DHX36 PE=1 SV=2	13.4921	11	26	5	114.688
Q9H0E2	Toll-interacting protein OS=Homo sapiens GN=TOLLIP PE=1 SV=1	46.7153	9	24	9	30.262
Q9NRY6	Phospholipid scramblase 3 OS=Homo sapiens GN=PLSCR3 PE=1 SV=2	32.5424	8	37	8	31.628
Q99733-2	Isoform 2 of Nucleosome assembly protein 1-like 4 OS=Homo sapiens GN=NAP1L4	24.3523	8	29	6	44.051
O43148-2	Isoform 2 of mRNA cap guanine-N7 methyltransferase OS=Homo sapiens GN=RNMT	19.0476	7	22	7	57.688
P11940	Polyadenylate-binding protein 1 OS=Homo sapiens GN=PABPC1 PE=1 SV=2	21.3836	11	32	11	70.626
O00148	ATP-dependent RNA helicase DDX39A OS=Homo sapiens GN=DDX39A PE=1 SV=2	27.4005	9	41	1	49.098
P31040	Succinate dehydrogenase [ubiquinone] flavoprotein subunit, mitochondrial OS=Homo sapiens GN=SDHA PE=1 SV=2	21.988	9	26	9	72.645
P36543	V-type proton ATPase subunit E 1 OS=Homo sapiens GN=ATP6V1E1 PE=1 SV=1	42.4779	11	25	11	26.129
P19387	DNA-directed RNA polymerase II subunit RPB3 OS=Homo sapiens GN=POLR2C PE=1 SV=2	50.1818	9	24	9	31.422
Q9NZL9	Methionine adenosyltransferase 2 subunit beta OS=Homo sapiens GN=MAT2B PE=1 SV=1	38.024	9	22	9	37.528
O95372	Acyl-protein thioesterase 2 OS=Homo sapiens GN=LYPLA2 PE=1 SV=1	48.0519	7	22	7	24.721
P14324	Farnesyl pyrophosphate synthase OS=Homo sapiens GN=FDPS PE=1 SV=4	19.5704	8	20	4	48.245
Q15782	Chitinase-3-like protein 2 OS=Homo sapiens GN=CHI3L2 PE=1 SV=1	36.6667	9	24	9	43.473
P43246	DNA mismatch repair protein Msh2 OS=Homo sapiens GN=MSH2 PE=1 SV=1	14.454	10	24	10	104.677
Q08945	FACT complex subunit SSRP1 OS=Homo sapiens GN=SSRP1 PE=1 SV=1	19.1819	10	30	10	81.024
Q9UBF2	Coatomer subunit gamma-2 OS=Homo sapiens GN=COPG2 PE=1 SV=1	15.6142	10	28	7	97.56
Q9UBP6	tRNA (guanine-N(7)-)-methyltransferase OS=Homo sapiens GN=METTL1 PE=1 SV=1	39.8551	9	24	9	31.451
Q9UI10-2	Isoform 2 of Translation initiation factor eIF-2B subunit delta OS=Homo sapiens GN=EIF2B4	22.2836	7	19	7	59.578
Q5VW32	BRO1 domain-containing protein BROX OS=Homo sapiens GN=BROX PE=1 SV=1	23.1144	5	17	5	46.447
Q07960	Rho GTPase-activating protein 1 OS=Homo sapiens GN=ARHGAP1 PE=1 SV=1	39.18	10	27	10	50.404
P16435	NADPH--cytochrome P450 reductase OS=Homo sapiens GN=POR PE=1 SV=2	19.2024	9	28	9	76.641
Q09028	Histone-binding protein RBBP4 OS=Homo sapiens GN=RBBP4 PE=1 SV=3	20.9412	8	34	2	47.626
P05556	Integrin beta-1 OS=Homo sapiens GN=ITGB1 PE=1 SV=2	22.1805	12	32	4	88.357
P30084	Enoyl-CoA hydratase, mitochondrial OS=Homo sapiens GN=ECHS1 PE=1 SV=4	35.8621	7	22	7	31.367
Q8NBJ5	Procollagen galactosyltransferase 1 OS=Homo sapiens GN=COLGALT1 PE=1 SV=1	19.4534	12	30	12	71.59
O95336	6-phosphogluconolactonase OS=Homo sapiens GN=PGLS PE=1 SV=2	38.3721	7	19	7	27.53
P78346-2	Isoform 2 of Ribonuclease P protein subunit p30 OS=Homo sapiens GN=RPP30	36.646	8	28	8	35.542
O43172	U4/U6 small nuclear ribonucleoprotein Prp4 OS=Homo sapiens GN=PRPF4 PE=1 SV=2	26.2452	10	26	10	58.412
Q99470	Stromal cell-derived factor 2 OS=Homo sapiens GN=SDF2 PE=1 SV=2	33.1754	5	18	5	23.011
Q9NZL4-3	Isoform 3 of Hsp70-binding protein 1 OS=Homo sapiens GN=HSPBP1	21.7284	7	22	7	44.487
O94979-8	Isoform 8 of Protein transport protein Sec31A OS=Homo sapiens GN=SEC31A	7.62368	7	18	7	134.415
Q13619	Cullin-4A OS=Homo sapiens GN=CUL4A PE=1 SV=3	18.7088	11	26	7	87.624
P50453	Serpin B9 OS=Homo sapiens GN=SERPINB9 PE=1 SV=1	26.0638	8	20	8	42.376
P84243	Histone H3.3 OS=Homo sapiens GN=H3F3A PE=1 SV=2	55.8824	9	62	1	15.319
Q15386	Ubiquitin-protein ligase E3C OS=Homo sapiens GN=UBE3C PE=1 SV=3	11.819	9	21	9	123.844
Q13085-4	Isoform 4 of Acetyl-CoA carboxylase 1 OS=Homo sapiens GN=ACACA	4.5321	9	22	9	269.827
P42224	Signal transducer and activator of transcription 1-alpha/beta OS=Homo sapiens GN=STAT1 PE=1 SV=2	15.8667	9	24	9	87.28
P48729	Casein kinase I isoform alpha OS=Homo sapiens GN=CSNK1A1 PE=1 SV=2	43.0267	13	28	13	38.89
O60684	Importin subunit alpha-7 OS=Homo sapiens GN=KPNA6 PE=1 SV=1	20.5224	7	18	4	59.991
P46063	ATP-dependent DNA helicase Q1 OS=Homo sapiens GN=RECQL PE=1 SV=3	26.1941	12	34	12	73.41
Q96ME1-4	Isoform 4 of F-box/LRR-repeat protein 18 OS=Homo sapiens GN=FBXL18	17.4095	9	24	9	78.869
P26368	Splicing factor U2AF 65 kDa subunit OS=Homo sapiens GN=U2AF2 PE=1 SV=4	24.2105	10	23	10	53.467
Q9GZT4	Serine racemase OS=Homo sapiens GN=SRR PE=1 SV=1	20.5882	4	12	4	36.543
P13674	Prolyl 4-hydroxylase subunit alpha-1 OS=Homo sapiens GN=P4HA1 PE=1 SV=2	21.161	8	19	8	61.011
P35659	Protein DEK OS=Homo sapiens GN=DEK PE=1 SV=1	22.9333	9	20	9	42.648
P19784	Casein kinase II subunit alpha' OS=Homo sapiens GN=CSNK2A2 PE=1 SV=1	36.5714	9	20	8	41.187
P49770	Translation initiation factor eIF-2B subunit beta OS=Homo sapiens GN=EIF2B2 PE=1 SV=3	27.0655	8	25	8	38.965
O14787-2	Isoform 2 of Transportin-2 OS=Homo sapiens GN=TNPO2	9.6956	8	29	2	100.343
P61421	V-type proton ATPase subunit d 1 OS=Homo sapiens GN=ATP6V0D1 PE=1 SV=1	31.9088	9	24	9	40.303
Q9Y6Y8	SEC23-interacting protein OS=Homo sapiens GN=SEC23IP PE=1 SV=1	15.1	10	22	10	111.007
Q10570	Cleavage and polyadenylation specificity factor subunit 1 OS=Homo sapiens GN=CPSF1 PE=1 SV=2	9.35551	11	22	11	160.782
Q8N5I2	Arrestin domain-containing protein 1 OS=Homo sapiens GN=ARRDC1 PE=1 SV=1	23.3256	7	32	7	45.953
P0CG39	POTE ankyrin domain family member J OS=Homo sapiens GN=POTEJ PE=3 SV=1	7.32177	7	67	2	117.315
Q8N1F7	Nuclear pore complex protein Nup93 OS=Homo sapiens GN=NUP93 PE=1 SV=2	16.9719	12	26	12	93.43
P35250	Replication factor C subunit 2 OS=Homo sapiens GN=RFC2 PE=1 SV=3	20.904	4	14	4	39.132
Q92769	Histone deacetylase 2 OS=Homo sapiens GN=HDAC2 PE=1 SV=2	24.3852	9	32	4	55.329
P11177	Pyruvate dehydrogenase E1 component subunit beta, mitochondrial OS=Homo sapiens GN=PDHB PE=1 SV=3	23.1198	6	19	6	39.208
P0DN76	Splicing factor U2AF 35 kDa subunit-like protein OS=Homo sapiens GN=U2AF1L5 PE=3 SV=1	32.0833	5	20	5	27.854
Q9UNS2	COP9 signalosome complex subunit 3 OS=Homo sapiens GN=COPS3 PE=1 SV=3	21.0402	5	15	5	47.842
O75954	Tetraspanin-9 OS=Homo sapiens GN=TSPAN9 PE=1 SV=1	28.8703	6	18	6	26.76
Q86X76-3	Isoform 4 of Nitrilase homolog 1 OS=Homo sapiens GN=NIT1	24.5232	7	20	7	40.174
P48507	Glutamate--cysteine ligase regulatory subunit OS=Homo sapiens GN=GCLM PE=1 SV=1	29.562	6	14	6	30.708
Q9H0S4	Probable ATP-dependent RNA helicase DDX47 OS=Homo sapiens GN=DDX47 PE=1 SV=1	17.5824	6	16	6	50.615
Q9Y5K5	Ubiquitin carboxyl-terminal hydrolase isozyme L5 OS=Homo sapiens GN=UCHL5 PE=1 SV=3	28.2675	8	20	8	37.583
Q86Y56	Dynein assembly factor 5, axonemal OS=Homo sapiens GN=DNAAF5 PE=1 SV=4	13.3333	10	22	10	93.462
Q00535	Cyclin-dependent-like kinase 5 OS=Homo sapiens GN=CDK5 PE=1 SV=3	37.3288	9	34	8	33.283
Q9EQQ9-3	Isoform 3 of Protein O-GlcNAcase OS=Mus musculus GN=Mgea5	9.53878	7	23	7	107.326
Q9NWU2	Glucose-induced degradation protein 8 homolog OS=Homo sapiens GN=GID8 PE=1 SV=1	38.5965	6	18	6	26.732
Q969X6	U3 small nucleolar RNA-associated protein 4 homolog OS=Homo sapiens GN=UTP4 PE=1 SV=1	18.9504	9	21	9	76.841
Q6NWK2	AP-2 complex subunit mu-A OS=Danio rerio GN=ap2m1a PE=2 SV=1	26.6055	9	26	9	49.628
Q7Z4Q2	HEAT repeat-containing protein 3 OS=Homo sapiens GN=HEATR3 PE=1 SV=2	18.9706	9	22	9	74.535
Q13363	C-terminal-binding protein 1 OS=Homo sapiens GN=CTBP1 PE=1 SV=2	27.2727	7	16	6	47.505
Q96QR8	Transcriptional activator protein Pur-beta OS=Homo sapiens GN=PURB PE=1 SV=3	44.2308	6	18	6	33.22
Q13144	Translation initiation factor eIF-2B subunit epsilon OS=Homo sapiens GN=EIF2B5 PE=1 SV=3	18.0305	8	28	8	80.329
O00541	Pescadillo homolog OS=Homo sapiens GN=PES1 PE=1 SV=1	18.0272	9	26	9	67.96
O75695	Protein XRP2 OS=Homo sapiens GN=RP2 PE=1 SV=4	18.8571	7	24	7	39.615
Q96BW5	Phosphotriesterase-related protein OS=Homo sapiens GN=PTER PE=1 SV=1	39.255	9	26	9	38.993
Q15018	BRISC complex subunit Abro1 OS=Homo sapiens GN=FAM175B PE=1 SV=2	21.9277	8	18	8	46.872
Q8NFH3	Nucleoporin Nup43 OS=Homo sapiens GN=NUP43 PE=1 SV=1	36.3158	7	16	7	42.124
Q16769	Glutaminyl-peptide cyclotransferase OS=Homo sapiens GN=QPCT PE=1 SV=1	34.349	9	20	9	40.851
Q12874	Splicing factor 3A subunit 3 OS=Homo sapiens GN=SF3A3 PE=1 SV=1	17.1657	8	18	8	58.812
Q27J81	Inverted formin-2 OS=Homo sapiens GN=INF2 PE=1 SV=2	8.80705	8	20	8	135.54
Q9UNQ2	Probable dimethyladenosine transferase OS=Homo sapiens GN=DIMT1 PE=1 SV=1	30.9904	7	18	7	35.214
Q8NFH4	Nucleoporin Nup37 OS=Homo sapiens GN=NUP37 PE=1 SV=1	28.8344	8	20	8	36.684
Q9BXP5	Serrate RNA effector molecule homolog OS=Homo sapiens GN=SRRT PE=1 SV=1	13.6986	10	20	10	100.604
O75354	Ectonucleoside triphosphate diphosphohydrolase 6 OS=Homo sapiens GN=ENTPD6 PE=1 SV=3	28.0992	10	22	10	53.213
O43491	Band 4.1-like protein 2 OS=Homo sapiens GN=EPB41L2 PE=1 SV=1	7.46269	6	18	6	112.519
Q7YR39	Putative pre-mRNA-splicing factor ATP-dependent RNA helicase DHX16 OS=Pan troglodytes GN=DHX16 PE=3 SV=1	9.38697	8	20	8	119.575
Q9Y490	Talin-1 OS=Homo sapiens GN=TLN1 PE=1 SV=3	5.39158	7	18	7	269.599
Q7Z406-2	Isoform 2 of Myosin-14 OS=Homo sapiens GN=MYH14	4.51866	7	27	1	231.87
P46736	Lys-63-specific deubiquitinase BRCC36 OS=Homo sapiens GN=BRCC3 PE=1 SV=2	25	7	18	7	36.049
O94766	Galactosylgalactosylxylosylprotein 3-beta-glucuronosyltransferase 3 OS=Homo sapiens GN=B3GAT3 PE=1 SV=2	35.5224	8	22	8	37.099
Q92600	Cell differentiation protein RCD1 homolog OS=Homo sapiens GN=RQCD1 PE=1 SV=1	36.7893	8	20	8	33.61
Q5JU69	Torsin-2A OS=Homo sapiens GN=TOR2A PE=2 SV=1	32.3988	6	14	5	35.691
Q93009	Ubiquitin carboxyl-terminal hydrolase 7 OS=Homo sapiens GN=USP7 PE=1 SV=2	6.89655	6	20	6	128.22
P29401-2	Isoform 2 of Transketolase OS=Homo sapiens GN=TKT	12.6783	5	22	5	68.77
O94874	E3 UFM1-protein ligase 1 OS=Homo sapiens GN=UFL1 PE=1 SV=2	12.8463	7	22	7	89.54
Q13868	Exosome complex component RRP4 OS=Homo sapiens GN=EXOSC2 PE=1 SV=2	34.1297	7	14	7	32.768
Q13057-2	Isoform 2 of Bifunctional coenzyme A synthase OS=Homo sapiens GN=COASY	17.2007	6	20	6	65.299
Q9BY76	Angiopoietin-related protein 4 OS=Homo sapiens GN=ANGPTL4 PE=1 SV=2	20.6897	6	22	6	45.186
Q9BWD1-2	Isoform 2 of Acetyl-CoA acetyltransferase, cytosolic OS=Homo sapiens GN=ACAT2	26.5258	5	14	5	44.614
O94776	Metastasis-associated protein MTA2 OS=Homo sapiens GN=MTA2 PE=1 SV=1	17.6647	9	22	9	74.976
O00629	Importin subunit alpha-3 OS=Homo sapiens GN=KPNA4 PE=1 SV=1	15.1631	5	14	4	57.851
P46734-3	Isoform 2 of Dual specificity mitogen-activated protein kinase kinase 3 OS=Homo sapiens GN=MAP2K3	21.875	6	16	6	39.914
P30520	Adenylosuccinate synthetase isozyme 2 OS=Homo sapiens GN=ADSS PE=1 SV=3	21.0526	7	22	7	50.066
O14656	Torsin-1A OS=Homo sapiens GN=TOR1A PE=1 SV=1	26.506	7	16	6	37.784
Q9H974-4	Isoform 4 of Queuine tRNA-ribosyltransferase subunit QTRTD1 OS=Homo sapiens GN=QTRTD1	19.4379	6	18	6	48.172
O14817	Tetraspanin-4 OS=Homo sapiens GN=TSPAN4 PE=1 SV=1	26.8908	4	21	4	26.1
Q8IUR7	Armadillo repeat-containing protein 8 OS=Homo sapiens GN=ARMC8 PE=1 SV=2	13.2244	6	14	6	75.46
P48449	Lanosterol synthase OS=Homo sapiens GN=LSS PE=1 SV=1	14.8907	10	20	10	83.255
Q05209	Tyrosine-protein phosphatase non-receptor type 12 OS=Homo sapiens GN=PTPN12 PE=1 SV=3	8.33333	5	16	5	88.051
A5A6H8	Integral membrane protein 2B OS=Pan troglodytes GN=ITM2B PE=2 SV=1	40.9774	7	23	7	30.318
Q5SSJ5	Heterochromatin protein 1-binding protein 3 OS=Homo sapiens GN=HP1BP3 PE=1 SV=1	20.0723	10	26	10	61.169
Q9NZB2-6	Isoform F of Constitutive coactivator of PPAR-gamma-like protein 1 OS=Homo sapiens GN=FAM120A	10.6457	7	16	7	125.192
P09972	Fructose-bisphosphate aldolase C OS=Homo sapiens GN=ALDOC PE=1 SV=2	18.956	6	25	2	39.431
Q9BXW7	Cat eye syndrome critical region protein 5 OS=Homo sapiens GN=CECR5 PE=1 SV=1	24.8227	6	14	6	46.292
Q15645	Pachytene checkpoint protein 2 homolog OS=Homo sapiens GN=TRIP13 PE=1 SV=2	19.6759	8	18	8	48.52
Q00534	Cyclin-dependent kinase 6 OS=Homo sapiens GN=CDK6 PE=1 SV=1	26.0736	7	28	6	36.915
Q96J84-2	Isoform 2 of Kin of IRRE-like protein 1 OS=Homo sapiens GN=KIRREL	15.3946	7	14	7	84.997
Q9Y2Z4	Tyrosine--tRNA ligase, mitochondrial OS=Homo sapiens GN=YARS2 PE=1 SV=2	21.5933	7	23	7	53.166
P10644	cAMP-dependent protein kinase type I-alpha regulatory subunit OS=Homo sapiens GN=PRKAR1A PE=1 SV=1	21.5223	6	20	6	42.955
Q14203-4	Isoform 4 of Dynactin subunit 1 OS=Homo sapiens GN=DCTN1	9.09816	7	16	7	138.664
P43155	Carnitine O-acetyltransferase OS=Homo sapiens GN=CRAT PE=1 SV=5	14.0575	6	16	6	70.812
O43264	Centromere/kinetochore protein zw10 homolog OS=Homo sapiens GN=ZW10 PE=1 SV=3	10.6547	5	16	5	88.773
Q9Y224	UPF0568 protein C14orf166 OS=Homo sapiens GN=C14orf166 PE=1 SV=1	21.7213	4	12	4	28.051
Q9UJX3	Anaphase-promoting complex subunit 7 OS=Homo sapiens GN=ANAPC7 PE=1 SV=4	14.3573	7	16	7	66.813
P52294	Importin subunit alpha-5 OS=Homo sapiens GN=KPNA1 PE=1 SV=3	18.7732	6	14	3	60.184
Q16555	Dihydropyrimidinase-related protein 2 OS=Homo sapiens GN=DPYSL2 PE=1 SV=1	22.7273	9	20	9	62.255
P11802	Cyclin-dependent kinase 4 OS=Homo sapiens GN=CDK4 PE=1 SV=2	34.6535	8	30	7	33.708
Q16842	CMP-N-acetylneuraminate-beta-galactosamide-alpha-2,3-sialyltransferase 2 OS=Homo sapiens GN=ST3GAL2 PE=2 SV=1	22.2857	6	16	6	40.147
P20073	Annexin A7 OS=Homo sapiens GN=ANXA7 PE=1 SV=3	15.1639	7	20	7	52.706
Q9NRD1	F-box only protein 6 OS=Homo sapiens GN=FBXO6 PE=1 SV=1	28.3276	7	15	5	33.911
Q5JVF3-4	Isoform 4 of PCI domain-containing protein 2 OS=Homo sapiens GN=PCID2	19.2053	7	20	7	52.066
Q8IYS1	Peptidase M20 domain-containing protein 2 OS=Homo sapiens GN=PM20D2 PE=1 SV=2	28.211	8	16	8	47.746
O75534-4	Isoform 4 of Cold shock domain-containing protein E1 OS=Homo sapiens GN=CSDE1	9.71564	7	20	7	93.683
P54764	Ephrin type-A receptor 4 OS=Homo sapiens GN=EPHA4 PE=1 SV=1	10.5477	6	16	6	109.79
O14879	Interferon-induced protein with tetratricopeptide repeats 3 OS=Homo sapiens GN=IFIT3 PE=1 SV=1	19.5918	7	15	7	55.95
Q60809	CCR4-NOT transcription complex subunit 7 OS=Mus musculus GN=Cnot7 PE=1 SV=1	23.5088	5	14	5	32.697
P23258	Tubulin gamma-1 chain OS=Homo sapiens GN=TUBG1 PE=1 SV=2	25.0554	6	16	6	51.138
Q9H0C8	Integrin-linked kinase-associated serine/threonine phosphatase 2C OS=Homo sapiens GN=ILKAP PE=1 SV=1	21.4286	5	14	5	42.88
O43681	ATPase ASNA1 OS=Homo sapiens GN=ASNA1 PE=1 SV=2	19.2529	5	14	5	38.767
Q9UI12	V-type proton ATPase subunit H OS=Homo sapiens GN=ATP6V1H PE=1 SV=1	19.0476	7	16	7	55.847
Q9NXH9	tRNA (guanine(26)-N(2))-dimethyltransferase OS=Homo sapiens GN=TRMT1 PE=1 SV=1	13.8088	7	20	7	72.188
Q9UJX4	Anaphase-promoting complex subunit 5 OS=Homo sapiens GN=ANAPC5 PE=1 SV=2	18.6755	9	18	9	85.023
Q8TD19	Serine/threonine-protein kinase Nek9 OS=Homo sapiens GN=NEK9 PE=1 SV=2	8.06946	5	14	5	107.1
Q9NRF8	CTP synthase 2 OS=Homo sapiens GN=CTPS2 PE=1 SV=1	15.3584	8	18	7	65.636
O00462	Beta-mannosidase OS=Homo sapiens GN=MANBA PE=2 SV=3	10.8077	7	20	7	100.831
O00267	Transcription elongation factor SPT5 OS=Homo sapiens GN=SUPT5H PE=1 SV=1	8.37167	5	14	5	120.925
Q9H832	Ubiquitin-conjugating enzyme E2 Z OS=Homo sapiens GN=UBE2Z PE=1 SV=2	31.0734	9	24	9	38.186
Q9NXS2	Glutaminyl-peptide cyclotransferase-like protein OS=Homo sapiens GN=QPCTL PE=1 SV=2	27.4869	8	20	8	42.897
Q03154	Aminoacylase-1 OS=Homo sapiens GN=ACY1 PE=1 SV=1	24.2647	8	18	8	45.856
P26022	Pentraxin-related protein PTX3 OS=Homo sapiens GN=PTX3 PE=1 SV=3	20.4724	7	20	7	41.949
Q96MX6	WD repeat-containing protein 92 OS=Homo sapiens GN=WDR92 PE=1 SV=1	25.4902	6	12	6	39.715
P21399	Cytoplasmic aconitate hydratase OS=Homo sapiens GN=ACO1 PE=1 SV=3	9.67379	6	12	6	98.337
Q9Y2P8	RNA 3'-terminal phosphate cyclase-like protein OS=Homo sapiens GN=RCL1 PE=1 SV=3	22.252	6	16	6	40.817
Q5RKV6	Exosome complex component MTR3 OS=Homo sapiens GN=EXOSC6 PE=1 SV=1	28.6765	7	18	7	28.218
P50613	Cyclin-dependent kinase 7 OS=Homo sapiens GN=CDK7 PE=1 SV=1	29.4798	6	16	6	39.014
P30876	DNA-directed RNA polymerase II subunit RPB2 OS=Homo sapiens GN=POLR2B PE=1 SV=1	6.81431	6	14	6	133.811
Q6P2E9	Enhancer of mRNA-decapping protein 4 OS=Homo sapiens GN=EDC4 PE=1 SV=1	5.4247	5	12	5	151.567
P40938	Replication factor C subunit 3 OS=Homo sapiens GN=RFC3 PE=1 SV=2	25.5618	7	14	7	40.53
Q96C86	m7GpppX diphosphatase OS=Homo sapiens GN=DCPS PE=1 SV=2	22.5519	6	14	6	38.585
Q15904	V-type proton ATPase subunit S1 OS=Homo sapiens GN=ATP6AP1 PE=1 SV=2	12.3404	4	12	4	51.993
Q14008-3	Isoform 3 of Cytoskeleton-associated protein 5 OS=Homo sapiens GN=CKAP5	6.1795	9	20	9	226.114
Q9NQC3	Reticulon-4 OS=Homo sapiens GN=RTN4 PE=1 SV=2	5.11745	5	17	5	129.851
Q9NP79	Vacuolar protein sorting-associated protein VTA1 homolog OS=Homo sapiens GN=VTA1 PE=1 SV=1	21.4984	6	20	6	33.858
Q16186	Proteasomal ubiquitin receptor ADRM1 OS=Homo sapiens GN=ADRM1 PE=1 SV=2	16.7076	7	22	7	42.127
Q9NUJ1	Mycophenolic acid acyl-glucuronide esterase, mitochondrial OS=Homo sapiens GN=ABHD10 PE=1 SV=1	30.3922	7	16	7	33.911
P53611	Geranylgeranyl transferase type-2 subunit beta OS=Homo sapiens GN=RABGGTB PE=1 SV=2	18.7311	6	14	6	36.9
Q9NR50	Translation initiation factor eIF-2B subunit gamma OS=Homo sapiens GN=EIF2B3 PE=1 SV=1	20.354	7	14	7	50.208
A5YKK6	CCR4-NOT transcription complex subunit 1 OS=Homo sapiens GN=CNOT1 PE=1 SV=2	3.91414	8	18	8	266.768
P49366	Deoxyhypusine synthase OS=Homo sapiens GN=DHPS PE=1 SV=1	17.6152	4	12	4	40.945
O15162	Phospholipid scramblase 1 OS=Homo sapiens GN=PLSCR1 PE=1 SV=1	23.2704	6	18	6	35.026
Q14137	Ribosome biogenesis protein BOP1 OS=Homo sapiens GN=BOP1 PE=1 SV=2	14.0751	4	8	4	83.577
O15294	UDP-N-acetylglucosamine--peptide N-acetylglucosaminyltransferase 110 kDa subunit OS=Homo sapiens GN=OGT PE=1 SV=3	8.69981	7	16	7	116.85
P78330	Phosphoserine phosphatase OS=Homo sapiens GN=PSPH PE=1 SV=2	36.4444	6	14	6	24.992
P12109	Collagen alpha-1(VI) chain OS=Homo sapiens GN=COL6A1 PE=1 SV=3	9.24125	7	14	7	108.462
Q5DRA4	Protocadherin gamma-C3 OS=Pan troglodytes GN=PCDHGC3 PE=3 SV=1	7.60171	5	12	5	101.002
P17706	Tyrosine-protein phosphatase non-receptor type 2 OS=Homo sapiens GN=PTPN2 PE=1 SV=2	14.6988	4	10	4	48.442
O43252	Bifunctional 3'-phosphoadenosine 5'-phosphosulfate synthase 1 OS=Homo sapiens GN=PAPSS1 PE=1 SV=2	12.5	4	10	4	70.788
Q8NE71	ATP-binding cassette sub-family F member 1 OS=Homo sapiens GN=ABCF1 PE=1 SV=2	10.8876	5	12	5	95.866
Q641Q3	Meteorin-like protein OS=Homo sapiens GN=METRNL PE=2 SV=1	28.9389	7	20	7	34.376
Q6PJI9	WD repeat-containing protein 59 OS=Homo sapiens GN=WDR59 PE=1 SV=2	6.16016	4	10	4	109.724
Q9P287-2	Isoform 2 of BRCA2 and CDKN1A-interacting protein OS=Homo sapiens GN=BCCIP	19.2547	4	14	4	36.192
Q96J01	THO complex subunit 3 OS=Homo sapiens GN=THOC3 PE=1 SV=1	19.943	6	18	6	38.747
Q9NUU7	ATP-dependent RNA helicase DDX19A OS=Homo sapiens GN=DDX19A PE=1 SV=1	15.4812	5	10	2	53.941
Q99536	Synaptic vesicle membrane protein VAT-1 homolog OS=Homo sapiens GN=VAT1 PE=1 SV=2	25.9542	6	14	6	41.893
P09913	Interferon-induced protein with tetratricopeptide repeats 2 OS=Homo sapiens GN=IFIT2 PE=1 SV=1	19.0678	8	18	8	54.597
Q14790-9	Isoform 9 of Caspase-8 OS=Homo sapiens GN=CASP8	18.5874	6	14	6	61.796
Q8IZL8	Proline-, glutamic acid- and leucine-rich protein 1 OS=Homo sapiens GN=PELP1 PE=1 SV=2	7.52212	6	14	6	119.624
P55735-3	Isoform 3 of Protein SEC13 homolog OS=Homo sapiens GN=SEC13	20.1087	5	12	5	40.721
Q10713	Mitochondrial-processing peptidase subunit alpha OS=Homo sapiens GN=PMPCA PE=1 SV=2	14.8571	6	14	6	58.216
Q9UBW8	COP9 signalosome complex subunit 7a OS=Homo sapiens GN=COPS7A PE=1 SV=1	23.2727	4	10	4	30.258
Q13895	Bystin OS=Homo sapiens GN=BYSL PE=1 SV=3	15.103	6	12	6	49.57
O75436	Vacuolar protein sorting-associated protein 26A OS=Homo sapiens GN=VPS26A PE=1 SV=2	28.4404	8	20	8	38.146
Q14C86-6	Isoform 6 of GTPase-activating protein and VPS9 domain-containing protein 1 OS=Homo sapiens GN=GAPVD1	5.71621	6	12	6	166.064
P52701	DNA mismatch repair protein Msh6 OS=Homo sapiens GN=MSH6 PE=1 SV=2	5.51471	6	12	6	152.689
Q13564-4	Isoform 4 of NEDD8-activating enzyme E1 regulatory subunit OS=Homo sapiens GN=NAE1	15.0838	5	10	5	60.479
Q9P0V9-2	Isoform 2 of Septin-10 OS=Homo sapiens GN=SEPT10	16.501	6	16	6	58.099
Q8TBC4	NEDD8-activating enzyme E1 catalytic subunit OS=Homo sapiens GN=UBA3 PE=1 SV=2	20.0864	5	10	5	51.819
Q8NFW8	N-acylneuraminate cytidylyltransferase OS=Homo sapiens GN=CMAS PE=1 SV=2	15.8986	5	12	5	48.349
O15160	DNA-directed RNA polymerases I and III subunit RPAC1 OS=Homo sapiens GN=POLR1C PE=1 SV=1	18.7861	4	12	4	39.225
Q12769	Nuclear pore complex protein Nup160 OS=Homo sapiens GN=NUP160 PE=1 SV=3	5.08357	5	14	5	162.017
Q96S44	TP53-regulating kinase OS=Homo sapiens GN=TP53RK PE=1 SV=2	30.83	6	16	6	28.143
Q99598	Translin-associated protein X OS=Homo sapiens GN=TSNAX PE=1 SV=1	25.1724	4	10	4	33.092
P19438	Tumor necrosis factor receptor superfamily member 1A OS=Homo sapiens GN=TNFRSF1A PE=1 SV=1	15.1648	4	12	4	50.462
O60513	Beta-1,4-galactosyltransferase 4 OS=Homo sapiens GN=B4GALT4 PE=1 SV=1	19.186	6	16	6	40.016
P53990-5	Isoform 5 of IST1 homolog OS=Homo sapiens GN=IST1	16.095	6	20	6	41.539
Q13523	Serine/threonine-protein kinase PRP4 homolog OS=Homo sapiens GN=PRPF4B PE=1 SV=3	5.26316	5	18	5	116.916
Q9H583	HEAT repeat-containing protein 1 OS=Homo sapiens GN=HEATR1 PE=1 SV=3	3.63806	6	12	6	242.215
P49959-3	Isoform 3 of Double-strand break repair protein MRE11A OS=Homo sapiens GN=MRE11A	9.2827	4	10	4	81.02
O43765	Small glutamine-rich tetratricopeptide repeat-containing protein alpha OS=Homo sapiens GN=SGTA PE=1 SV=1	19.8083	5	10	5	34.042
Q9UNE7	E3 ubiquitin-protein ligase CHIP OS=Homo sapiens GN=STUB1 PE=1 SV=2	20.462	4	8	4	34.834
P78406	mRNA export factor OS=Homo sapiens GN=RAE1 PE=1 SV=1	23.913	6	14	6	40.942
P20645	Cation-dependent mannose-6-phosphate receptor OS=Homo sapiens GN=M6PR PE=1 SV=1	18.7726	4	14	4	30.973
O95486	Protein transport protein Sec24A OS=Homo sapiens GN=SEC24A PE=1 SV=2	6.86185	7	16	6	119.674
P55265-4	Isoform 4 of Double-stranded RNA-specific adenosine deaminase OS=Homo sapiens GN=ADAR	5.98897	7	15	7	140.749
Q00577	Transcriptional activator protein Pur-alpha OS=Homo sapiens GN=PURA PE=1 SV=2	23.2919	5	14	5	34.889
Q9BY44	Eukaryotic translation initiation factor 2A OS=Homo sapiens GN=EIF2A PE=1 SV=3	12.3077	5	10	5	64.949
Q96FZ2	Embryonic stem cell-specific 5-hydroxymethylcytosine-binding protein OS=Homo sapiens GN=HMCES PE=1 SV=1	17.5141	6	14	6	40.549
Q9BTZ2	Dehydrogenase/reductase SDR family member 4 OS=Homo sapiens GN=DHRS4 PE=1 SV=3	20.5036	5	12	5	29.518
Q9NSE4	Isoleucine--tRNA ligase, mitochondrial OS=Homo sapiens GN=IARS2 PE=1 SV=2	7.80632	5	10	5	113.719
P31948-2	Isoform 2 of Stress-induced-phosphoprotein 1 OS=Homo sapiens GN=STIP1	11.1864	7	18	7	68.037
Q9P2T1-2	Isoform 2 of GMP reductase 2 OS=Homo sapiens GN=GMPR2	17.2131	4	8	4	39.779
O60264	SWI/SNF-related matrix-associated actin-dependent regulator of chromatin subfamily A member 5 OS=Homo sapiens GN=SMARCA5 PE=1 SV=1	6.55894	7	14	3	121.828
Q96CS7-2	Isoform 2 of Pleckstrin homology domain-containing family B member 2 OS=Homo sapiens GN=PLEKHB2	14.8867	3	10	3	34.133
Q99798	Aconitate hydratase, mitochondrial OS=Homo sapiens GN=ACO2 PE=1 SV=2	10	6	14	6	85.372
Q16543	Hsp90 co-chaperone Cdc37 OS=Homo sapiens GN=CDC37 PE=1 SV=1	19.0476	6	17	6	44.44
Q16537	Serine/threonine-protein phosphatase 2A 56 kDa regulatory subunit epsilon isoform OS=Homo sapiens GN=PPP2R5E PE=1 SV=1	16.7024	5	12	5	54.664
Q9UKZ9	Procollagen C-endopeptidase enhancer 2 OS=Homo sapiens GN=PCOLCE2 PE=1 SV=1	23.6145	7	16	7	45.687
Q99570	Phosphoinositide 3-kinase regulatory subunit 4 OS=Homo sapiens GN=PIK3R4 PE=1 SV=3	5.081	5	12	5	153.007
Q96CW5	Gamma-tubulin complex component 3 OS=Homo sapiens GN=TUBGCP3 PE=1 SV=2	10.8049	5	12	5	103.506
P51946	Cyclin-H OS=Homo sapiens GN=CCNH PE=1 SV=1	15.7895	3	8	3	37.619
Q8WVV9	Heterogeneous nuclear ribonucleoprotein L-like OS=Homo sapiens GN=HNRNPLL PE=1 SV=1	13.6531	4	10	4	60.045
Q8ILW9	Actin-2 OS=Plasmodium falciparum (isolate 3D7) GN=PF14_0124 PE=3 SV=1	11.9681	4	36	1	42.578
Q9Y6K5	2'-5'-oligoadenylate synthase 3 OS=Homo sapiens GN=OAS3 PE=1 SV=3	6.53174	6	12	6	121.093
P46379-3	Isoform 3 of Large proline-rich protein BAG6 OS=Homo sapiens GN=BAG6	8.69191	6	14	6	122.265
P50579	Methionine aminopeptidase 2 OS=Homo sapiens GN=METAP2 PE=1 SV=1	24.8954	6	12	6	52.858
O60568	Procollagen-lysine,2-oxoglutarate 5-dioxygenase 3 OS=Homo sapiens GN=PLOD3 PE=1 SV=1	8.53659	5	10	5	84.731
Q96EU7	C1GALT1-specific chaperone 1 OS=Homo sapiens GN=C1GALT1C1 PE=1 SV=1	20.7547	5	14	5	36.358
Q6UWE0	E3 ubiquitin-protein ligase LRSAM1 OS=Homo sapiens GN=LRSAM1 PE=1 SV=1	9.95851	4	10	4	83.541
Q86UD1	Out at first protein homolog OS=Homo sapiens GN=OAF PE=2 SV=1	28.9377	5	14	5	30.669
P56546-2	Isoform 2 of C-terminal-binding protein 2 OS=Mus musculus GN=Ctbp2	6.07287	6	18	5	107.06
P14735	Insulin-degrading enzyme OS=Homo sapiens GN=IDE PE=1 SV=4	8.34151	7	16	7	117.893
Q16831	Uridine phosphorylase 1 OS=Homo sapiens GN=UPP1 PE=1 SV=1	23.2258	6	14	6	33.912
Q8WWY3	U4/U6 small nuclear ribonucleoprotein Prp31 OS=Homo sapiens GN=PRPF31 PE=1 SV=2	13.2265	4	10	4	55.421
P11310-2	Isoform 2 of Medium-chain specific acyl-CoA dehydrogenase, mitochondrial OS=Homo sapiens GN=ACADM	14.8235	5	14	5	46.99
Q9GZL7	Ribosome biogenesis protein WDR12 OS=Homo sapiens GN=WDR12 PE=1 SV=2	20.331	6	16	6	47.678
Q9Y3A3	MOB-like protein phocein OS=Homo sapiens GN=MOB4 PE=1 SV=1	32	5	11	5	26.016
Q9C0H2-4	Isoform 4 of Protein tweety homolog 3 OS=Homo sapiens GN=TTYH3	10.4563	3	10	3	57.945
P04156	Major prion protein OS=Homo sapiens GN=PRNP PE=1 SV=1	16.2055	4	14	4	27.643
Q04446	1,4-alpha-glucan-branching enzyme OS=Homo sapiens GN=GBE1 PE=1 SV=3	7.40741	4	10	4	80.423
P21283	V-type proton ATPase subunit C 1 OS=Homo sapiens GN=ATP6V1C1 PE=1 SV=4	13.6126	4	10	4	43.914
Q9H1A4	Anaphase-promoting complex subunit 1 OS=Homo sapiens GN=ANAPC1 PE=1 SV=1	3.75514	6	14	6	216.361
Q7Z4F1	Low-density lipoprotein receptor-related protein 10 OS=Homo sapiens GN=LRP10 PE=1 SV=2	9.95792	5	18	5	76.145
Q9P016	Thymocyte nuclear protein 1 OS=Homo sapiens GN=THYN1 PE=1 SV=1	35.1111	7	16	7	25.681
P21964	Catechol O-methyltransferase OS=Homo sapiens GN=COMT PE=1 SV=2	24.7232	4	12	4	30.018
P53602	Diphosphomevalonate decarboxylase OS=Homo sapiens GN=MVD PE=1 SV=1	28.25	5	14	5	43.377
P07237	Protein disulfide-isomerase OS=Homo sapiens GN=P4HB PE=1 SV=3	12.0079	4	10	4	57.081
Q9Y606	tRNA pseudouridine synthase A, mitochondrial OS=Homo sapiens GN=PUS1 PE=1 SV=3	10.7728	4	10	4	47.44
P21127	Cyclin-dependent kinase 11B OS=Homo sapiens GN=CDK11B PE=1 SV=3	9.0566	7	16	7	92.65
O43815	Striatin OS=Homo sapiens GN=STRN PE=1 SV=4	11.0256	5	12	5	86.079
P62745	Rho-related GTP-binding protein RhoB OS=Homo sapiens GN=RHOB PE=1 SV=1	39.7959	5	18	3	22.109
Q9UMR5-3	Isoform 3 of Lysosomal thioesterase PPT2 OS=Homo sapiens GN=PPT2	19.4805	4	14	4	34.796
P15170-3	Isoform 3 of Eukaryotic peptide chain release factor GTP-binding subunit ERF3A OS=Homo sapiens GN=GSPT1	12.5589	6	14	6	68.656
O43708	Maleylacetoacetate isomerase OS=Homo sapiens GN=GSTZ1 PE=1 SV=3	20.3704	3	12	3	24.197
O43747-2	Isoform 2 of AP-1 complex subunit gamma-1 OS=Homo sapiens GN=AP1G1	9.45455	5	10	5	91.664
O15042	U2 snRNP-associated SURP motif-containing protein OS=Homo sapiens GN=U2SURP PE=1 SV=2	3.98445	3	8	3	118.219
P30837	Aldehyde dehydrogenase X, mitochondrial OS=Homo sapiens GN=ALDH1B1 PE=1 SV=3	8.51064	4	12	2	57.17
Q96J02	E3 ubiquitin-protein ligase Itchy homolog OS=Homo sapiens GN=ITCH PE=1 SV=2	7.97342	6	12	5	102.738
P45954	Short/branched chain specific acyl-CoA dehydrogenase, mitochondrial OS=Homo sapiens GN=ACADSB PE=1 SV=1	15.0463	4	10	4	47.455
Q6UWP2	Dehydrogenase/reductase SDR family member 11 OS=Homo sapiens GN=DHRS11 PE=1 SV=1	23.8462	5	12	5	28.29
Q9BQC3	Diphthamide biosynthesis protein 2 OS=Homo sapiens GN=DPH2 PE=1 SV=1	14.1104	4	12	4	52.05
Q9Y6G9	Cytoplasmic dynein 1 light intermediate chain 1 OS=Homo sapiens GN=DYNC1LI1 PE=1 SV=3	15.4876	4	8	4	56.544
Q86TB9	Protein PAT1 homolog 1 OS=Homo sapiens GN=PATL1 PE=1 SV=2	7.27273	4	8	4	86.796
Q9UK22	F-box only protein 2 OS=Homo sapiens GN=FBXO2 PE=1 SV=2	33.7838	5	14	5	33.307
O43427	Acidic fibroblast growth factor intracellular-binding protein OS=Homo sapiens GN=FIBP PE=1 SV=3	17.8571	4	10	4	41.851
Q96GM8	Target of EGR1 protein 1 OS=Homo sapiens GN=TOE1 PE=1 SV=1	12.9412	5	10	5	56.512
Q9NVA2-2	Isoform 2 of Septin-11 OS=Homo sapiens GN=SEPT11	14.5786	5	16	4	50.791
Q9H7D7	WD repeat-containing protein 26 OS=Homo sapiens GN=WDR26 PE=1 SV=3	10.1362	4	7	4	72.079
Q01780	Exosome component 10 OS=Homo sapiens GN=EXOSC10 PE=1 SV=2	6.10169	4	8	4	100.768
P06756	Integrin alpha-V OS=Homo sapiens GN=ITGAV PE=1 SV=2	5.82061	5	10	5	115.964
Q7L014	Probable ATP-dependent RNA helicase DDX46 OS=Homo sapiens GN=DDX46 PE=1 SV=2	6.11057	5	15	5	117.29
Q9UET6	Putative tRNA (cytidine(32)/guanosine(34)-2'-O)-methyltransferase OS=Homo sapiens GN=FTSJ1 PE=1 SV=2	19.1489	4	10	4	36.056
Q9UG63-2	Isoform 2 of ATP-binding cassette sub-family F member 2 OS=Homo sapiens GN=ABCF2	7.57098	4	10	4	72.397
Q9Y3Z3	Deoxynucleoside triphosphate triphosphohydrolase SAMHD1 OS=Homo sapiens GN=SAMHD1 PE=1 SV=2	8.46645	4	8	4	72.155
Q12972	Nuclear inhibitor of protein phosphatase 1 OS=Homo sapiens GN=PPP1R8 PE=1 SV=2	17.9487	4	8	4	38.455
P00966	Argininosuccinate synthase OS=Homo sapiens GN=ASS1 PE=1 SV=2	13.1068	4	14	4	46.501
Q9Y5J1	U3 small nucleolar RNA-associated protein 18 homolog OS=Homo sapiens GN=UTP18 PE=1 SV=3	10.0719	3	6	3	61.964
Q16698	2,4-dienoyl-CoA reductase, mitochondrial OS=Homo sapiens GN=DECR1 PE=1 SV=1	14.3284	3	6	3	36.045
O00442-2	Isoform 2 of RNA 3'-terminal phosphate cyclase OS=Homo sapiens GN=RTCA	16.8865	5	12	5	40.683
Q9NS84	Carbohydrate sulfotransferase 7 OS=Homo sapiens GN=CHST7 PE=1 SV=2	11.3169	5	12	5	54.232
P46976	Glycogenin-1 OS=Homo sapiens GN=GYG1 PE=1 SV=4	12.8571	4	10	4	39.359
Q15043	Zinc transporter ZIP14 OS=Homo sapiens GN=SLC39A14 PE=1 SV=3	9.14634	3	8	3	54.177
P35249	Replication factor C subunit 4 OS=Homo sapiens GN=RFC4 PE=1 SV=2	16.5289	5	10	5	39.657
O75493	Carbonic anhydrase-related protein 11 OS=Homo sapiens GN=CA11 PE=1 SV=2	16.1585	4	14	4	36.216
P55084	Trifunctional enzyme subunit beta, mitochondrial OS=Homo sapiens GN=HADHB PE=1 SV=3	11.8143	4	10	4	51.262
Q96AB3-2	Isoform 2 of Isochorismatase domain-containing protein 2 OS=Homo sapiens GN=ISOC2	24.4344	3	8	3	24.082
P26358-2	Isoform 2 of DNA (cytosine-5)-methyltransferase 1 OS=Homo sapiens GN=DNMT1	3.06373	5	10	5	184.703
P18031	Tyrosine-protein phosphatase non-receptor type 1 OS=Homo sapiens GN=PTPN1 PE=1 SV=1	12.6437	4	8	4	49.935
Q8TAT6-2	Isoform 2 of Nuclear protein localization protein 4 homolog OS=Homo sapiens GN=NPLOC4	9.72447	5	10	5	69.417
P11171	Protein 4.1 OS=Homo sapiens GN=EPB41 PE=1 SV=4	5.78704	4	12	4	96.957
P11388-4	Isoform 4 of DNA topoisomerase 2-alpha OS=Homo sapiens GN=TOP2A	2.97767	5	13	4	182.567
P47811	Mitogen-activated protein kinase 14 OS=Mus musculus GN=Mapk14 PE=1 SV=3	20	4	10	4	41.261
Q8WX92	Negative elongation factor B OS=Homo sapiens GN=NELFB PE=1 SV=1	8.7931	4	12	4	65.655
P53041	Serine/threonine-protein phosphatase 5 OS=Homo sapiens GN=PPP5C PE=1 SV=1	9.01804	3	10	3	56.842
O14494	Phospholipid phosphatase 1 OS=Homo sapiens GN=PLPP1 PE=1 SV=1	22.5352	4	10	4	32.135
Q5JRX3-2	Isoform 2 of Presequence protease, mitochondrial OS=Homo sapiens GN=PITRM1	5.68401	5	15	5	117.437
P07305	Histone H1.0 OS=Homo sapiens GN=H1F0 PE=1 SV=3	20.6186	4	10	4	20.85
Q8TCD5	5'(3')-deoxyribonucleotidase, cytosolic type OS=Homo sapiens GN=NT5C PE=1 SV=2	27.8607	3	8	3	23.368
Q9NZM1	Myoferlin OS=Homo sapiens GN=MYOF PE=1 SV=1	2.52305	4	8	4	234.561
P49840	Glycogen synthase kinase-3 alpha OS=Homo sapiens GN=GSK3A PE=1 SV=2	10.352	4	12	2	50.949
Q9BVI4	Nucleolar complex protein 4 homolog OS=Homo sapiens GN=NOC4L PE=1 SV=1	14.9225	5	12	5	58.431
Q15084-2	Isoform 2 of Protein disulfide-isomerase A6 OS=Homo sapiens GN=PDIA6	10.5691	4	10	4	53.867
Q06124	Tyrosine-protein phosphatase non-receptor type 11 OS=Homo sapiens GN=PTPN11 PE=1 SV=2	8.37521	4	8	4	68.393
Q8WWI5	Choline transporter-like protein 1 OS=Homo sapiens GN=SLC44A1 PE=1 SV=1	6.5449	3	8	3	73.253
O75439	Mitochondrial-processing peptidase subunit beta OS=Homo sapiens GN=PMPCB PE=1 SV=2	13.0879	5	10	5	54.331
Q32P41	tRNA (guanine(37)-N1)-methyltransferase OS=Homo sapiens GN=TRMT5 PE=1 SV=2	10.0196	3	6	3	58.209
Q7YR40	Mediator of DNA damage checkpoint protein 1 OS=Pan troglodytes GN=MDC1 PE=3 SV=1	2.62552	3	8	3	235.245
Q9C0B1	Alpha-ketoglutarate-dependent dioxygenase FTO OS=Homo sapiens GN=FTO PE=1 SV=3	8.31683	3	7	3	58.245
Q9UIW2	Plexin-A1 OS=Homo sapiens GN=PLXNA1 PE=1 SV=3	2.90084	5	12	5	210.933
P53801	Pituitary tumor-transforming gene 1 protein-interacting protein OS=Homo sapiens GN=PTTG1IP PE=1 SV=1	17.2222	3	15	3	20.31
P40939	Trifunctional enzyme subunit alpha, mitochondrial OS=Homo sapiens GN=HADHA PE=1 SV=2	11.9266	6	14	6	82.947
Q15050	Ribosome biogenesis regulatory protein homolog OS=Homo sapiens GN=RRS1 PE=1 SV=2	14.2466	4	10	4	41.168
Q15061	WD repeat-containing protein 43 OS=Homo sapiens GN=WDR43 PE=1 SV=3	7.68095	3	8	3	74.843
O14979	Heterogeneous nuclear ribonucleoprotein D-like OS=Homo sapiens GN=HNRNPDL PE=1 SV=3	15.4762	6	20	4	46.409
Q13308-6	Isoform 6 of Inactive tyrosine-protein kinase 7 OS=Homo sapiens GN=PTK7	4.35993	3	6	3	119.122
P36776	Lon protease homolog, mitochondrial OS=Homo sapiens GN=LONP1 PE=1 SV=2	6.04797	5	12	5	106.422
Q9UBV7	Beta-1,4-galactosyltransferase 7 OS=Homo sapiens GN=B4GALT7 PE=1 SV=1	20.7951	5	12	5	37.382
P32321-2	Isoform 2 of Deoxycytidylate deaminase OS=Homo sapiens GN=DCTD	23.2804	3	8	3	21
Q9UKF6	Cleavage and polyadenylation specificity factor subunit 3 OS=Homo sapiens GN=CPSF3 PE=1 SV=1	6.87135	5	12	5	77.436
Q9BQ67	Glutamate-rich WD repeat-containing protein 1 OS=Homo sapiens GN=GRWD1 PE=1 SV=1	8.74439	3	12	3	49.388
Q02083	N-acylethanolamine-hydrolyzing acid amidase OS=Homo sapiens GN=NAAA PE=1 SV=3	15.0418	4	10	4	40.041
Q9NXR7-1	Isoform 1 of BRCA1-A complex subunit BRE OS=Homo sapiens GN=BRE	8.91566	3	6	3	46.944
Q8NFF5	FAD synthase OS=Homo sapiens GN=FLAD1 PE=1 SV=1	11.414	4	8	4	65.224
Q96FV9	THO complex subunit 1 OS=Homo sapiens GN=THOC1 PE=1 SV=1	7.76256	5	14	5	75.619
Q9BUL8	Programmed cell death protein 10 OS=Homo sapiens GN=PDCD10 PE=1 SV=1	16.5094	3	8	3	24.686
Q92747	Actin-related protein 2/3 complex subunit 1A OS=Homo sapiens GN=ARPC1A PE=1 SV=2	9.45946	2	8	1	41.543
Q02241	Kinesin-like protein KIF23 OS=Homo sapiens GN=KIF23 PE=1 SV=3	4.375	3	8	3	109.99
Q8WXF1	Paraspeckle component 1 OS=Homo sapiens GN=PSPC1 PE=1 SV=1	9.36902	4	10	4	58.706
Q6IN85	Serine/threonine-protein phosphatase 4 regulatory subunit 3A OS=Homo sapiens GN=PPP4R3A PE=1 SV=1	6.48259	4	10	4	95.308
Q9BWS9	Chitinase domain-containing protein 1 OS=Homo sapiens GN=CHID1 PE=1 SV=1	13.7405	5	12	5	44.912
Q96BP3	Peptidylprolyl isomerase domain and WD repeat-containing protein 1 OS=Homo sapiens GN=PPWD1 PE=1 SV=1	8.51393	4	12	4	73.528
Q9UBU9	Nuclear RNA export factor 1 OS=Homo sapiens GN=NXF1 PE=1 SV=1	9.5315	4	10	4	70.139
Q9BWF3	RNA-binding protein 4 OS=Homo sapiens GN=RBM4 PE=1 SV=1	14.2857	3	10	3	40.289
Q96FV3-4	Isoform 4 of Tetraspanin-17 OS=Homo sapiens GN=TSPAN17	29.1793	4	8	4	36.718
P29372	DNA-3-methyladenine glycosylase OS=Homo sapiens GN=MPG PE=1 SV=3	20.4698	3	8	3	32.848
P49184	Deoxyribonuclease-1-like 1 OS=Homo sapiens GN=DNASE1L1 PE=1 SV=1	23.5099	4	10	4	33.871
Q92620	Pre-mRNA-splicing factor ATP-dependent RNA helicase PRP16 OS=Homo sapiens GN=DHX38 PE=1 SV=2	3.17848	3	8	3	140.415
Q15036	Sorting nexin-17 OS=Homo sapiens GN=SNX17 PE=1 SV=1	10.4255	3	10	3	52.868
O43633	Charged multivesicular body protein 2a OS=Homo sapiens GN=CHMP2A PE=1 SV=1	26.5766	6	16	6	25.088
Q15042-3	Isoform 2 of Rab3 GTPase-activating protein catalytic subunit OS=Homo sapiens GN=RAB3GAP1	4.95951	3	8	3	111.215
O15031	Plexin-B2 OS=Homo sapiens GN=PLXNB2 PE=1 SV=3	3.48205	4	8	4	204.997
Q9NTJ3	Structural maintenance of chromosomes protein 4 OS=Homo sapiens GN=SMC4 PE=1 SV=2	4.03727	4	10	4	147.091
O55222	Integrin-linked protein kinase OS=Mus musculus GN=Ilk PE=1 SV=2	9.73451	4	10	4	51.34
P27449	V-type proton ATPase 16 kDa proteolipid subunit OS=Homo sapiens GN=ATP6V0C PE=1 SV=1	20	1	8	1	15.725
Q68CQ7	Glycosyltransferase 8 domain-containing protein 1 OS=Homo sapiens GN=GLT8D1 PE=1 SV=2	10.7817	3	6	3	41.909
Q7L523	Ras-related GTP-binding protein A OS=Homo sapiens GN=RRAGA PE=1 SV=1	12.7796	3	6	3	36.543
P61962	DDB1- and CUL4-associated factor 7 OS=Homo sapiens GN=DCAF7 PE=1 SV=1	13.4503	3	6	3	38.901
Q5VST6-2	Isoform 2 of Protein ABHD17B OS=Homo sapiens GN=ABHD17B	25.9386	3	6	3	32.802
P68402	Platelet-activating factor acetylhydrolase IB subunit beta OS=Homo sapiens GN=PAFAH1B2 PE=1 SV=1	12.2271	2	10	2	25.553
Q9H2P9-5	Isoform 5 of Diphthine methyl ester synthase OS=Homo sapiens GN=DPH5	15.4882	2	4	2	32.984
Q9UBL3	Set1/Ash2 histone methyltransferase complex subunit ASH2 OS=Homo sapiens GN=ASH2L PE=1 SV=1	10.1911	4	10	4	68.679
Q8N122	Regulatory-associated protein of mTOR OS=Homo sapiens GN=RPTOR PE=1 SV=1	3.97004	3	6	3	148.942
Q9NYB9	Abl interactor 2 OS=Homo sapiens GN=ABI2 PE=1 SV=1	8.38207	3	6	3	55.629
P54619-3	Isoform 3 of 5'-AMP-activated protein kinase subunit gamma-1 OS=Homo sapiens GN=PRKAG1	13.5294	4	12	3	38.508
Q53EZ4	Centrosomal protein of 55 kDa OS=Homo sapiens GN=CEP55 PE=1 SV=3	12.5	4	8	4	54.145
Q8IVL6	Prolyl 3-hydroxylase 3 OS=Homo sapiens GN=P3H3 PE=1 SV=1	4.61957	2	6	2	81.786
P22059	Oxysterol-binding protein 1 OS=Homo sapiens GN=OSBP PE=1 SV=1	8.42627	4	10	4	89.365
P08123	Collagen alpha-2(I) chain OS=Homo sapiens GN=COL1A2 PE=1 SV=7	4.61201	4	8	4	129.235
Q13416	Origin recognition complex subunit 2 OS=Homo sapiens GN=ORC2 PE=1 SV=2	5.19931	2	6	2	65.931
O14763	Tumor necrosis factor receptor superfamily member 10B OS=Homo sapiens GN=TNFRSF10B PE=1 SV=2	9.31818	3	8	3	47.848
O15127	Secretory carrier-associated membrane protein 2 OS=Homo sapiens GN=SCAMP2 PE=1 SV=2	9.72644	2	5	2	36.625
Q01085-2	Isoform 2 of Nucleolysin TIAR OS=Homo sapiens GN=TIAL1	9.69388	4	10	4	43.421
O76094	Signal recognition particle subunit SRP72 OS=Homo sapiens GN=SRP72 PE=1 SV=3	5.96125	2	6	2	74.56
Q9BSJ2-4	Isoform 3 of Gamma-tubulin complex component 2 OS=Homo sapiens GN=TUBGCP2	4.94624	4	10	4	105.561
P49841-2	Isoform 2 of Glycogen synthase kinase-3 beta OS=Homo sapiens GN=GSK3B	12.4711	4	18	2	48.004
Q2TAL8	Glutamine-rich protein 1 OS=Homo sapiens GN=QRICH1 PE=1 SV=1	10.3093	4	8	4	86.382
Q6NSW5	Putative protein FAM45B OS=Homo sapiens GN=FAM45BP PE=5 SV=1	13.1653	4	12	4	40.488
Q9Y5K3	Choline-phosphate cytidylyltransferase B OS=Homo sapiens GN=PCYT1B PE=1 SV=1	10.2981	3	8	3	41.914
Q96KR1	Zinc finger RNA-binding protein OS=Homo sapiens GN=ZFR PE=1 SV=2	4.00372	3	6	3	116.939
O75934	Pre-mRNA-splicing factor SPF27 OS=Homo sapiens GN=BCAS2 PE=1 SV=1	24.8889	3	6	3	26.115
P13501	C-C motif chemokine 5 OS=Homo sapiens GN=CCL5 PE=1 SV=3	35.1648	4	14	4	9.983
Q9P2W9	Syntaxin-18 OS=Homo sapiens GN=STX18 PE=1 SV=1	6.86567	3	8	3	38.65
P20839-6	Isoform 6 of Inosine-5'-monophosphate dehydrogenase 1 OS=Homo sapiens GN=IMPDH1	6.17696	3	6	2	64.279
P51812	Ribosomal protein S6 kinase alpha-3 OS=Homo sapiens GN=RPS6KA3 PE=1 SV=1	7.02703	5	12	5	83.683
Q9UBV8	Peflin OS=Homo sapiens GN=PEF1 PE=1 SV=1	8.4507	2	6	2	30.361
O15460	Prolyl 4-hydroxylase subunit alpha-2 OS=Homo sapiens GN=P4HA2 PE=1 SV=1	9.15888	3	6	3	60.864
P52483	Ubiquitin-conjugating enzyme E2 E3 OS=Mus musculus GN=Ube2e3 PE=1 SV=2	27.0531	3	8	2	22.898
O14964	Hepatocyte growth factor-regulated tyrosine kinase substrate OS=Homo sapiens GN=HGS PE=1 SV=1	4.6332	3	6	3	86.138
Q13188-2	Isoform 2 of Serine/threonine-protein kinase 3 OS=Homo sapiens GN=STK3	6.74374	3	8	3	59.424
P78536	Disintegrin and metalloproteinase domain-containing protein 17 OS=Homo sapiens GN=ADAM17 PE=1 SV=1	3.15534	2	4	2	92.961
P31153	S-adenosylmethionine synthase isoform type-2 OS=Homo sapiens GN=MAT2A PE=1 SV=1	10.8861	4	8	4	43.633
Q9Y6E0	Serine/threonine-protein kinase 24 OS=Homo sapiens GN=STK24 PE=1 SV=1	6.99774	2	6	2	49.277
P61011	Signal recognition particle 54 kDa protein OS=Homo sapiens GN=SRP54 PE=1 SV=1	9.52381	3	8	3	55.668
Q6P1R4	tRNA-dihydrouridine(16/17) synthase [NAD(P)(+)]-like OS=Homo sapiens GN=DUS1L PE=1 SV=1	8.45666	3	6	3	53.196
P36542	ATP synthase subunit gamma, mitochondrial OS=Homo sapiens GN=ATP5C1 PE=1 SV=1	11.0738	3	7	3	32.975
Q9H6R4	Nucleolar protein 6 OS=Homo sapiens GN=NOL6 PE=1 SV=2	5.75916	3	8	3	127.513
Q9NZ32	Actin-related protein 10 OS=Homo sapiens GN=ACTR10 PE=1 SV=1	9.83213	2	6	2	46.277
O43156	TELO2-interacting protein 1 homolog OS=Homo sapiens GN=TTI1 PE=1 SV=3	3.94858	3	6	3	121.992
Q16666	Gamma-interferon-inducible protein 16 OS=Homo sapiens GN=IFI16 PE=1 SV=3	5.47771	4	10	4	88.199
Q15796	Mothers against decapentaplegic homolog 2 OS=Homo sapiens GN=SMAD2 PE=1 SV=1	10.4925	3	6	3	52.273
O43237	Cytoplasmic dynein 1 light intermediate chain 2 OS=Homo sapiens GN=DYNC1LI2 PE=1 SV=1	12.8049	3	8	3	54.066
Q9Y644	Beta-1,3-N-acetylglucosaminyltransferase radical fringe OS=Homo sapiens GN=RFNG PE=2 SV=3	5.43807	1	4	1	36.401
O95394-4	Isoform 3 of Phosphoacetylglucosamine mutase OS=Homo sapiens GN=PGM3	9.64912	3	8	3	62.902
Q8IV08	Phospholipase D3 OS=Homo sapiens GN=PLD3 PE=1 SV=1	8.16327	4	10	4	54.671
Q5RF82	Protein misato homolog 1 OS=Pongo pygmaeus GN=MSTO1 PE=2 SV=1	5.78947	3	6	3	61.872
P58335	Anthrax toxin receptor 2 OS=Homo sapiens GN=ANTXR2 PE=1 SV=5	6.33947	3	10	3	53.632
Q13492	Phosphatidylinositol-binding clathrin assembly protein OS=Homo sapiens GN=PICALM PE=1 SV=2	7.66871	3	8	3	70.71
Q7Z4G4	tRNA (guanine(10)-N2)-methyltransferase homolog OS=Homo sapiens GN=TRMT11 PE=1 SV=1	5.83153	2	6	2	53.387
Q96BX8	MOB kinase activator 3A OS=Homo sapiens GN=MOB3A PE=1 SV=1	25.8065	4	8	4	25.448
P49746	Thrombospondin-3 OS=Homo sapiens GN=THBS3 PE=1 SV=1	6.38075	3	8	3	104.135
Q8TF05	Serine/threonine-protein phosphatase 4 regulatory subunit 1 OS=Homo sapiens GN=PPP4R1 PE=1 SV=1	5.05263	3	8	3	106.936
Q9BQ69	O-acetyl-ADP-ribose deacetylase MACROD1 OS=Homo sapiens GN=MACROD1 PE=1 SV=2	7.69231	2	6	2	35.483
P19440	Gamma-glutamyltranspeptidase 1 OS=Homo sapiens GN=GGT1 PE=1 SV=2	13.884	4	8	4	61.372
O75694	Nuclear pore complex protein Nup155 OS=Homo sapiens GN=NUP155 PE=1 SV=1	2.65996	3	6	3	155.1
Q06787	Fragile X mental retardation protein 1 OS=Homo sapiens GN=FMR1 PE=1 SV=1	5.53797	3	8	2	71.131
O75909-4	Isoform 4 of Cyclin-K OS=Homo sapiens GN=CCNK	6.83333	3	10	3	66.095
P15529-2	Isoform B of Membrane cofactor protein OS=Homo sapiens GN=CD46	5.76441	3	6	3	44.209
Q9GZZ9	Ubiquitin-like modifier-activating enzyme 5 OS=Homo sapiens GN=UBA5 PE=1 SV=1	15.099	3	8	3	44.834
Q9C0J8	pre-mRNA 3' end processing protein WDR33 OS=Homo sapiens GN=WDR33 PE=1 SV=2	2.91916	4	10	4	145.799
Q52LJ0-2	Isoform 2 of Protein FAM98B OS=Homo sapiens GN=FAM98B	5.54273	2	4	2	45.519
A5D8V6	Vacuolar protein sorting-associated protein 37C OS=Homo sapiens GN=VPS37C PE=1 SV=2	17.7465	3	12	3	38.635
Q14671-3	Isoform 3 of Pumilio homolog 1 OS=Homo sapiens GN=PUM1	2.77778	3	8	2	126.607
Q6UY14-3	Isoform 3 of ADAMTS-like protein 4 OS=Homo sapiens GN=ADAMTSL4	5.74294	4	8	4	118.746
Q9P0J7	E3 ubiquitin-protein ligase KCMF1 OS=Homo sapiens GN=KCMF1 PE=1 SV=2	8.13648	2	6	2	41.919
Q9H845	Acyl-CoA dehydrogenase family member 9, mitochondrial OS=Homo sapiens GN=ACAD9 PE=1 SV=1	8.05153	2	4	2	68.717
Q8HXH6	Pre-mRNA-splicing factor 38A OS=Macaca fascicularis GN=PRPF38A PE=2 SV=1	7.69231	2	6	2	37.453
Q9UN37	Vacuolar protein sorting-associated protein 4A OS=Homo sapiens GN=VPS4A PE=1 SV=1	7.78032	4	12	1	48.867
Q66K14	TBC1 domain family member 9B OS=Homo sapiens GN=TBC1D9B PE=1 SV=3	2.96	2	6	2	140.436
Q15459	Splicing factor 3A subunit 1 OS=Homo sapiens GN=SF3A1 PE=1 SV=1	6.55738	3	6	3	88.831
Q15738	Sterol-4-alpha-carboxylate 3-dehydrogenase, decarboxylating OS=Homo sapiens GN=NSDHL PE=1 SV=2	12.3324	3	8	3	41.874
Q96AT9	Ribulose-phosphate 3-epimerase OS=Homo sapiens GN=RPE PE=1 SV=1	11.4035	2	8	2	24.911
Q9NPJ6	Mediator of RNA polymerase II transcription subunit 4 OS=Homo sapiens GN=MED4 PE=1 SV=1	10	2	7	2	29.727
O15027-5	Isoform 5 of Protein transport protein Sec16A OS=Homo sapiens GN=SEC16A	1.99909	3	6	3	235.607
Q13033	Striatin-3 OS=Homo sapiens GN=STRN3 PE=1 SV=3	6.399	3	6	3	87.155
P78344	Eukaryotic translation initiation factor 4 gamma 2 OS=Homo sapiens GN=EIF4G2 PE=1 SV=1	4.63065	4	9	4	102.297
Q12894-2	Isoform 2 of Interferon-related developmental regulator 2 OS=Homo sapiens GN=IFRD2	4.27632	2	6	2	65.557
Q16740	ATP-dependent Clp protease proteolytic subunit, mitochondrial OS=Homo sapiens GN=CLPP PE=1 SV=1	12.2744	3	6	3	30.161
Q92888-3	Isoform 3 of Rho guanine nucleotide exchange factor 1 OS=Homo sapiens GN=ARHGEF1	4.63862	3	8	3	104.001
P86790	Vacuolar fusion protein CCZ1 homolog B OS=Homo sapiens GN=CCZ1B PE=1 SV=1	9.3361	3	7	3	55.83
Q9BTY7	Protein HGH1 homolog OS=Homo sapiens GN=HGH1 PE=1 SV=1	11.0256	3	6	3	42.103
Q53EL6	Programmed cell death protein 4 OS=Homo sapiens GN=PDCD4 PE=1 SV=2	6.18337	3	6	3	51.703
Q9Y484-2	Isoform 2 of WD repeat domain phosphoinositide-interacting protein 4 OS=Homo sapiens GN=WDR45	6.73854	2	6	2	41.018
P08949-2	Isoform 2 of Neuromedin-B OS=Homo sapiens GN=NMB	9.09091	1	4	1	16.299
Q8NEZ5	F-box only protein 22 OS=Homo sapiens GN=FBXO22 PE=1 SV=1	5.95533	2	7	2	44.48
Q05048	Cleavage stimulation factor subunit 1 OS=Homo sapiens GN=CSTF1 PE=1 SV=1	10.9049	3	6	3	48.327
Q6YN16	Hydroxysteroid dehydrogenase-like protein 2 OS=Homo sapiens GN=HSDL2 PE=1 SV=1	7.41627	2	4	2	45.366
Q96PU5	E3 ubiquitin-protein ligase NEDD4-like OS=Homo sapiens GN=NEDD4L PE=1 SV=2	3.07692	3	6	3	111.862
Q9Y2K7	Lysine-specific demethylase 2A OS=Homo sapiens GN=KDM2A PE=1 SV=3	1.89329	2	8	2	132.708
Q9WV25	Poly(U)-binding-splicing factor PUF60 OS=Rattus norvegicus GN=Puf60 PE=2 SV=2	6.73759	2	5	2	60.211
P20700	Lamin-B1 OS=Homo sapiens GN=LMNB1 PE=1 SV=2	5.46075	3	8	3	66.368
P27105	Erythrocyte band 7 integral membrane protein OS=Homo sapiens GN=STOM PE=1 SV=3	12.1528	2	4	2	31.711
P26572	Alpha-1,3-mannosyl-glycoprotein 2-beta-N-acetylglucosaminyltransferase OS=Homo sapiens GN=MGAT1 PE=1 SV=2	7.41573	3	6	3	50.846
Q96DV4	39S ribosomal protein L38, mitochondrial OS=Homo sapiens GN=MRPL38 PE=1 SV=2	9.21053	3	8	3	44.568
Q13724	Mannosyl-oligosaccharide glucosidase OS=Homo sapiens GN=MOGS PE=1 SV=5	3.58423	2	8	2	91.861
P53794	Sodium/myo-inositol cotransporter OS=Homo sapiens GN=SLC5A3 PE=3 SV=2	5.1532	3	8	3	79.641
A4D1P6	WD repeat-containing protein 91 OS=Homo sapiens GN=WDR91 PE=1 SV=2	4.81928	3	8	3	83.292
P22570-3	Isoform 3 of NADPH:adrenodoxin oxidoreductase, mitochondrial OS=Homo sapiens GN=FDXR	5.99251	3	10	3	58.267
Q99943	1-acyl-sn-glycerol-3-phosphate acyltransferase alpha OS=Homo sapiens GN=AGPAT1 PE=1 SV=2	7.42049	1	4	1	31.696
Q13889	General transcription factor IIH subunit 3 OS=Homo sapiens GN=GTF2H3 PE=1 SV=2	8.44156	2	4	2	34.356
O95749	Geranylgeranyl pyrophosphate synthase OS=Homo sapiens GN=GGPS1 PE=1 SV=1	16.3333	4	8	4	34.849
Q9H993	Protein-glutamate O-methyltransferase OS=Homo sapiens GN=ARMT1 PE=1 SV=1	9.29705	2	6	2	51.14
O94906	Pre-mRNA-processing factor 6 OS=Homo sapiens GN=PRPF6 PE=1 SV=1	2.86929	2	6	2	106.858
P80217-2	Isoform 2 of Interferon-induced 35 kDa protein OS=Homo sapiens GN=IFI35	10.0694	2	6	2	31.757
P51858-3	Isoform 3 of Hepatoma-derived growth factor OS=Homo sapiens GN=HDGF	10.9375	2	6	2	28.247
Q6PJG6	BRCA1-associated ATM activator 1 OS=Homo sapiens GN=BRAT1 PE=1 SV=2	4.7503	2	6	2	88.063
P04843	Dolichyl-diphosphooligosaccharide--protein glycosyltransferase subunit 1 OS=Homo sapiens GN=RPN1 PE=1 SV=1	4.44811	2	6	2	68.527
Q96SY0	von Willebrand factor A domain-containing protein 9 OS=Homo sapiens GN=VWA9 PE=1 SV=2	4.05405	2	6	2	57.434
Q9UBD5-2	Isoform 2 of Origin recognition complex subunit 3 OS=Homo sapiens GN=ORC3	5.47753	3	6	3	82.272
Q96RP9-2	Isoform 2 of Elongation factor G, mitochondrial OS=Homo sapiens GN=GFM1	4.15584	3	7	3	85.815
Q9BUQ8	Probable ATP-dependent RNA helicase DDX23 OS=Homo sapiens GN=DDX23 PE=1 SV=3	2.92683	2	4	2	95.524
P41240	Tyrosine-protein kinase CSK OS=Homo sapiens GN=CSK PE=1 SV=1	6.88889	3	6	3	50.672
Q9H269	Vacuolar protein sorting-associated protein 16 homolog OS=Homo sapiens GN=VPS16 PE=1 SV=2	3.33731	2	4	2	94.634
O15427	Monocarboxylate transporter 4 OS=Homo sapiens GN=SLC16A3 PE=1 SV=1	4.51613	2	4	2	49.437
Q5SRE5	Nucleoporin NUP188 homolog OS=Homo sapiens GN=NUP188 PE=1 SV=1	1.54374	2	6	2	195.917
Q9Y5P6-2	Isoform 2 of Mannose-1-phosphate guanyltransferase beta OS=Homo sapiens GN=GMPPB	8.26873	2	6	2	42.594
Q9BS26	Endoplasmic reticulum resident protein 44 OS=Homo sapiens GN=ERP44 PE=1 SV=1	9.1133	2	4	2	46.941
Q8NG68	Tubulin--tyrosine ligase OS=Homo sapiens GN=TTL PE=1 SV=2	10.8753	2	6	2	43.185
P49355	Protein farnesyltransferase subunit beta OS=Bos taurus GN=FNTB PE=2 SV=1	6.40732	2	7	2	48.736
P48637	Glutathione synthetase OS=Homo sapiens GN=GSS PE=1 SV=1	4.64135	2	6	2	52.352
P08559-4	Isoform 4 of Pyruvate dehydrogenase E1 component subunit alpha, somatic form, mitochondrial OS=Homo sapiens GN=PDHA1	6.54206	3	6	3	47.549
Q8NC42	E3 ubiquitin-protein ligase RNF149 OS=Homo sapiens GN=RNF149 PE=2 SV=2	5.5	2	6	2	43.137
P41223-2	Isoform 2 of Protein BUD31 homolog OS=Homo sapiens GN=BUD31	25.5172	3	8	3	17.32
Q06265-2	Isoform 2 of Exosome complex component RRP45 OS=Homo sapiens GN=EXOSC9	4.60526	2	6	2	50.771
Q9NZN4	EH domain-containing protein 2 OS=Homo sapiens GN=EHD2 PE=1 SV=2	4.60405	2	6	1	61.123
Q7LBR1	Charged multivesicular body protein 1b OS=Homo sapiens GN=CHMP1B PE=1 SV=1	12.5628	3	8	3	22.095
Q70IA6-3	Isoform 3 of MOB kinase activator 2 OS=Homo sapiens GN=MOB2	10.4478	3	6	3	30.155
O60333-4	Isoform 4 of Kinesin-like protein KIF1B OS=Homo sapiens GN=KIF1B	1.09709	2	6	2	205.012
O75165	DnaJ homolog subfamily C member 13 OS=Homo sapiens GN=DNAJC13 PE=1 SV=5	1.33749	3	6	3	254.252
Q5TFE4	5'-nucleotidase domain-containing protein 1 OS=Homo sapiens GN=NT5DC1 PE=1 SV=1	7.03297	2	6	2	51.812
Q6ZS17-4	Isoform 4 of Protein FAM65A OS=Homo sapiens GN=FAM65A	1.37207	1	4	1	134.114
Q9H173	Nucleotide exchange factor SIL1 OS=Homo sapiens GN=SIL1 PE=1 SV=1	4.77223	2	6	2	52.052
Q9HB07	UPF0160 protein MYG1, mitochondrial OS=Homo sapiens GN=C12orf10 PE=1 SV=2	5.31915	2	4	2	42.422
O60826	Coiled-coil domain-containing protein 22 OS=Homo sapiens GN=CCDC22 PE=1 SV=1	3.66826	2	4	2	70.712
P31751	RAC-beta serine/threonine-protein kinase OS=Homo sapiens GN=AKT2 PE=1 SV=2	4.9896	2	4	2	55.733
Q9HCP0	Casein kinase I isoform gamma-1 OS=Homo sapiens GN=CSNK1G1 PE=1 SV=1	6.87204	3	8	2	48.481
O95071	E3 ubiquitin-protein ligase UBR5 OS=Homo sapiens GN=UBR5 PE=1 SV=2	0.928903	2	4	2	309.158
Q8TC07	TBC1 domain family member 15 OS=Homo sapiens GN=TBC1D15 PE=1 SV=2	2.89436	2	6	2	79.44
Q863I2	Serine/threonine-protein kinase OSR1 OS=Sus scrofa GN=OXSR1 PE=2 SV=1	4.34783	2	4	2	58.196
O00505	Importin subunit alpha-4 OS=Homo sapiens GN=KPNA3 PE=1 SV=2	4.41459	2	6	1	57.775
Q9Y343	Sorting nexin-24 OS=Homo sapiens GN=SNX24 PE=1 SV=1	10.6509	2	6	2	19.805
Q99543	DnaJ homolog subfamily C member 2 OS=Homo sapiens GN=DNAJC2 PE=1 SV=4	3.86473	2	8	2	71.952
Q62219-3	Isoform 3 of Transforming growth factor beta-1-induced transcript 1 protein OS=Mus musculus GN=Tgfb1i1	5.17598	2	6	2	51.954
Q96EY4	Translation machinery-associated protein 16 OS=Homo sapiens GN=TMA16 PE=1 SV=2	7.38916	1	4	1	23.849
Q9GZS1	DNA-directed RNA polymerase I subunit RPA49 OS=Homo sapiens GN=POLR1E PE=1 SV=2	6.44491	2	4	2	53.928
Q9NVE7	Pantothenate kinase 4 OS=Homo sapiens GN=PANK4 PE=1 SV=1	3.36352	2	6	2	85.937
Q12765-2	Isoform 2 of Secernin-1 OS=Homo sapiens GN=SCRN1	6.68203	2	4	2	48.683
P55809	Succinyl-CoA:3-ketoacid coenzyme A transferase 1, mitochondrial OS=Homo sapiens GN=OXCT1 PE=1 SV=1	11.9231	3	6	3	56.122
Q9Y6M4-2	Isoform 2 of Casein kinase I isoform gamma-3 OS=Homo sapiens GN=CSNK1G3	6.37363	3	8	2	52.344
O15379-2	Isoform 2 of Histone deacetylase 3 OS=Homo sapiens GN=HDAC3	12.1212	3	8	2	49.08
Q9UK58	Cyclin-L1 OS=Homo sapiens GN=CCNL1 PE=1 SV=1	2.85171	1	4	1	59.597
P97379	Ras GTPase-activating protein-binding protein 2 OS=Mus musculus GN=G3bp2 PE=1 SV=2	3.52697	1	4	1	54.055
Q07864	DNA polymerase epsilon catalytic subunit A OS=Homo sapiens GN=POLE PE=1 SV=5	1.5748	2	4	2	261.351
O76071	Probable cytosolic iron-sulfur protein assembly protein CIAO1 OS=Homo sapiens GN=CIAO1 PE=1 SV=1	7.07965	1	4	1	37.816
Q01581	Hydroxymethylglutaryl-CoA synthase, cytoplasmic OS=Homo sapiens GN=HMGCS1 PE=1 SV=2	4.23077	2	4	2	57.257
Q9BUI4	DNA-directed RNA polymerase III subunit RPC3 OS=Homo sapiens GN=POLR3C PE=1 SV=1	3.18352	1	4	1	60.573
P49642	DNA primase small subunit OS=Homo sapiens GN=PRIM1 PE=1 SV=1	10.7143	3	6	3	49.87
Q13177	Serine/threonine-protein kinase PAK 2 OS=Homo sapiens GN=PAK2 PE=1 SV=3	6.48855	3	6	3	58.006
O60678	Protein arginine N-methyltransferase 3 OS=Homo sapiens GN=PRMT3 PE=1 SV=3	6.02637	2	4	2	59.838
Q8NET6	Carbohydrate sulfotransferase 13 OS=Homo sapiens GN=CHST13 PE=1 SV=1	7.03812	2	6	2	38.896
Q9BR76	Coronin-1B OS=Homo sapiens GN=CORO1B PE=1 SV=1	4.29448	2	6	2	54.2
Q13214	Semaphorin-3B OS=Homo sapiens GN=SEMA3B PE=2 SV=1	5.8745	2	4	2	83.069
Q96EP5	DAZ-associated protein 1 OS=Homo sapiens GN=DAZAP1 PE=1 SV=1	3.9312	1	4	1	43.356
Q96P11-4	Isoform 4 of Probable 28S rRNA (cytosine-C(5))-methyltransferase OS=Homo sapiens GN=NSUN5	5.53191	2	4	2	51.029
O43837	Isocitrate dehydrogenase [NAD] subunit beta, mitochondrial OS=Homo sapiens GN=IDH3B PE=1 SV=2	4.15584	1	4	1	42.157
Q8N201	Integrator complex subunit 1 OS=Homo sapiens GN=INTS1 PE=1 SV=2	1.78082	2	4	2	244.143
Q96RQ3	Methylcrotonoyl-CoA carboxylase subunit alpha, mitochondrial OS=Homo sapiens GN=MCCC1 PE=1 SV=3	1.7931	1	4	1	80.422
Q969G6	Riboflavin kinase OS=Homo sapiens GN=RFK PE=1 SV=2	25.1613	3	6	3	17.612
Q7L5Y9	Macrophage erythroblast attacher OS=Homo sapiens GN=MAEA PE=1 SV=1	10.8586	3	6	3	45.258
P27701	CD82 antigen OS=Homo sapiens GN=CD82 PE=1 SV=1	8.98876	2	4	2	29.606
Q969X1	Protein lifeguard 3 OS=Homo sapiens GN=TMBIM1 PE=1 SV=2	4.50161	1	4	1	34.585
Q00536-2	Isoform 2 of Cyclin-dependent kinase 16 OS=Homo sapiens GN=CDK16	2.80702	2	16	1	63.418
P15169	Carboxypeptidase N catalytic chain OS=Homo sapiens GN=CPN1 PE=1 SV=1	3.27511	1	4	1	52.253
Q8N357	Solute carrier family 35 member F6 OS=Homo sapiens GN=SLC35F6 PE=1 SV=1	3.2345	1	4	1	40.188
P48456	Serine/threonine-protein phosphatase 2B catalytic subunit 1 OS=Drosophila melanogaster GN=CanA1 PE=2 SV=2	7.87781	2	6	2	69.089
Q69YN2	CWF19-like protein 1 OS=Homo sapiens GN=CWF19L1 PE=1 SV=2	3.5316	2	6	2	60.581
Q9UPN3	Microtubule-actin cross-linking factor 1, isoforms 1/2/3/5 OS=Homo sapiens GN=MACF1 PE=1 SV=4	0.216567	2	4	2	837.787
Q8WYA6	Beta-catenin-like protein 1 OS=Homo sapiens GN=CTNNBL1 PE=1 SV=1	2.84192	2	6	2	65.132
Q99538	Legumain OS=Homo sapiens GN=LGMN PE=1 SV=1	3.9261	1	4	1	49.379
Q9Y478	5'-AMP-activated protein kinase subunit beta-1 OS=Homo sapiens GN=PRKAB1 PE=1 SV=4	9.62963	2	5	2	30.363
Q9UNX4	WD repeat-containing protein 3 OS=Homo sapiens GN=WDR3 PE=1 SV=1	1.9088	2	6	2	106.032
Q9BXS5-2	Isoform 2 of AP-1 complex subunit mu-1 OS=Homo sapiens GN=AP1M1	4.36782	2	6	2	49.809
O15305	Phosphomannomutase 2 OS=Homo sapiens GN=PMM2 PE=1 SV=1	7.72358	2	6	2	28.064
Q8IY47	Kelch repeat and BTB domain-containing protein 2 OS=Homo sapiens GN=KBTBD2 PE=1 SV=2	2.24719	1	4	1	71.284
Q86YS7-5	Isoform 5 of C2 domain-containing protein 5 OS=Homo sapiens GN=C2CD5	1.89753	2	4	2	116.394
P26440	Isovaleryl-CoA dehydrogenase, mitochondrial OS=Homo sapiens GN=IVD PE=1 SV=1	4.49173	2	6	2	46.29
O15554	Intermediate conductance calcium-activated potassium channel protein 4 OS=Homo sapiens GN=KCNN4 PE=1 SV=1	3.51288	1	4	1	47.665
Q96N11	Uncharacterized protein C7orf26 OS=Homo sapiens GN=C7orf26 PE=2 SV=1	7.57238	2	4	2	50.014
O75717	WD repeat and HMG-box DNA-binding protein 1 OS=Homo sapiens GN=WDHD1 PE=1 SV=1	2.74579	2	4	2	125.888
Q14149	MORC family CW-type zinc finger protein 3 OS=Homo sapiens GN=MORC3 PE=1 SV=3	1.81044	1	4	1	107.045
O95453	Poly(A)-specific ribonuclease PARN OS=Homo sapiens GN=PARN PE=1 SV=1	3.28638	2	6	2	73.405
Q9BZE4	Nucleolar GTP-binding protein 1 OS=Homo sapiens GN=GTPBP4 PE=1 SV=3	3.47003	2	4	2	73.918
Q5VTL8	Pre-mRNA-splicing factor 38B OS=Homo sapiens GN=PRPF38B PE=1 SV=1	1.4652	1	4	1	64.429
Q9NTG7	NAD-dependent protein deacetylase sirtuin-3, mitochondrial OS=Homo sapiens GN=SIRT3 PE=1 SV=2	2.75689	1	4	1	43.546
Q3YEC7-2	Isoform 2 of Rab-like protein 6 OS=Homo sapiens GN=RABL6	1.50685	1	4	1	79.587
Q7Z3B4	Nucleoporin p54 OS=Homo sapiens GN=NUP54 PE=1 SV=2	4.33925	2	4	2	55.401
Q9BV20	Methylthioribose-1-phosphate isomerase OS=Homo sapiens GN=MRI1 PE=1 SV=1	3.52304	1	4	1	39.125
O00139-4	Isoform 4 of Kinesin-like protein KIF2A OS=Homo sapiens GN=KIF2A	1.47849	1	4	1	84.037
Q14919-2	Isoform 2 of Dr1-associated corepressor OS=Homo sapiens GN=DRAP1	5.21327	1	4	1	23.133
O15530	3-phosphoinositide-dependent protein kinase 1 OS=Homo sapiens GN=PDPK1 PE=1 SV=1	2.8777	1	4	1	63.112
Q9Y3C4-3	Isoform 3 of EKC/KEOPS complex subunit TPRKB OS=Homo sapiens GN=TPRKB	11.6822	2	6	2	23.839
Q9NWB6	Arginine and glutamate-rich protein 1 OS=Homo sapiens GN=ARGLU1 PE=1 SV=1	5.86081	2	4	2	33.197
Q9BUT1	3-hydroxybutyrate dehydrogenase type 2 OS=Homo sapiens GN=BDH2 PE=1 SV=2	8.57143	1	4	1	26.707
Q9NRN9	Methyltransferase-like protein 5 OS=Homo sapiens GN=METTL5 PE=1 SV=1	5.26316	1	6	1	23.704
Q9BXK5	Bcl-2-like protein 13 OS=Homo sapiens GN=BCL2L13 PE=1 SV=1	1.85567	1	4	1	52.691
Q8IWX8	Calcium homeostasis endoplasmic reticulum protein OS=Homo sapiens GN=CHERP PE=1 SV=3	4.0393	2	4	2	103.637
Q8WVQ1	Soluble calcium-activated nucleotidase 1 OS=Homo sapiens GN=CANT1 PE=1 SV=1	4.2394	2	6	2	44.812
O75794	Cell division cycle protein 123 homolog OS=Homo sapiens GN=CDC123 PE=1 SV=1	2.97619	1	4	1	39.11
Q9H3S7	Tyrosine-protein phosphatase non-receptor type 23 OS=Homo sapiens GN=PTPN23 PE=1 SV=1	1.40587	2	6	2	178.861
Q5PRF9	Protein Smaug homolog 2 OS=Homo sapiens GN=SAMD4B PE=1 SV=1	1.58501	1	4	1	75.436
O15431	High affinity copper uptake protein 1 OS=Homo sapiens GN=SLC31A1 PE=1 SV=1	5.78947	1	4	1	21.076
Q6P1J9	Parafibromin OS=Homo sapiens GN=CDC73 PE=1 SV=1	1.88324	1	4	1	60.539
Q13425	Beta-2-syntrophin OS=Homo sapiens GN=SNTB2 PE=1 SV=1	1.66667	1	4	1	57.913
Q13530	Serine incorporator 3 OS=Homo sapiens GN=SERINC3 PE=2 SV=2	3.8055	2	6	2	52.546
Q9UH17	DNA dC->dU-editing enzyme APOBEC-3B OS=Homo sapiens GN=APOBEC3B PE=1 SV=1	8.63874	2	4	2	45.894
Q15291	Retinoblastoma-binding protein 5 OS=Homo sapiens GN=RBBP5 PE=1 SV=2	1.67286	1	3	1	59.116
P52943-2	Isoform 2 of Cysteine-rich protein 2 OS=Homo sapiens GN=CRIP2	11.3475	1	4	1	30.202
P18887	DNA repair protein XRCC1 OS=Homo sapiens GN=XRCC1 PE=1 SV=2	1.57978	1	4	1	69.434
P04004	Vitronectin OS=Homo sapiens GN=VTN PE=1 SV=1	3.13808	1	8	1	54.271
Q86T03-2	Isoform 2 of Type 1 phosphatidylinositol 4,5-bisphosphate 4-phosphatase OS=Homo sapiens GN=TMEM55B	3.87324	1	4	1	30.165
Q9Y263	Phospholipase A-2-activating protein OS=Homo sapiens GN=PLAA PE=1 SV=2	2.13836	1	4	1	87.101
Q9H1I8	Activating signal cointegrator 1 complex subunit 2 OS=Homo sapiens GN=ASCC2 PE=1 SV=3	1.0568	1	4	1	86.306
P07910-2	Isoform C1 of Heterogeneous nuclear ribonucleoproteins C1/C2 OS=Homo sapiens GN=HNRNPC	55.2901	23	134	2	32.318
A5A6J7	Ras-related protein Rap-1b OS=Pan troglodytes GN=RAP1B PE=2 SV=1	67.3913	15	70	6	20.812
Q61411	GTPase HRas OS=Mus musculus GN=Hras PE=1 SV=2	76.1905	13	48	3	21.285
P62834	Ras-related protein Rap-1A OS=Homo sapiens GN=RAP1A PE=1 SV=1	67.3913	14	65	5	20.974
P01111	GTPase NRas OS=Homo sapiens GN=NRAS PE=1 SV=1	67.7249	12	44	2	21.216
P10114	Ras-related protein Rap-2a OS=Homo sapiens GN=RAP2A PE=1 SV=1	59.0164	9	43	2	20.602
Q9UNX3	60S ribosomal protein L26-like 1 OS=Homo sapiens GN=RPL26L1 PE=1 SV=1	61.3793	14	105	2	17.246
Q9NX58	Cell growth-regulating nucleolar protein OS=Homo sapiens GN=LYAR PE=1 SV=2	29.5515	11	33	11	43.588
P20290-2	Isoform 2 of Transcription factor BTF3 OS=Homo sapiens GN=BTF3	70.3704	9	46	1	17.688
P24534	Elongation factor 1-beta OS=Homo sapiens GN=EEF1B2 PE=1 SV=3	65.7778	9	34	8	24.748
P63220	40S ribosomal protein S21 OS=Homo sapiens GN=RPS21 PE=1 SV=1	63.8554	6	38	6	9.106
P20290	Transcription factor BTF3 OS=Homo sapiens GN=BTF3 PE=1 SV=1	62.1359	9	40	1	22.154
E9PAV3	Nascent polypeptide-associated complex subunit alpha, muscle-specific form OS=Homo sapiens GN=NACA PE=1 SV=1	5.14918	7	34	5	205.295
Q13185	Chromobox protein homolog 3 OS=Homo sapiens GN=CBX3 PE=1 SV=4	53.0055	7	28	5	20.798
P15246-2	Isoform 2 of Protein-L-isoaspartate(D-aspartate) O-methyltransferase OS=Bos taurus GN=PCMT1	42.9825	8	26	1	24.593
P83881	60S ribosomal protein L36a OS=Homo sapiens GN=RPL36A PE=1 SV=2	43.3962	11	40	3	12.433
Q96BM9	ADP-ribosylation factor-like protein 8A OS=Homo sapiens GN=ARL8A PE=1 SV=1	54.8387	9	30	4	21.402
P15531-2	Isoform 2 of Nucleoside diphosphate kinase A OS=Homo sapiens GN=NME1	49.7175	9	44	1	19.641
P29692-2	Isoform 2 of Elongation factor 1-delta OS=Homo sapiens GN=EEF1D	22.2566	9	36	2	71.364
A5A6L1	Protein CYR61 OS=Pan troglodytes GN=CYR61 PE=2 SV=1	40.4199	14	34	14	41.984
P00735	Prothrombin OS=Bos taurus GN=F2 PE=1 SV=2	16.8	7	20	7	70.461
Q96HS1	Serine/threonine-protein phosphatase PGAM5, mitochondrial OS=Homo sapiens GN=PGAM5 PE=1 SV=2	32.1799	9	21	9	31.985
Q9Y3C1	Nucleolar protein 16 OS=Homo sapiens GN=NOP16 PE=1 SV=2	51.1236	9	30	9	21.175
P51572-2	Isoform 2 of B-cell receptor-associated protein 31 OS=Homo sapiens GN=BCAP31	28.115	8	21	8	34.73
P20340-2	Isoform 2 of Ras-related protein Rab-6A OS=Homo sapiens GN=RAB6A	47.5962	8	38	1	23.534
P30086	Phosphatidylethanolamine-binding protein 1 OS=Homo sapiens GN=PEBP1 PE=1 SV=3	60.4278	7	24	7	21.044
P52434	DNA-directed RNA polymerases I, II, and III subunit RPABC3 OS=Homo sapiens GN=POLR2H PE=1 SV=4	59.3333	6	21	6	17.132
Q03135	Caveolin-1 OS=Homo sapiens GN=CAV1 PE=1 SV=4	53.9326	8	19	8	20.458
P62994	Growth factor receptor-bound protein 2 OS=Rattus norvegicus GN=Grb2 PE=1 SV=1	55.2995	10	24	10	25.19
Q07812-2	Isoform Beta of Apoptosis regulator BAX OS=Homo sapiens GN=BAX	30.7339	5	18	5	24.204
Q9BXY0	Protein MAK16 homolog OS=Homo sapiens GN=MAK16 PE=1 SV=2	33.3333	7	16	7	35.347
Q9NVM1	Protein eva-1 homolog B OS=Homo sapiens GN=EVA1B PE=1 SV=1	56.3636	4	17	4	18.362
O95716	Ras-related protein Rab-3D OS=Homo sapiens GN=RAB3D PE=1 SV=1	36.5297	7	24	4	24.252
Q9BYG3	MKI67 FHA domain-interacting nucleolar phosphoprotein OS=Homo sapiens GN=NIFK PE=1 SV=1	36.8601	9	20	9	34.201
P61086	Ubiquitin-conjugating enzyme E2 K OS=Homo sapiens GN=UBE2K PE=1 SV=3	51	8	20	8	22.393
P52565	Rho GDP-dissociation inhibitor 1 OS=Homo sapiens GN=ARHGDIA PE=1 SV=3	30.3922	7	26	7	23.193
Q71UM5	40S ribosomal protein S27-like OS=Homo sapiens GN=RPS27L PE=1 SV=3	41.6667	6	36	3	9.471
Q6NZI2	Polymerase I and transcript release factor OS=Homo sapiens GN=PTRF PE=1 SV=1	28.9744	5	10	5	43.45
O95793	Double-stranded RNA-binding protein Staufen homolog 1 OS=Homo sapiens GN=STAU1 PE=1 SV=2	18.3709	8	16	8	63.143
Q9NR31	GTP-binding protein SAR1a OS=Homo sapiens GN=SAR1A PE=1 SV=1	36.8687	6	26	3	22.353
P31949	Protein S100-A11 OS=Homo sapiens GN=S100A11 PE=1 SV=2	52.381	5	24	5	11.733
P35080	Profilin-2 OS=Homo sapiens GN=PFN2 PE=1 SV=3	43.5714	5	35	2	15.036
O00161	Synaptosomal-associated protein 23 OS=Homo sapiens GN=SNAP23 PE=1 SV=1	38.3886	6	20	6	23.34
P09012	U1 small nuclear ribonucleoprotein A OS=Homo sapiens GN=SNRPA PE=1 SV=3	27.305	7	22	6	31.259
P56559-2	Isoform 2 of ADP-ribosylation factor-like protein 4C OS=Homo sapiens GN=ARL4C	38.806	6	16	6	22.434
P02533	Keratin, type I cytoskeletal 14 OS=Homo sapiens GN=KRT14 PE=1 SV=4	15.678	7	17	2	51.529
Q6I9Y2	THO complex subunit 7 homolog OS=Homo sapiens GN=THOC7 PE=1 SV=3	33.3333	5	14	5	23.728
Q9Y6B6	GTP-binding protein SAR1b OS=Homo sapiens GN=SAR1B PE=1 SV=1	40.9091	6	22	3	22.396
P62166	Neuronal calcium sensor 1 OS=Homo sapiens GN=NCS1 PE=1 SV=2	38.9474	6	16	6	21.865
Q86YS6	Ras-related protein Rab-43 OS=Homo sapiens GN=RAB43 PE=1 SV=1	28.7736	4	14	3	23.325
P09429	High mobility group protein B1 OS=Homo sapiens GN=HMGB1 PE=1 SV=3	26.9767	5	12	4	24.878
Q9ULC3	Ras-related protein Rab-23 OS=Homo sapiens GN=RAB23 PE=1 SV=1	25.7384	4	10	4	26.643
Q9Y6A4	Cilia- and flagella-associated protein 20 OS=Homo sapiens GN=CFAP20 PE=1 SV=1	45.5959	7	18	7	22.76
Q9NRW1	Ras-related protein Rab-6B OS=Homo sapiens GN=RAB6B PE=1 SV=1	35.5769	6	26	2	23.447
Q00765	Receptor expression-enhancing protein 5 OS=Homo sapiens GN=REEP5 PE=1 SV=3	21.164	6	23	6	21.479
Q96K17	Transcription factor BTF3 homolog 4 OS=Homo sapiens GN=BTF3L4 PE=1 SV=1	27.8481	5	16	4	17.26
Q13951	Core-binding factor subunit beta OS=Homo sapiens GN=CBFB PE=1 SV=2	21.4286	4	10	4	21.495
Q9NPE3	H/ACA ribonucleoprotein complex subunit 3 OS=Homo sapiens GN=NOP10 PE=1 SV=1	76.5625	5	16	5	7.701
Q9Y3C6	Peptidyl-prolyl cis-trans isomerase-like 1 OS=Homo sapiens GN=PPIL1 PE=1 SV=1	22.8916	3	16	3	18.225
Q9BZG1	Ras-related protein Rab-34 OS=Homo sapiens GN=RAB34 PE=1 SV=1	27.7992	6	12	6	29.026
Q13636	Ras-related protein Rab-31 OS=Homo sapiens GN=RAB31 PE=1 SV=1	25.2577	4	12	2	21.555
Q9NV31	U3 small nucleolar ribonucleoprotein protein IMP3 OS=Homo sapiens GN=IMP3 PE=1 SV=1	32.0652	4	10	4	21.837
P63279	SUMO-conjugating enzyme UBC9 OS=Homo sapiens GN=UBE2I PE=1 SV=1	22.7848	4	14	4	17.995
Q92688	Acidic leucine-rich nuclear phosphoprotein 32 family member B OS=Homo sapiens GN=ANP32B PE=1 SV=1	19.1235	4	12	4	28.77
P35232	Prohibitin OS=Homo sapiens GN=PHB PE=1 SV=1	22.7941	5	12	5	29.786
Q9P0L0-2	Isoform 2 of Vesicle-associated membrane protein-associated protein A OS=Homo sapiens GN=VAPA	15.9864	4	10	3	32.593
P24666	Low molecular weight phosphotyrosine protein phosphatase OS=Homo sapiens GN=ACP1 PE=1 SV=3	43.038	5	16	1	18.031
P51153	Ras-related protein Rab-13 OS=Homo sapiens GN=RAB13 PE=1 SV=1	27.0936	4	18	3	22.76
Q8IUR0	Trafficking protein particle complex subunit 5 OS=Homo sapiens GN=TRAPPC5 PE=1 SV=1	31.9149	6	12	6	20.77
Q13243	Serine/arginine-rich splicing factor 5 OS=Homo sapiens GN=SRSF5 PE=1 SV=1	21.3235	4	12	3	31.245
Q92522	Histone H1x OS=Homo sapiens GN=H1FX PE=1 SV=1	23.0047	5	14	5	22.474
Q9BZK3	Putative nascent polypeptide-associated complex subunit alpha-like protein OS=Homo sapiens GN=NACAP1 PE=5 SV=1	14.0845	3	13	1	23.292
Q9UNK0	Syntaxin-8 OS=Homo sapiens GN=STX8 PE=1 SV=2	18.2203	3	8	3	26.89
P51452	Dual specificity protein phosphatase 3 OS=Homo sapiens GN=DUSP3 PE=1 SV=1	29.7297	4	8	4	20.465
Q7RTV0	PHD finger-like domain-containing protein 5A OS=Homo sapiens GN=PHF5A PE=1 SV=1	48.1818	5	14	5	12.397
Q99848	Probable rRNA-processing protein EBP2 OS=Homo sapiens GN=EBNA1BP2 PE=1 SV=2	25.817	6	14	6	34.83
Q9NX24	H/ACA ribonucleoprotein complex subunit 2 OS=Homo sapiens GN=NHP2 PE=1 SV=1	25.4902	3	12	3	17.19
P36639	7,8-dihydro-8-oxoguanine triphosphatase OS=Homo sapiens GN=NUDT1 PE=1 SV=3	26.3959	4	10	4	22.505
Q658Y4	Protein FAM91A1 OS=Homo sapiens GN=FAM91A1 PE=1 SV=3	5.84726	3	6	3	93.85
Q93096	Protein tyrosine phosphatase type IVA 1 OS=Homo sapiens GN=PTP4A1 PE=1 SV=2	29.4798	5	16	5	19.802
Q9UBS3	DnaJ homolog subfamily B member 9 OS=Homo sapiens GN=DNAJB9 PE=1 SV=1	29.5964	5	12	5	25.502
P51809	Vesicle-associated membrane protein 7 OS=Homo sapiens GN=VAMP7 PE=1 SV=3	19.0909	4	14	4	24.919
O95297	Myelin protein zero-like protein 1 OS=Homo sapiens GN=MPZL1 PE=1 SV=1	27.881	5	14	4	29.064
O95183	Vesicle-associated membrane protein 5 OS=Homo sapiens GN=VAMP5 PE=1 SV=1	29.3103	3	12	3	12.797
P00441	Superoxide dismutase [Cu-Zn] OS=Homo sapiens GN=SOD1 PE=1 SV=2	29.8701	4	10	4	15.926
O95478	Ribosome biogenesis protein NSA2 homolog OS=Homo sapiens GN=NSA2 PE=1 SV=1	20.3846	4	10	4	30.047
O75607	Nucleoplasmin-3 OS=Homo sapiens GN=NPM3 PE=1 SV=3	29.7753	3	6	3	19.331
Q96T88-2	Isoform 2 of E3 ubiquitin-protein ligase UHRF1 OS=Homo sapiens GN=UHRF1	6.32754	5	10	5	91.059
Q9NRV9	Heme-binding protein 1 OS=Homo sapiens GN=HEBP1 PE=1 SV=1	30.6878	4	8	4	21.084
Q9HBM1	Kinetochore protein Spc25 OS=Homo sapiens GN=SPC25 PE=1 SV=1	27.2321	4	10	4	26.137
Q9Y3D0	Mitotic spindle-associated MMXD complex subunit MIP18 OS=Homo sapiens GN=FAM96B PE=1 SV=1	30.6748	3	8	3	17.652
Q9Y2S0	DNA-directed RNA polymerases I and III subunit RPAC2 OS=Homo sapiens GN=POLR1D PE=1 SV=1	37.594	4	12	4	15.227
P60903	Protein S100-A10 OS=Homo sapiens GN=S100A10 PE=1 SV=2	27.8351	3	26	3	11.196
Q9Y5S9	RNA-binding protein 8A OS=Homo sapiens GN=RBM8A PE=1 SV=1	27.0115	4	10	4	19.877
P62306	Small nuclear ribonucleoprotein F OS=Homo sapiens GN=SNRPF PE=1 SV=1	24.4186	3	18	3	9.719
P60983	Glia maturation factor beta OS=Homo sapiens GN=GMFB PE=1 SV=2	37.3239	4	8	4	16.702
Q15012	Lysosomal-associated transmembrane protein 4A OS=Homo sapiens GN=LAPTM4A PE=1 SV=1	16.7382	2	8	2	26.783
Q9BWJ5	Splicing factor 3B subunit 5 OS=Homo sapiens GN=SF3B5 PE=1 SV=1	45.3488	3	12	3	10.129
Q147X3	N-alpha-acetyltransferase 30 OS=Homo sapiens GN=NAA30 PE=1 SV=1	11.6022	4	10	4	39.295
P84090	Enhancer of rudimentary homolog OS=Homo sapiens GN=ERH PE=1 SV=1	30.7692	3	10	3	12.251
P60604	Ubiquitin-conjugating enzyme E2 G2 OS=Homo sapiens GN=UBE2G2 PE=1 SV=1	18.7879	2	6	2	18.554
P04183	Thymidine kinase, cytosolic OS=Homo sapiens GN=TK1 PE=1 SV=2	14.1026	3	10	3	25.452
Q13433	Zinc transporter ZIP6 OS=Homo sapiens GN=SLC39A6 PE=1 SV=3	4.63576	2	6	2	84.993
P20338	Ras-related protein Rab-4A OS=Homo sapiens GN=RAB4A PE=1 SV=3	24.3119	5	16	4	24.374
Q9UHV9	Prefoldin subunit 2 OS=Homo sapiens GN=PFDN2 PE=1 SV=1	23.3766	3	8	3	16.638
P55957-2	Isoform 2 of BH3-interacting domain death agonist OS=Homo sapiens GN=BID	23.2365	3	6	3	26.819
P0DMM1	Apolipoprotein E OS=Tursiops truncatus GN=APOE PE=3 SV=1	15.8228	5	15	1	36.271
O75348	V-type proton ATPase subunit G 1 OS=Homo sapiens GN=ATP6V1G1 PE=1 SV=3	28.8136	3	10	3	13.749
Q8VHZ7	U3 small nucleolar ribonucleoprotein protein IMP4 OS=Mus musculus GN=Imp4 PE=2 SV=1	15.8076	4	10	4	33.635
Q9Y530	O-acetyl-ADP-ribose deacetylase 1 OS=Homo sapiens GN=OARD1 PE=1 SV=2	23.0263	3	10	3	17.014
Q99653	Calcineurin B homologous protein 1 OS=Homo sapiens GN=CHP1 PE=1 SV=3	30.2564	4	12	4	22.442
P49768	Presenilin-1 OS=Homo sapiens GN=PSEN1 PE=1 SV=1	7.28051	2	6	2	52.634
Q9GZT3	SRA stem-loop-interacting RNA-binding protein, mitochondrial OS=Homo sapiens GN=SLIRP PE=1 SV=1	22.0183	2	8	2	12.341
Q9BU61	NADH dehydrogenase [ubiquinone] 1 alpha subcomplex assembly factor 3 OS=Homo sapiens GN=NDUFAF3 PE=1 SV=1	19.0217	3	8	3	20.337
Q9BTE1	Dynactin subunit 5 OS=Homo sapiens GN=DCTN5 PE=1 SV=1	11.5385	3	8	3	20.113
Q13405	39S ribosomal protein L49, mitochondrial OS=Homo sapiens GN=MRPL49 PE=1 SV=1	23.494	3	10	3	19.186
Q9NS86	LanC-like protein 2 OS=Homo sapiens GN=LANCL2 PE=1 SV=1	9.77778	3	6	3	50.821
Q9BW83	Intraflagellar transport protein 27 homolog OS=Homo sapiens GN=IFT27 PE=1 SV=1	26.3441	4	10	4	20.467
Q14691	DNA replication complex GINS protein PSF1 OS=Homo sapiens GN=GINS1 PE=1 SV=1	18.8776	3	12	3	22.974
P98172	Ephrin-B1 OS=Homo sapiens GN=EFNB1 PE=1 SV=1	18.2081	4	11	4	37.982
Q86X83	COMM domain-containing protein 2 OS=Homo sapiens GN=COMMD2 PE=1 SV=2	29.1457	4	10	4	22.731
Q6P5R6	60S ribosomal protein L22-like 1 OS=Homo sapiens GN=RPL22L1 PE=1 SV=2	39.3443	3	6	3	14.598
P08579	U2 small nuclear ribonucleoprotein B'' OS=Homo sapiens GN=SNRPB2 PE=1 SV=1	20	4	13	3	25.47
Q9NP97	Dynein light chain roadblock-type 1 OS=Homo sapiens GN=DYNLRB1 PE=1 SV=3	51.0417	3	10	3	10.915
P55327-3	Isoform 3 of Tumor protein D52 OS=Homo sapiens GN=TPD52	22.1774	3	8	3	26.367
P60520	Gamma-aminobutyric acid receptor-associated protein-like 2 OS=Homo sapiens GN=GABARAPL2 PE=1 SV=1	29.9145	4	8	4	13.658
Q96AG4	Leucine-rich repeat-containing protein 59 OS=Homo sapiens GN=LRRC59 PE=1 SV=1	14.3322	4	9	4	34.909
P04080	Cystatin-B OS=Homo sapiens GN=CSTB PE=1 SV=2	33.6735	3	8	3	11.133
Q6IQ22	Ras-related protein Rab-12 OS=Homo sapiens GN=RAB12 PE=1 SV=3	17.2131	3	14	2	27.231
P58546	Myotrophin OS=Homo sapiens GN=MTPN PE=1 SV=2	33.0508	3	10	3	12.887
Q99584	Protein S100-A13 OS=Homo sapiens GN=S100A13 PE=1 SV=1	41.8367	5	12	5	11.464
P56182	Ribosomal RNA processing protein 1 homolog A OS=Homo sapiens GN=RRP1 PE=1 SV=1	9.32755	3	8	3	52.807
O43924	Retinal rod rhodopsin-sensitive cGMP 3',5'-cyclic phosphodiesterase subunit delta OS=Homo sapiens GN=PDE6D PE=1 SV=1	16	2	8	2	17.409
P05141	ADP/ATP translocase 2 OS=Homo sapiens GN=SLC25A5 PE=1 SV=7	11.4094	3	8	2	32.831
Q9BRT6	Protein LLP homolog OS=Homo sapiens GN=LLPH PE=1 SV=1	29.4574	3	12	3	15.215
Q15528	Mediator of RNA polymerase II transcription subunit 22 OS=Homo sapiens GN=MED22 PE=1 SV=2	20.5	3	6	3	22.207
Q9NZ72	Stathmin-3 OS=Homo sapiens GN=STMN3 PE=1 SV=3	20	3	6	3	21.004
Q8N668	COMM domain-containing protein 1 OS=Homo sapiens GN=COMMD1 PE=1 SV=1	22.6316	3	8	3	21.165
Q15819	Ubiquitin-conjugating enzyme E2 variant 2 OS=Homo sapiens GN=UBE2V2 PE=1 SV=4	24.8276	4	12	1	16.352
Q13404-1	Isoform 1 of Ubiquitin-conjugating enzyme E2 variant 1 OS=Homo sapiens GN=UBE2V1	16.2896	4	14	1	25.78
Q9NVP2	Histone chaperone ASF1B OS=Homo sapiens GN=ASF1B PE=1 SV=1	31.1881	3	8	3	22.419
Q9BSV6	tRNA-splicing endonuclease subunit Sen34 OS=Homo sapiens GN=TSEN34 PE=1 SV=1	11.6129	3	7	3	33.631
Q9H3K6	BolA-like protein 2 OS=Homo sapiens GN=BOLA2 PE=1 SV=1	18.6047	1	4	1	10.11
P42574	Caspase-3 OS=Homo sapiens GN=CASP3 PE=1 SV=2	10.4693	4	10	3	31.587
P62312	U6 snRNA-associated Sm-like protein LSm6 OS=Homo sapiens GN=LSM6 PE=1 SV=1	47.5	5	12	5	9.122
P61604	10 kDa heat shock protein, mitochondrial OS=Homo sapiens GN=HSPE1 PE=1 SV=2	38.2353	4	10	4	10.925
P23919	Thymidylate kinase OS=Homo sapiens GN=DTYMK PE=1 SV=4	19.8113	4	8	4	23.804
C9J7I0	UBAP1-MVB12-associated (UMA)-domain containing protein 1 OS=Homo sapiens GN=UMAD1 PE=3 SV=1	29.4118	2	4	2	11.173
Q53FT3	Protein Hikeshi OS=Homo sapiens GN=C11orf73 PE=1 SV=2	15.736	3	8	3	21.614
P97376	Protein FRG1 OS=Mus musculus GN=Frg1 PE=1 SV=2	11.2403	2	6	2	29.109
Q86VX2	COMM domain-containing protein 7 OS=Homo sapiens GN=COMMD7 PE=1 SV=2	23.5	3	6	3	22.526
O14933	Ubiquitin/ISG15-conjugating enzyme E2 L6 OS=Homo sapiens GN=UBE2L6 PE=1 SV=4	26.7974	3	8	3	17.757
Q9UEU0	Vesicle transport through interaction with t-SNAREs homolog 1B OS=Homo sapiens GN=VTI1B PE=1 SV=3	12.931	2	4	2	26.672
P49458	Signal recognition particle 9 kDa protein OS=Homo sapiens GN=SRP9 PE=1 SV=2	31.3953	3	11	3	10.105
Q9BRA2	Thioredoxin domain-containing protein 17 OS=Homo sapiens GN=TXNDC17 PE=1 SV=1	19.5122	2	6	2	13.932
P09234	U1 small nuclear ribonucleoprotein C OS=Homo sapiens GN=SNRPC PE=1 SV=1	18.8679	2	4	2	17.381
P51571	Translocon-associated protein subunit delta OS=Homo sapiens GN=SSR4 PE=1 SV=1	24.8555	3	5	3	18.987
P18827	Syndecan-1 OS=Homo sapiens GN=SDC1 PE=1 SV=3	3.87097	2	6	2	32.442
A1AHR4	ATP synthase subunit beta OS=Escherichia coli O1:K1 / APEC GN=atpD PE=3 SV=1	5.43478	2	6	2	50.294
A9UHW6	MIF4G domain-containing protein OS=Homo sapiens GN=MIF4GD PE=1 SV=1	15.7658	3	6	3	25.407
P49406	39S ribosomal protein L19, mitochondrial OS=Homo sapiens GN=MRPL19 PE=1 SV=2	11.9863	4	10	4	33.514
Q15363	Transmembrane emp24 domain-containing protein 2 OS=Homo sapiens GN=TMED2 PE=1 SV=1	15.4229	3	6	3	22.746
O95810	Serum deprivation-response protein OS=Homo sapiens GN=SDPR PE=1 SV=3	7.76471	2	6	2	47.145
O75508	Claudin-11 OS=Homo sapiens GN=CLDN11 PE=2 SV=2	14.9758	3	8	3	21.978
Q62625	Microtubule-associated proteins 1A/1B light chain 3B OS=Rattus norvegicus GN=Map1lc3b PE=1 SV=3	14.7887	2	6	2	16.384
Q9Y3E5	Peptidyl-tRNA hydrolase 2, mitochondrial OS=Homo sapiens GN=PTRH2 PE=1 SV=1	18.9944	2	4	2	19.181
O15355	Protein phosphatase 1G OS=Homo sapiens GN=PPM1G PE=1 SV=1	4.21245	2	6	2	59.235
P14406	Cytochrome c oxidase subunit 7A2, mitochondrial OS=Homo sapiens GN=COX7A2 PE=1 SV=1	27.7108	2	6	2	9.39
P62380	TATA box-binding protein-like protein 1 OS=Homo sapiens GN=TBPL1 PE=1 SV=1	16.129	2	6	2	20.873
P30046	D-dopachrome decarboxylase OS=Homo sapiens GN=DDT PE=1 SV=3	26.2712	3	6	3	12.704
Q9NRF9	DNA polymerase epsilon subunit 3 OS=Homo sapiens GN=POLE3 PE=1 SV=1	37.415	4	8	4	16.849
Q9NX55	Huntingtin-interacting protein K OS=Homo sapiens GN=HYPK PE=1 SV=2	33.3333	3	8	3	14.656
Q9H0H5	Rac GTPase-activating protein 1 OS=Homo sapiens GN=RACGAP1 PE=1 SV=1	6.48734	4	14	4	70.982
Q9BVK6	Transmembrane emp24 domain-containing protein 9 OS=Homo sapiens GN=TMED9 PE=1 SV=2	8.93617	2	8	2	27.26
Q9H0U6	39S ribosomal protein L18, mitochondrial OS=Homo sapiens GN=MRPL18 PE=1 SV=1	17.7778	3	8	3	20.564
Q15208	Serine/threonine-protein kinase 38 OS=Homo sapiens GN=STK38 PE=1 SV=1	5.80645	2	6	2	54.155
Q9NY26	Zinc transporter ZIP1 OS=Homo sapiens GN=SLC39A1 PE=1 SV=1	7.40741	2	6	2	34.228
Q9NU53	Glycoprotein integral membrane protein 1 OS=Homo sapiens GN=GINM1 PE=2 SV=1	7.57576	2	6	2	36.817
P02042	Hemoglobin subunit delta OS=Homo sapiens GN=HBD PE=1 SV=2	12.9252	2	6	1	16.045
Q86U90	YrdC domain-containing protein, mitochondrial OS=Homo sapiens GN=YRDC PE=1 SV=1	8.96057	2	6	2	29.309
O75947	ATP synthase subunit d, mitochondrial OS=Homo sapiens GN=ATP5H PE=1 SV=3	16.1491	2	4	2	18.479
P02791	Ferritin light chain OS=Equus caballus GN=FTL PE=1 SV=4	11.4286	2	8	1	19.965
Q9GZN8-2	Isoform 2 of UPF0687 protein C20orf27 OS=Homo sapiens GN=C20orf27	17.5879	2	6	2	21.631
Q9Y294	Histone chaperone ASF1A OS=Homo sapiens GN=ASF1A PE=1 SV=1	21.0784	2	4	2	22.954
Q15041	ADP-ribosylation factor-like protein 6-interacting protein 1 OS=Homo sapiens GN=ARL6IP1 PE=1 SV=2	8.867	2	6	2	23.347
Q13555-6	Isoform 6 of Calcium/calmodulin-dependent protein kinase type II subunit gamma OS=Homo sapiens GN=CAMK2G	7.9932	3	6	3	65.201
P29034	Protein S100-A2 OS=Homo sapiens GN=S100A2 PE=1 SV=3	27.551	3	8	3	11.109
P02754	Beta-lactoglobulin OS=Bos taurus GN=LGB PE=1 SV=3	14.0449	2	6	2	19.87
Q9NZV1	Cysteine-rich motor neuron 1 protein OS=Homo sapiens GN=CRIM1 PE=1 SV=1	1.64093	2	6	2	113.66
O75379	Vesicle-associated membrane protein 4 OS=Homo sapiens GN=VAMP4 PE=1 SV=2	23.4043	2	4	2	16.387
P51668	Ubiquitin-conjugating enzyme E2 D1 OS=Homo sapiens GN=UBE2D1 PE=1 SV=1	23.1293	2	4	2	16.591
Q5JS54-2	Isoform 2 of Proteasome assembly chaperone 4 OS=Homo sapiens GN=PSMG4	15.4321	1	4	1	17.645
Q9UI14	Prenylated Rab acceptor protein 1 OS=Homo sapiens GN=RABAC1 PE=1 SV=1	15.6757	2	4	2	20.635
P50583	Bis(5'-nucleosyl)-tetraphosphatase [asymmetrical] OS=Homo sapiens GN=NUDT2 PE=1 SV=3	16.3265	2	4	2	16.819
Q9BVP2	Guanine nucleotide-binding protein-like 3 OS=Homo sapiens GN=GNL3 PE=1 SV=2	6.01093	3	6	3	61.954
Q9NUG6	p53 and DNA damage-regulated protein 1 OS=Homo sapiens GN=PDRG1 PE=1 SV=2	22.5564	2	4	2	15.501
Q9BV40	Vesicle-associated membrane protein 8 OS=Homo sapiens GN=VAMP8 PE=1 SV=1	19	2	10	2	11.431
P09038	Fibroblast growth factor 2 OS=Homo sapiens GN=FGF2 PE=1 SV=3	9.72222	3	6	3	30.751
Q9Y3Y2-3	Isoform 2 of Chromatin target of PRMT1 protein OS=Homo sapiens GN=CHTOP	10.4418	2	6	2	26.508
Q96CT7	Coiled-coil domain-containing protein 124 OS=Homo sapiens GN=CCDC124 PE=1 SV=1	14.7982	3	6	3	25.82
Q14249	Endonuclease G, mitochondrial OS=Homo sapiens GN=ENDOG PE=1 SV=4	7.74411	2	4	2	32.6
P02656	Apolipoprotein C-III OS=Homo sapiens GN=APOC3 PE=1 SV=1	16.1616	1	4	1	10.845
P02662	Alpha-S1-casein OS=Bos taurus GN=CSN1S1 PE=1 SV=2	10.2804	2	6	2	24.513
P15514	Amphiregulin OS=Homo sapiens GN=AREG PE=1 SV=2	7.93651	2	6	2	27.878
Q8N5M4	Tetratricopeptide repeat protein 9C OS=Homo sapiens GN=TTC9C PE=1 SV=1	14.0351	2	6	2	20
P35625	Metalloproteinase inhibitor 3 OS=Homo sapiens GN=TIMP3 PE=1 SV=2	9.00474	2	4	2	24.129
P41567	Eukaryotic translation initiation factor 1 OS=Homo sapiens GN=EIF1 PE=1 SV=1	30.0885	2	4	2	12.725
Q9H1X3-3	Isoform 3 of DnaJ homolog subfamily C member 25 OS=Homo sapiens GN=DNAJC25	11.7647	2	6	2	16.488
O43414	ERI1 exoribonuclease 3 OS=Homo sapiens GN=ERI3 PE=1 SV=2	8.30861	2	4	2	37.214
Q05519	Serine/arginine-rich splicing factor 11 OS=Homo sapiens GN=SRSF11 PE=1 SV=1	3.5124	1	4	1	53.51
P0DI81-3	Isoform 3 of Trafficking protein particle complex subunit 2 OS=Homo sapiens GN=TRAPPC2	14.9425	2	4	2	20.361
Q86SZ2	Trafficking protein particle complex subunit 6B OS=Homo sapiens GN=TRAPPC6B PE=1 SV=1	8.22785	1	4	1	17.971
Q9Y3B2	Exosome complex component CSL4 OS=Homo sapiens GN=EXOSC1 PE=1 SV=1	8.71795	1	4	1	21.438
Q15056	Eukaryotic translation initiation factor 4H OS=Homo sapiens GN=EIF4H PE=1 SV=5	17.3387	2	4	2	27.368
O43493	Trans-Golgi network integral membrane protein 2 OS=Homo sapiens GN=TGOLN2 PE=1 SV=2	4.375	2	4	2	51.082
Q01658	Protein Dr1 OS=Homo sapiens GN=DR1 PE=1 SV=1	7.38636	1	4	1	19.432
Q92843-2	Isoform 3 of Bcl-2-like protein 2 OS=Homo sapiens GN=BCL2L2	9.60961	2	4	2	37.147
E9PRG8	Uncharacterized protein C11orf98 OS=Homo sapiens GN=C11orf98 PE=4 SV=1	10.6557	1	4	1	13.79
P63272	Transcription elongation factor SPT4 OS=Homo sapiens GN=SUPT4H1 PE=1 SV=1	13.6752	1	4	1	13.185
Q7Z2W9	39S ribosomal protein L21, mitochondrial OS=Homo sapiens GN=MRPL21 PE=1 SV=2	14.6341	2	4	2	22.8
Q8TEA8	D-tyrosyl-tRNA(Tyr) deacylase 1 OS=Homo sapiens GN=DTD1 PE=1 SV=2	7.17703	1	4	1	23.409
P15151	Poliovirus receptor OS=Homo sapiens GN=PVR PE=1 SV=2	3.35731	1	4	1	45.274
Q9UHA4	Ragulator complex protein LAMTOR3 OS=Homo sapiens GN=LAMTOR3 PE=1 SV=1	20.9677	2	6	2	13.614
P57088	Transmembrane protein 33 OS=Homo sapiens GN=TMEM33 PE=1 SV=2	4.8583	1	4	1	27.96
Q9Y3C7	Mediator of RNA polymerase II transcription subunit 31 OS=Homo sapiens GN=MED31 PE=1 SV=1	12.9771	1	4	1	15.795
P61804	Dolichyl-diphosphooligosaccharide--protein glycosyltransferase subunit DAD1 OS=Mus musculus GN=Dad1 PE=1 SV=3	10.6195	1	4	1	12.489
Q9NQP4	Prefoldin subunit 4 OS=Homo sapiens GN=PFDN4 PE=1 SV=1	20.1493	2	6	2	15.305
Q969H6	Ribonuclease P/MRP protein subunit POP5 OS=Homo sapiens GN=POP5 PE=1 SV=1	7.36196	1	5	1	18.808
O14737-2	Isoform 2 of Programmed cell death protein 5 OS=Homo sapiens GN=PDCD5	20.155	2	6	2	14.988
P62875	DNA-directed RNA polymerases I, II, and III subunit RPABC5 OS=Homo sapiens GN=POLR2L PE=1 SV=1	29.8507	2	6	2	7.64
P62310	U6 snRNA-associated Sm-like protein LSm3 OS=Homo sapiens GN=LSM3 PE=1 SV=2	11.7647	1	4	1	11.838
Q9NS69	Mitochondrial import receptor subunit TOM22 homolog OS=Homo sapiens GN=TOMM22 PE=1 SV=3	17.6056	1	4	1	15.512
Q86WQ0-2	Isoform 2 of Nuclear receptor 2C2-associated protein OS=Homo sapiens GN=NR2C2AP	7.18563	1	4	1	19.179
P62891	60S ribosomal protein L39 OS=Homo sapiens GN=RPL39 PE=1 SV=2	19.6078	1	4	1	6.403
Q9BV19	Uncharacterized protein C1orf50 OS=Homo sapiens GN=C1orf50 PE=1 SV=2	8.0402	1	4	1	21.863
Q86SX6	Glutaredoxin-related protein 5, mitochondrial OS=Homo sapiens GN=GLRX5 PE=1 SV=2	8.9172	1	4	1	16.618
Q04941	Proteolipid protein 2 OS=Homo sapiens GN=PLP2 PE=1 SV=1	18.4211	2	6	2	16.68
Q9HAV7	GrpE protein homolog 1, mitochondrial OS=Homo sapiens GN=GRPEL1 PE=1 SV=2	9.21659	2	5	2	24.264
O75821	Eukaryotic translation initiation factor 3 subunit G OS=Homo sapiens GN=EIF3G PE=1 SV=2	6.875	2	4	2	35.589
Q8TCZ2-5	Isoform 5 of CD99 antigen-like protein 2 OS=Homo sapiens GN=CD99L2	6.98529	1	4	1	28.889
P16949-2	Isoform 2 of Stathmin OS=Homo sapiens GN=STMN1	9.77011	2	5	2	19.811
Q3ZCW2	Galectin-related protein OS=Homo sapiens GN=LGALSL PE=1 SV=2	17.4419	2	4	2	18.974
Q61550	Double-strand-break repair protein rad21 homolog OS=Mus musculus GN=Rad21 PE=1 SV=3	1.88976	1	4	1	72.038
Q8WWM7-3	Isoform 3 of Ataxin-2-like protein OS=Homo sapiens GN=ATXN2L	1.732	2	4	2	115.511
Q8WV19	Vesicle transport protein SFT2A OS=Homo sapiens GN=SFT2D1 PE=1 SV=1	16.9811	1	4	1	17.792
O43670-4	Isoform 4 of BUB3-interacting and GLEBS motif-containing protein ZNF207 OS=Homo sapiens GN=ZNF207	2.63158	1	3	1	52.659
O95707	Ribonuclease P protein subunit p29 OS=Homo sapiens GN=POP4 PE=1 SV=2	8.63636	2	4	2	25.409
O43615	Mitochondrial import inner membrane translocase subunit TIM44 OS=Homo sapiens GN=TIMM44 PE=1 SV=2	2.43363	1	3	1	51.323
O60888-2	Isoform A of Protein CutA OS=Homo sapiens GN=CUTA	7.07071	1	4	1	20.912
O95562	Vesicle transport protein SFT2B OS=Homo sapiens GN=SFT2D2 PE=1 SV=1	6.25	1	4	1	17.767
P56945-6	Isoform 6 of Breast cancer anti-estrogen resistance protein 1 OS=Homo sapiens GN=BCAR1	1.0917	1	4	1	97.817
P26376	Interferon-induced transmembrane protein 3 OS=Rattus norvegicus GN=ifitm3 PE=2 SV=1	11.6788	1	4	1	14.962
Q8N183	Mimitin, mitochondrial OS=Homo sapiens GN=NDUFAF2 PE=1 SV=1	15.3846	2	4	2	19.844
O15173-2	Isoform 2 of Membrane-associated progesterone receptor component 2 OS=Homo sapiens GN=PGRMC2	7.69231	1	4	1	26.154
Q9UK45	U6 snRNA-associated Sm-like protein LSm7 OS=Homo sapiens GN=LSM7 PE=1 SV=1	7.76699	1	4	1	11.595
O60831	PRA1 family protein 2 OS=Homo sapiens GN=PRAF2 PE=1 SV=1	6.17978	1	6	1	19.246
Q9BUL9	Ribonuclease P protein subunit p25 OS=Homo sapiens GN=RPP25 PE=1 SV=1	5.52764	1	4	1	20.62
Q13257	Mitotic spindle assembly checkpoint protein MAD2A OS=Homo sapiens GN=MAD2L1 PE=1 SV=1	8.29268	2	4	2	23.495
Q9BSR8	Protein YIPF4 OS=Homo sapiens GN=YIPF4 PE=1 SV=1	3.68852	1	4	1	27.065
Q9H840	Gem-associated protein 7 OS=Homo sapiens GN=GEMIN7 PE=1 SV=1	9.92366	1	4	1	14.528
P61927	60S ribosomal protein L37 OS=Homo sapiens GN=RPL37 PE=1 SV=2	8.24742	1	4	1	11.071
O00560	Syntenin-1 OS=Homo sapiens GN=SDCBP PE=1 SV=1	80.2013	15	148	1	32.424
O00560-2	Isoform 2 of Syntenin-1 OS=Homo sapiens GN=SDCBP	80.1347	15	148	1	32.296
P07910	Heterogeneous nuclear ribonucleoproteins C1/C2 OS=Homo sapiens GN=HNRNPC PE=1 SV=4	55.5556	22	120	1	33.65
P30475	HLA class I histocompatibility antigen, B-39 alpha chain OS=Homo sapiens GN=HLA-B PE=1 SV=1	39.2265	10	32	1	40.303
P16104	Histone H2AX OS=Homo sapiens GN=H2AFX PE=1 SV=2	63.6364	8	76	2	15.135
P16403	Histone H1.2 OS=Homo sapiens GN=HIST1H1C PE=1 SV=2	31.4554	12	43	2	21.352
P35241-5	Isoform 5 of Radixin OS=Homo sapiens GN=RDX	19.0397	12	57	1	71.005
Q14376	UDP-glucose 4-epimerase OS=Homo sapiens GN=GALE PE=1 SV=2	36.2069	9	18	9	38.257
Q96W30	Heat shock 70 kDa protein 2 OS=Paracoccidioides lutzii (strain ATCC MYA-826 / Pb01) GN=HSP70-2 PE=2 SV=2	11.4679	7	34	1	70.748
Q9NXK8	F-box/LRR-repeat protein 12 OS=Homo sapiens GN=FBXL12 PE=1 SV=1	31.9018	6	14	6	37.002
O95983	Methyl-CpG-binding domain protein 3 OS=Homo sapiens GN=MBD3 PE=1 SV=1	24.7423	7	16	7	32.823
P31947	14-3-3 protein sigma OS=Homo sapiens GN=SFN PE=1 SV=1	37.0968	9	45	3	27.757
Q96GD4-5	Isoform 5 of Aurora kinase B OS=Homo sapiens GN=AURKB	31.5942	9	22	8	39.442
P20340	Ras-related protein Rab-6A OS=Homo sapiens GN=RAB6A PE=1 SV=3	47.5962	8	34	1	23.578
Q9WTI7	Unconventional myosin-Ic OS=Mus musculus GN=Myo1c PE=1 SV=2	11.8532	8	16	1	121.868
P00491	Purine nucleoside phosphorylase OS=Homo sapiens GN=PNP PE=1 SV=2	33.218	7	14	7	32.097
P20339	Ras-related protein Rab-5A OS=Homo sapiens GN=RAB5A PE=1 SV=2	42.3256	7	20	4	23.644
P40925-3	Isoform 3 of Malate dehydrogenase, cytoplasmic OS=Homo sapiens GN=MDH1	30.6818	8	17	8	38.603
P51659	Peroxisomal multifunctional enzyme type 2 OS=Homo sapiens GN=HSD17B4 PE=1 SV=3	14.9457	7	14	7	79.636
P02538	Keratin, type II cytoskeletal 6A OS=Homo sapiens GN=KRT6A PE=1 SV=3	11.3475	7	28	1	60.008
P61020	Ras-related protein Rab-5B OS=Homo sapiens GN=RAB5B PE=1 SV=1	35.814	6	18	3	23.692
Q15773	Myeloid leukemia factor 2 OS=Homo sapiens GN=MLF2 PE=1 SV=1	40.3226	5	12	5	28.129
Q15024	Exosome complex component RRP42 OS=Homo sapiens GN=EXOSC7 PE=1 SV=3	30.5842	4	12	4	31.801
Q9NQ29	Putative RNA-binding protein Luc7-like 1 OS=Homo sapiens GN=LUC7L PE=1 SV=1	19.6765	6	14	4	43.701
Q6DKI1	60S ribosomal protein L7-like 1 OS=Homo sapiens GN=RPL7L1 PE=1 SV=1	24.3902	7	14	7	28.643
P48739-3	Isoform 3 of Phosphatidylinositol transfer protein beta isoform OS=Homo sapiens GN=PITPNB	38.8278	7	14	7	31.68
Q9HAC8	Ubiquitin domain-containing protein 1 OS=Homo sapiens GN=UBTD1 PE=1 SV=1	35.2423	6	15	6	25.922
Q8WZ82	Esterase OVCA2 OS=Homo sapiens GN=OVCA2 PE=1 SV=1	26.8722	4	10	4	24.403
Q6IBS0	Twinfilin-2 OS=Homo sapiens GN=TWF2 PE=1 SV=2	20.0573	4	10	4	39.523
Q68D91	Metallo-beta-lactamase domain-containing protein 2 OS=Homo sapiens GN=MBLAC2 PE=1 SV=3	24.0143	6	12	6	31.352
P49674	Casein kinase I isoform epsilon OS=Homo sapiens GN=CSNK1E PE=1 SV=1	12.7404	5	12	1	47.285
Q06486-2	Isoform 2 of Casein kinase I isoform delta OS=Rattus norvegicus GN=Csnk1d	12.3832	5	12	1	49.09
P09104	Gamma-enolase OS=Homo sapiens GN=ENO2 PE=1 SV=3	19.8157	5	22	2	47.239
O94907	Dickkopf-related protein 1 OS=Homo sapiens GN=DKK1 PE=1 SV=1	40.6015	7	14	7	28.653
Q9BQ75	Protein CMSS1 OS=Homo sapiens GN=CMSS1 PE=1 SV=2	25.0896	6	12	6	31.864
O75663	TIP41-like protein OS=Homo sapiens GN=TIPRL PE=1 SV=2	28.6765	5	10	5	31.424
Q9H7Z7	Prostaglandin E synthase 2 OS=Homo sapiens GN=PTGES2 PE=1 SV=1	19.8939	4	8	4	41.917
Q9BRJ7	Protein syndesmos OS=Homo sapiens GN=NUDT16L1 PE=1 SV=1	28.91	5	12	4	23.323
O60573	Eukaryotic translation initiation factor 4E type 2 OS=Homo sapiens GN=EIF4E2 PE=1 SV=1	26.5306	5	12	1	28.344
Q96FJ2	Dynein light chain 2, cytoplasmic OS=Homo sapiens GN=DYNLL2 PE=1 SV=1	39.3258	4	14	1	10.343
Q9Y376	Calcium-binding protein 39 OS=Homo sapiens GN=CAB39 PE=1 SV=1	19.6481	6	12	6	39.844
Q16775	Hydroxyacylglutathione hydrolase, mitochondrial OS=Homo sapiens GN=HAGH PE=1 SV=2	14.9351	4	8	4	33.784
P16035	Metalloproteinase inhibitor 2 OS=Homo sapiens GN=TIMP2 PE=1 SV=2	33.1818	5	10	5	24.383
A6NDG6	Glycerol-3-phosphate phosphatase OS=Homo sapiens GN=PGP PE=1 SV=1	20.2492	5	10	5	33.985
Q9UKK9	ADP-sugar pyrophosphatase OS=Homo sapiens GN=NUDT5 PE=1 SV=1	23.2877	5	10	5	24.312
Q6P1X6	UPF0598 protein C8orf82 OS=Homo sapiens GN=C8orf82 PE=1 SV=2	26.3889	4	10	4	23.874
P50213	Isocitrate dehydrogenase [NAD] subunit alpha, mitochondrial OS=Homo sapiens GN=IDH3A PE=1 SV=1	21.0383	6	12	6	39.566
Q9Y281	Cofilin-2 OS=Homo sapiens GN=CFL2 PE=1 SV=1	23.494	4	16	1	18.725
O60573-2	Isoform 2 of Eukaryotic translation initiation factor 4E type 2 OS=Homo sapiens GN=EIF4E2	29.0598	5	12	1	27.009
Q9NYK5-2	Isoform 2 of 39S ribosomal protein L39, mitochondrial OS=Homo sapiens GN=MRPL39	15.2975	5	10	5	40.432
Q96BJ3	Axin interactor, dorsalization-associated protein OS=Homo sapiens GN=AIDA PE=1 SV=1	17.9739	4	10	4	35.001
Q9NZZ3	Charged multivesicular body protein 5 OS=Homo sapiens GN=CHMP5 PE=1 SV=1	38.8128	5	12	5	24.555
Q9Y4W2	Ribosomal biogenesis protein LAS1L OS=Homo sapiens GN=LAS1L PE=1 SV=2	8.31063	5	10	5	83.013
Q15287	RNA-binding protein with serine-rich domain 1 OS=Homo sapiens GN=RNPS1 PE=1 SV=1	27.541	6	12	6	34.188
Q5HYK3	2-methoxy-6-polyprenyl-1,4-benzoquinol methylase, mitochondrial OS=Homo sapiens GN=COQ5 PE=1 SV=2	19.2661	4	8	4	37.117
Q8N9N7	Leucine-rich repeat-containing protein 57 OS=Homo sapiens GN=LRRC57 PE=1 SV=1	25.1046	4	8	4	26.737
O15126	Secretory carrier-associated membrane protein 1 OS=Homo sapiens GN=SCAMP1 PE=1 SV=2	18.6391	4	8	4	37.896
A6NKF1	SAC3 domain-containing protein 1 OS=Homo sapiens GN=SAC3D1 PE=1 SV=2	13.6139	4	8	4	43.526
Q96H20	Vacuolar-sorting protein SNF8 OS=Homo sapiens GN=SNF8 PE=1 SV=1	20.9302	4	8	4	28.846
Q8TC12	Retinol dehydrogenase 11 OS=Homo sapiens GN=RDH11 PE=1 SV=2	14.4654	3	6	3	35.363
Q16637	Survival motor neuron protein OS=Homo sapiens GN=SMN1 PE=1 SV=1	20.068	4	8	4	31.828
Q13501	Sequestosome-1 OS=Homo sapiens GN=SQSTM1 PE=1 SV=1	15.4545	3	6	3	47.657
Q9NQG5	Regulation of nuclear pre-mRNA domain-containing protein 1B OS=Homo sapiens GN=RPRD1B PE=1 SV=1	14.4172	3	6	2	36.877
[truncated: 1,113 more rows]

## Sheet: Panc-1
Uniprot Accession	Protein Description	Coverage	# Peptides	# PSMs	# Unique Peptides	MW [kDa]
P49327	Fatty acid synthase OS=Homo sapiens GN=FASN PE=1 SV=3	74.4723	136	2423	135	273.254
Q14204	Cytoplasmic dynein 1 heavy chain 1 OS=Homo sapiens GN=DYNC1H1 PE=1 SV=5	50.1937	192	1017	192	532.072
Q00610	Clathrin heavy chain 1 OS=Homo sapiens GN=CLTC PE=1 SV=5	74.9254	103	1167	103	191.493
P78527	DNA-dependent protein kinase catalytic subunit OS=Homo sapiens GN=PRKDC PE=1 SV=3	49.782	173	1091	173	468.788
P35579	Myosin-9 OS=Homo sapiens GN=MYH9 PE=1 SV=4	59.5918	114	845	94	226.392
P15144	Aminopeptidase N OS=Homo sapiens GN=ANPEP PE=1 SV=4	57.6008	62	1680	56	109.471
Q15149	Plectin OS=Homo sapiens GN=PLEC PE=1 SV=3	33.8386	122	553	63	531.466
O75369	Filamin-B OS=Homo sapiens GN=FLNB PE=1 SV=2	52.2675	98	532	89	277.99
P08238	Heat shock protein HSP 90-beta OS=Homo sapiens GN=HSP90AB1 PE=1 SV=4	76.7956	64	1106	1	83.212
P46940	Ras GTPase-activating-like protein IQGAP1 OS=Homo sapiens GN=IQGAP1 PE=1 SV=1	55.341	72	465	72	189.134
P63261	Actin, cytoplasmic 2 OS=Homo sapiens GN=ACTG1 PE=1 SV=1	92.8	31	2834	11	41.766
P13639	Elongation factor 2 OS=Homo sapiens GN=EEF2 PE=1 SV=4	69.3473	57	981	56	95.277
P14618	Pyruvate kinase PKM OS=Homo sapiens GN=PKM PE=1 SV=4	74.7646	45	1288	2	57.9
P21333	Filamin-A OS=Homo sapiens GN=FLNA PE=1 SV=4	48.7722	91	547	84	280.564
O43707	Alpha-actinin-4 OS=Homo sapiens GN=ACTN4 PE=1 SV=2	74.2042	61	602	41	104.788
P78371	T-complex protein 1 subunit beta OS=Homo sapiens GN=CCT2 PE=1 SV=4	80	42	854	42	57.452
P11142	Heat shock cognate 71 kDa protein OS=Homo sapiens GN=HSPA8 PE=1 SV=1	79.7214	50	1144	41	70.854
P53396	ATP-citrate synthase OS=Homo sapiens GN=ACLY PE=1 SV=3	70.3906	65	594	65	120.762
[truncated: 3,183 more rows]

## Sheet: HPDE
Uniprot Accession	Protein Description	Coverage	# Peptides	# PSMs	# Unique Peptides	MW [kDa]
[truncated: 2,290 more rows]
