# Supplementary material for: Proteomic Profiling of Small Extracellular Vesicles Secreted by Human Pancreatic Cancer Cells Implicated in Cellular Transformation
Source: Sci Rep. 2020 May 7;10:7713. doi: 10.1038/s41598-020-64718-6 (PMC7205864; doi:10.1038/s41598-020-64718-6)
Supplement: Supplementary file 4 — Supplementary Data S3. [file 41598_2020_64718_MOESM4_ESM.xlsx]

## Sheet: Crude Capan-2 (1)
Uniprot Accession	Protein Description	Coverage	# Peptides	# PSMs	# Unique Peptides	MW [kDa]
P07355-2	Isoform 2 of Annexin A2 OS=Homo sapiens GN=ANXA2	88.2353	64	138	64	40.386
P60710	Actin, cytoplasmic 1 OS=Mus musculus GN=Actb PE=1 SV=1	88.2667	40	129	18	41.71
P04406	Glyceraldehyde-3-phosphate dehydrogenase OS=Homo sapiens GN=GAPDH PE=1 SV=3	91.0448	32	91	20	36.03
P14618	Pyruvate kinase PKM OS=Homo sapiens GN=PKM PE=1 SV=4	76.8362	43	64	11	57.9
P62806	Histone H4 OS=Mus musculus GN=Hist1h4a PE=1 SV=2	86.4078	33	212	25	11.36
P04083	Annexin A1 OS=Homo sapiens GN=ANXA1 PE=1 SV=2	80.9249	37	83	37	38.69
P12429	Annexin A3 OS=Homo sapiens GN=ANXA3 PE=1 SV=3	86.6873	43	63	43	36.353
Q9Y696	Chloride intracellular channel protein 4 OS=Homo sapiens GN=CLIC4 PE=1 SV=4	83.7945	27	59	26	28.754
P21980	Protein-glutamine gamma-glutamyltransferase 2 OS=Homo sapiens GN=TGM2 PE=1 SV=2	49.4905	34	50	34	77.28
P31947	14-3-3 protein sigma OS=Homo sapiens GN=SFN PE=1 SV=1	80.6452	33	68	27	27.757
P63104	14-3-3 protein zeta/delta OS=Homo sapiens GN=YWHAZ PE=1 SV=1	93.4694	36	66	27	27.728
Q5QNW6-2	Isoform 2 of Histone H2B type 2-F OS=Homo sapiens GN=HIST2H2BF	84.3284	33	247	2	14.832
P04264	Keratin, type II cytoskeletal 1 OS=Homo sapiens GN=KRT1 PE=1 SV=6	64.7516	37	41	33	65.999
P62879	Guanine nucleotide-binding protein G(I)/G(S)/G(T) subunit beta-2 OS=Homo sapiens GN=GNB2 PE=1 SV=3	82.9412	21	46	12	37.307
P52480	Pyruvate kinase PKM OS=Mus musculus GN=Pkm PE=1 SV=4	57.4388	34	49	2	57.808
P05787-2	Isoform 2 of Keratin, type II cytoskeletal 8 OS=Homo sapiens GN=KRT8	61.0568	39	50	32	56.573
P10412	Histone H1.4 OS=Homo sapiens GN=HIST1H1E PE=1 SV=2	68.4932	38	58	9	21.852
P57053	Histone H2B type F-S OS=Homo sapiens GN=H2BFS PE=1 SV=2	89.6825	31	241	3	13.936
P15311	Ezrin OS=Homo sapiens GN=EZR PE=1 SV=4	59.215	37	63	24	69.37
P16402	Histone H1.3 OS=Homo sapiens GN=HIST1H1D PE=1 SV=2	61.5385	35	50	10	22.336
P16403	Histone H1.2 OS=Homo sapiens GN=HIST1H1C PE=1 SV=2	67.6056	34	49	7	21.352
P16401	Histone H1.5 OS=Homo sapiens GN=HIST1H1B PE=1 SV=3	73.4513	39	62	24	22.566
P09525	Annexin A4 OS=Homo sapiens GN=ANXA4 PE=1 SV=4	83.3856	31	41	31	35.86
P08727	Keratin, type I cytoskeletal 19 OS=Homo sapiens GN=KRT19 PE=1 SV=4	66.75	32	39	24	44.079
P68433	Histone H3.1 OS=Mus musculus GN=Hist1h3a PE=1 SV=2	88.9706	24	79	4	15.394
Q71DI3	Histone H3.2 OS=Homo sapiens GN=HIST2H3A PE=1 SV=3	88.9706	25	77	5	15.379
Q8CGP0	Histone H2B type 3-B OS=Mus musculus GN=Hist3h2bb PE=1 SV=3	92.0635	29	228	6	13.9
Q12929	Epidermal growth factor receptor kinase substrate 8 OS=Homo sapiens GN=EPS8 PE=1 SV=1	43.7956	29	35	29	91.824
Q9NZA1	Chloride intracellular channel protein 5 OS=Homo sapiens GN=CLIC5 PE=1 SV=3	47.8049	24	35	23	46.474
P27348	14-3-3 protein theta OS=Homo sapiens GN=YWHAQ PE=1 SV=1	76.3265	33	43	25	27.747
P35527	Keratin, type I cytoskeletal 9 OS=Homo sapiens GN=KRT9 PE=1 SV=3	79.1332	27	32	27	62.027
P62873	Guanine nucleotide-binding protein G(I)/G(S)/G(T) subunit beta-1 OS=Homo sapiens GN=GNB1 PE=1 SV=3	67.6471	19	37	10	37.353
P54920	Alpha-soluble NSF attachment protein OS=Homo sapiens GN=NAPA PE=1 SV=3	90.1695	24	32	24	33.211
Q9UKK3	Poly [ADP-ribose] polymerase 4 OS=Homo sapiens GN=PARP4 PE=1 SV=3	27.6682	37	41	37	192.472
O75369-8	Isoform 8 of Filamin-B OS=Homo sapiens GN=FLNB	18.6479	34	39	30	281.459
P21589	5'-nucleotidase OS=Homo sapiens GN=NT5E PE=1 SV=1	56.9686	26	42	26	63.327
P05783	Keratin, type I cytoskeletal 18 OS=Homo sapiens GN=KRT18 PE=1 SV=2	76.7442	33	47	22	48.029
P18669	Phosphoglycerate mutase 1 OS=Homo sapiens GN=PGAM1 PE=1 SV=2	85.4331	23	31	23	28.786
P37802-2	Isoform 2 of Transgelin-2 OS=Homo sapiens GN=TAGLN2	87.2727	25	40	25	24.438
P11142	Heat shock cognate 71 kDa protein OS=Homo sapiens GN=HSPA8 PE=1 SV=1	48.1424	30	42	18	70.854
P68032	Actin, alpha cardiac muscle 1 OS=Homo sapiens GN=ACTC1 PE=1 SV=1	53.8462	28	59	7	41.992
P04797	Glyceraldehyde-3-phosphate dehydrogenase OS=Rattus norvegicus GN=Gapdh PE=1 SV=3	45.045	13	45	1	35.805
P11234-2	Isoform 2 of Ras-related protein Ral-B OS=Homo sapiens GN=RALB	61.8421	20	32	9	25.95
P61247	40S ribosomal protein S3a OS=Homo sapiens GN=RPS3A PE=1 SV=2	79.5455	33	43	33	29.926
P31946-2	Isoform Short of 14-3-3 protein beta/alpha OS=Homo sapiens GN=YWHAB	84.4262	27	40	1	27.833
Q14764	Major vault protein OS=Homo sapiens GN=MVP PE=1 SV=4	39.1937	25	35	25	99.266
P31946	14-3-3 protein beta/alpha OS=Homo sapiens GN=YWHAB PE=1 SV=3	84.5528	27	40	1	28.065
P46777	60S ribosomal protein L5 OS=Homo sapiens GN=RPL5 PE=1 SV=3	69.0236	27	35	27	34.341
P62258	14-3-3 protein epsilon OS=Homo sapiens GN=YWHAE PE=1 SV=1	71.7647	24	39	21	29.155
P15559	NAD(P)H dehydrogenase [quinone] 1 OS=Homo sapiens GN=NQO1 PE=1 SV=1	56.9343	23	36	23	30.848
P07339	Cathepsin D OS=Homo sapiens GN=CTSD PE=1 SV=1	63.1068	23	41	23	44.524
Q9H6S3	Epidermal growth factor receptor kinase substrate 8-like protein 2 OS=Homo sapiens GN=EPS8L2 PE=1 SV=2	39.1608	25	32	25	80.57
P35241-5	Isoform 5 of Radixin OS=Homo sapiens GN=RDX	49.0066	28	47	16	71.005
Q9Y376	Calcium-binding protein 39 OS=Homo sapiens GN=CAB39 PE=1 SV=1	67.1554	24	34	22	39.844
P68371	Tubulin beta-4B chain OS=Homo sapiens GN=TUBB4B PE=1 SV=1	71.0112	22	31	3	49.799
P08758	Annexin A5 OS=Homo sapiens GN=ANXA5 PE=1 SV=2	83.75	28	40	28	35.914
P37837	Transaldolase OS=Homo sapiens GN=TALDO1 PE=1 SV=2	54.0059	30	37	30	37.516
O00299	Chloride intracellular channel protein 1 OS=Homo sapiens GN=CLIC1 PE=1 SV=4	85.8921	21	53	21	26.906
P61981	14-3-3 protein gamma OS=Homo sapiens GN=YWHAG PE=1 SV=2	78.9474	26	38	18	28.285
P68104	Elongation factor 1-alpha 1 OS=Homo sapiens GN=EEF1A1 PE=1 SV=1	56.0606	21	34	21	50.109
P04899	Guanine nucleotide-binding protein G(i) subunit alpha-2 OS=Homo sapiens GN=GNAI2 PE=1 SV=3	59.4366	21	25	14	40.425
Q92520	Protein FAM3C OS=Homo sapiens GN=FAM3C PE=1 SV=1	76.2115	19	28	19	24.665
P0DMV9	Heat shock 70 kDa protein 1B OS=Homo sapiens GN=HSPA1B PE=1 SV=1	45.0858	25	31	20	70.009
O00560	Syntenin-1 OS=Homo sapiens GN=SDCBP PE=1 SV=1	87.5839	20	28	2	32.424
P11233	Ras-related protein Ral-A OS=Homo sapiens GN=RALA PE=1 SV=1	76.699	20	31	9	23.552
O00560-2	Isoform 2 of Syntenin-1 OS=Homo sapiens GN=SDCBP	87.5421	20	28	2	32.296
P13645	Keratin, type I cytoskeletal 10 OS=Homo sapiens GN=KRT10 PE=1 SV=6	45.3767	24	28	21	58.792
P62753	40S ribosomal protein S6 OS=Homo sapiens GN=RPS6 PE=1 SV=1	63.4538	24	36	24	28.663
Q16777	Histone H2A type 2-C OS=Homo sapiens GN=HIST2H2AC PE=1 SV=4	84.4961	19	104	3	13.98
P09211	Glutathione S-transferase P OS=Homo sapiens GN=GSTP1 PE=1 SV=2	70.9524	12	39	12	23.341
P09429	High mobility group protein B1 OS=Homo sapiens GN=HMGB1 PE=1 SV=3	62.7907	24	33	16	24.878
P78371	T-complex protein 1 subunit beta OS=Homo sapiens GN=CCT2 PE=1 SV=4	63.5514	25	29	25	57.452
O43399-7	Isoform 7 of Tumor protein D54 OS=Homo sapiens GN=TPD52L2	73.3624	22	29	22	24.839
P12004	Proliferating cell nuclear antigen OS=Homo sapiens GN=PCNA PE=1 SV=1	81.9923	21	35	21	28.75
P15941-2	Isoform 2 of Mucin-1 OS=Homo sapiens GN=MUC1	7.04114	13	47	13	122.868
P35221	Catenin alpha-1 OS=Homo sapiens GN=CTNNA1 PE=1 SV=1	32.2296	21	25	21	100.009
Q06323	Proteasome activator complex subunit 1 OS=Homo sapiens GN=PSME1 PE=1 SV=1	93.9759	26	34	26	28.705
P23396	40S ribosomal protein S3 OS=Homo sapiens GN=RPS3 PE=1 SV=2	85.1852	28	47	28	26.671
P23528	Cofilin-1 OS=Homo sapiens GN=CFL1 PE=1 SV=3	90.3614	24	41	18	18.491
P84243	Histone H3.3 OS=Homo sapiens GN=H3F3A PE=1 SV=2	79.4118	21	60	3	15.319
P07437	Tubulin beta chain OS=Homo sapiens GN=TUBB PE=1 SV=2	71.1712	21	28	5	49.639
O95833	Chloride intracellular channel protein 3 OS=Homo sapiens GN=CLIC3 PE=1 SV=2	78.8136	19	27	19	26.632
P30041	Peroxiredoxin-6 OS=Homo sapiens GN=PRDX6 PE=1 SV=3	70.0893	23	30	23	25.019
P62704	40S ribosomal protein S4, X isoform OS=Mesocricetus auratus GN=RPS4X PE=2 SV=2	79.0875	25	37	25	29.579
P60174	Triosephosphate isomerase OS=Homo sapiens GN=TPI1 PE=1 SV=3	75.1748	21	28	21	30.772
Q9BTM1	Histone H2A.J OS=Homo sapiens GN=H2AFJ PE=1 SV=1	84.4961	18	100	1	14.011
P68363	Tubulin alpha-1B chain OS=Homo sapiens GN=TUBA1B PE=1 SV=1	60.5322	18	27	3	50.12
P04632	Calpain small subunit 1 OS=Homo sapiens GN=CAPNS1 PE=1 SV=1	87.6866	18	23	18	28.298
P62424	60S ribosomal protein L7a OS=Homo sapiens GN=RPL7A PE=1 SV=2	68.0451	28	43	28	29.977
P22752	Histone H2A type 1 OS=Mus musculus GN=Hist1h2ab PE=1 SV=3	83.8462	21	84	5	14.127
P35232	Prohibitin OS=Homo sapiens GN=PHB PE=1 SV=1	81.25	17	18	17	29.786
P15880	40S ribosomal protein S2 OS=Homo sapiens GN=RPS2 PE=1 SV=2	57.6792	17	32	17	31.305
P27635	60S ribosomal protein L10 OS=Homo sapiens GN=RPL10 PE=1 SV=4	60.7477	17	26	17	24.588
P62937	Peptidyl-prolyl cis-trans isomerase A OS=Homo sapiens GN=PPIA PE=1 SV=2	83.0303	14	38	14	18.001
P04792	Heat shock protein beta-1 OS=Homo sapiens GN=HSPB1 PE=1 SV=2	90.7317	19	43	19	22.768
O15144	Actin-related protein 2/3 complex subunit 2 OS=Homo sapiens GN=ARPC2 PE=1 SV=1	74.3333	25	33	25	34.311
Q9NUQ9	Protein FAM49B OS=Homo sapiens GN=FAM49B PE=1 SV=1	55.8642	16	21	16	36.725
O75367	Core histone macro-H2A.1 OS=Homo sapiens GN=H2AFY PE=1 SV=4	63.7097	21	29	19	39.592
Q99828	Calcium and integrin-binding protein 1 OS=Homo sapiens GN=CIB1 PE=1 SV=4	86.3874	16	24	16	21.69
P10301	Ras-related protein R-Ras OS=Homo sapiens GN=RRAS PE=1 SV=1	84.8624	20	41	17	23.466
P18124	60S ribosomal protein L7 OS=Homo sapiens GN=RPL7 PE=1 SV=1	61.6935	23	34	23	29.207
P35908	Keratin, type II cytoskeletal 2 epidermal OS=Homo sapiens GN=KRT2 PE=1 SV=2	45.2269	25	25	16	65.393
P29373	Cellular retinoic acid-binding protein 2 OS=Homo sapiens GN=CRABP2 PE=1 SV=2	86.2319	20	27	20	15.683
P62979	Ubiquitin-40S ribosomal protein S27a OS=Homo sapiens GN=RPS27A PE=1 SV=2	71.1538	16	39	12	17.953
P51148-2	Isoform 2 of Ras-related protein Rab-5C OS=Homo sapiens GN=RAB5C	57.4297	14	23	12	27.019
O95336	6-phosphogluconolactonase OS=Homo sapiens GN=PGLS PE=1 SV=2	83.3333	17	33	17	27.53
Q08380	Galectin-3-binding protein OS=Homo sapiens GN=LGALS3BP PE=1 SV=1	45.9829	19	26	19	65.289
Q9BUL8	Programmed cell death protein 10 OS=Homo sapiens GN=PDCD10 PE=1 SV=1	65.566	19	29	19	24.686
Q04917	14-3-3 protein eta OS=Homo sapiens GN=YWHAH PE=1 SV=4	65.0407	21	28	15	28.201
P50991	T-complex protein 1 subunit delta OS=Homo sapiens GN=CCT4 PE=1 SV=4	47.3098	18	23	17	57.888
O00764	Pyridoxal kinase OS=Homo sapiens GN=PDXK PE=1 SV=1	50.3205	15	24	15	35.08
P62136	Serine/threonine-protein phosphatase PP1-alpha catalytic subunit OS=Homo sapiens GN=PPP1CA PE=1 SV=1	59.3939	19	23	5	37.488
P62070	Ras-related protein R-Ras2 OS=Homo sapiens GN=RRAS2 PE=1 SV=1	79.902	21	31	18	23.385
P06733	Alpha-enolase OS=Homo sapiens GN=ENO1 PE=1 SV=2	60.1382	20	23	20	47.139
P04350	Tubulin beta-4A chain OS=Homo sapiens GN=TUBB4A PE=1 SV=2	61.7117	18	26	1	49.554
Q02878	60S ribosomal protein L6 OS=Homo sapiens GN=RPL6 PE=1 SV=3	62.5	23	28	23	32.708
P62826	GTP-binding nuclear protein Ran OS=Homo sapiens GN=RAN PE=1 SV=3	53.7037	20	21	20	24.408
P84077	ADP-ribosylation factor 1 OS=Homo sapiens GN=ARF1 PE=1 SV=2	81.2155	14	27	9	20.684
P62241	40S ribosomal protein S8 OS=Homo sapiens GN=RPS8 PE=1 SV=2	62.9808	20	25	20	24.19
Q2KJ93	Cell division control protein 42 homolog OS=Bos taurus GN=CDC42 PE=1 SV=1	64.3979	15	35	14	21.245
P00558	Phosphoglycerate kinase 1 OS=Homo sapiens GN=PGK1 PE=1 SV=3	72.6619	21	26	21	44.586
P00750	Tissue-type plasminogen activator OS=Homo sapiens GN=PLAT PE=1 SV=1	41.2811	18	20	18	62.876
P10696	Alkaline phosphatase, placental-like OS=Homo sapiens GN=ALPPL2 PE=2 SV=4	44.1729	18	21	3	57.341
Q9UL46	Proteasome activator complex subunit 2 OS=Homo sapiens GN=PSME2 PE=1 SV=4	76.1506	18	27	18	27.384
P05187	Alkaline phosphatase, placental type OS=Homo sapiens GN=ALPP PE=1 SV=2	48.4112	21	24	6	57.917
P46781	40S ribosomal protein S9 OS=Homo sapiens GN=RPS9 PE=1 SV=3	50	23	32	23	22.578
P07900-2	Isoform 2 of Heat shock protein HSP 90-alpha OS=Homo sapiens GN=HSP90AA1	24.5902	21	23	12	98.099
O00487	26S proteasome non-ATPase regulatory subunit 14 OS=Homo sapiens GN=PSMD14 PE=1 SV=1	55.1613	13	28	13	34.555
Q9H0U4	Ras-related protein Rab-1B OS=Homo sapiens GN=RAB1B PE=1 SV=1	82.0896	14	26	7	22.157
P08865	40S ribosomal protein SA OS=Homo sapiens GN=RPSA PE=1 SV=4	51.1864	16	20	16	32.833
P62820	Ras-related protein Rab-1A OS=Homo sapiens GN=RAB1A PE=1 SV=3	74.6341	15	29	8	22.663
P62917	60S ribosomal protein L8 OS=Homo sapiens GN=RPL8 PE=1 SV=2	55.2529	20	26	20	28.007
P05388	60S acidic ribosomal protein P0 OS=Homo sapiens GN=RPLP0 PE=1 SV=1	60.8833	18	23	18	34.252
P16152	Carbonyl reductase [NADPH] 1 OS=Homo sapiens GN=CBR1 PE=1 SV=3	68.5921	16	18	16	30.356
P62140	Serine/threonine-protein phosphatase PP1-beta catalytic subunit OS=Homo sapiens GN=PPP1CB PE=1 SV=3	54.1284	18	22	4	37.163
Q8CGP7	Histone H2A type 1-K OS=Mus musculus GN=Hist1h2ak PE=1 SV=3	80.7692	17	78	1	14.141
Q9BQE3	Tubulin alpha-1C chain OS=Homo sapiens GN=TUBA1C PE=1 SV=1	57.0156	17	24	2	49.863
P63243	Receptor of activated protein C kinase 1 OS=Bos taurus GN=RACK1 PE=2 SV=3	70.9779	18	20	18	35.055
P19338	Nucleolin OS=Homo sapiens GN=NCL PE=1 SV=3	25.9155	18	20	18	76.568
Q15149-4	Isoform 4 of Plectin OS=Homo sapiens GN=PLEC	6.28986	20	22	20	515.884
Q96EY5	Multivesicular body subunit 12A OS=Homo sapiens GN=MVB12A PE=1 SV=1	62.2711	12	20	12	28.765
P16104	Histone H2AX OS=Homo sapiens GN=H2AFX PE=1 SV=2	85.3147	19	53	7	15.135
P08729	Keratin, type II cytoskeletal 7 OS=Homo sapiens GN=KRT7 PE=1 SV=5	45.629	22	24	19	51.354
P08238	Heat shock protein HSP 90-beta OS=Homo sapiens GN=HSP90AB1 PE=1 SV=4	28.3149	18	18	10	83.212
P62834	Ras-related protein Rap-1A OS=Homo sapiens GN=RAP1A PE=1 SV=1	69.0217	14	17	4	20.974
P09668	Pro-cathepsin H OS=Homo sapiens GN=CTSH PE=1 SV=4	54.3284	15	19	15	37.369
Q13277	Syntaxin-3 OS=Homo sapiens GN=STX3 PE=1 SV=3	40.8304	15	20	15	33.134
P16422	Epithelial cell adhesion molecule OS=Homo sapiens GN=EPCAM PE=1 SV=2	43.3121	13	16	10	34.91
P26373	60S ribosomal protein L13 OS=Homo sapiens GN=RPL13 PE=1 SV=4	55.9242	18	24	18	24.247
P02769	Serum albumin OS=Bos taurus GN=ALB PE=1 SV=4	33.6079	18	19	18	69.248
P07737	Profilin-1 OS=Homo sapiens GN=PFN1 PE=1 SV=2	78.5714	14	22	14	15.045
Q8TE68	Epidermal growth factor receptor kinase substrate 8-like protein 1 OS=Homo sapiens GN=EPS8L1 PE=1 SV=3	39.6957	19	22	19	80.202
P31949	Protein S100-A11 OS=Homo sapiens GN=S100A11 PE=1 SV=2	86.6667	11	26	11	11.733
Q99497	Protein deglycase DJ-1 OS=Homo sapiens GN=PARK7 PE=1 SV=2	80.4233	15	17	15	19.878
P47756-2	Isoform 2 of F-actin-capping protein subunit beta OS=Homo sapiens GN=CAPZB	59.5588	17	21	17	30.609
P51149	Ras-related protein Rab-7a OS=Homo sapiens GN=RAB7A PE=1 SV=1	85.0242	19	21	19	23.475
P63000-2	Isoform B of Ras-related C3 botulinum toxin substrate 1 OS=Homo sapiens GN=RAC1	68.7204	16	30	3	23.452
O75531	Barrier-to-autointegration factor OS=Homo sapiens GN=BANF1 PE=1 SV=1	77.5281	13	17	13	10.052
P13639	Elongation factor 2 OS=Homo sapiens GN=EEF2 PE=1 SV=4	25.641	15	16	15	95.277
Q9H9H4	Vacuolar protein sorting-associated protein 37B OS=Homo sapiens GN=VPS37B PE=1 SV=1	89.8246	17	22	17	31.287
O75787	Renin receptor OS=Homo sapiens GN=ATP6AP2 PE=1 SV=2	46.2857	14	18	14	38.983
Q8IUE6	Histone H2A type 2-B OS=Homo sapiens GN=HIST2H2AB PE=1 SV=3	86.1538	17	54	5	13.987
P26583	High mobility group protein B2 OS=Homo sapiens GN=HMGB2 PE=1 SV=2	65.5502	21	25	12	24.019
P61586	Transforming protein RhoA OS=Homo sapiens GN=RHOA PE=1 SV=1	86.0104	18	24	2	21.754
P02545	Prelamin-A/C OS=Homo sapiens GN=LMNA PE=1 SV=1	32.2289	17	18	17	74.095
P36578	60S ribosomal protein L4 OS=Homo sapiens GN=RPL4 PE=1 SV=5	37.2365	17	20	17	47.667
P54652	Heat shock-related 70 kDa protein 2 OS=Homo sapiens GN=HSPA2 PE=1 SV=1	24.5696	16	19	4	69.978
O43633	Charged multivesicular body protein 2a OS=Homo sapiens GN=CHMP2A PE=1 SV=1	43.2432	16	22	16	25.088
P51659	Peroxisomal multifunctional enzyme type 2 OS=Homo sapiens GN=HSD17B4 PE=1 SV=3	28.2609	15	15	15	79.636
P30044	Peroxiredoxin-5, mitochondrial OS=Homo sapiens GN=PRDX5 PE=1 SV=4	47.6636	14	22	14	22.073
Q8NFJ5	Retinoic acid-induced protein 3 OS=Homo sapiens GN=GPRC5A PE=1 SV=2	28.0112	10	22	10	40.225
P55327-3	Isoform 3 of Tumor protein D52 OS=Homo sapiens GN=TPD52	69.3548	17	19	17	26.367
P26641-2	Isoform 2 of Elongation factor 1-gamma OS=Homo sapiens GN=EEF1G	47.6386	19	22	19	56.114
Q14019	Coactosin-like protein OS=Homo sapiens GN=COTL1 PE=1 SV=3	84.507	16	20	16	15.935
A5A6J7	Ras-related protein Rap-1b OS=Pan troglodytes GN=RAP1B PE=2 SV=1	69.0217	14	17	4	20.812
P78417	Glutathione S-transferase omega-1 OS=Homo sapiens GN=GSTO1 PE=1 SV=2	58.0913	14	23	14	27.548
Q9Y6E0	Serine/threonine-protein kinase 24 OS=Homo sapiens GN=STK24 PE=1 SV=1	57.5621	18	18	11	49.277
Q06830	Peroxiredoxin-1 OS=Homo sapiens GN=PRDX1 PE=1 SV=1	74.3719	19	26	16	22.096
P80188	Neutrophil gelatinase-associated lipocalin OS=Homo sapiens GN=LCN2 PE=1 SV=2	65.6566	15	22	15	22.574
Q9UHR4	Brain-specific angiogenesis inhibitor 1-associated protein 2-like protein 1 OS=Homo sapiens GN=BAIAP2L1 PE=1 SV=2	35.8121	16	19	16	56.847
P07305	Histone H1.0 OS=Homo sapiens GN=H1F0 PE=1 SV=3	54.1237	19	22	19	20.85
Q9BW04	Specifically androgen-regulated gene protein OS=Homo sapiens GN=SARG PE=1 SV=2	36.6057	15	15	15	63.925
P02649	Apolipoprotein E OS=Homo sapiens GN=APOE PE=1 SV=1	55.5205	17	18	17	36.132
P05784	Keratin, type I cytoskeletal 18 OS=Mus musculus GN=Krt18 PE=1 SV=5	23.4043	12	25	1	47.509
Q00839	Heterogeneous nuclear ribonucleoprotein U OS=Homo sapiens GN=HNRNPU PE=1 SV=6	23.1515	16	16	16	90.528
Q02543	60S ribosomal protein L18a OS=Homo sapiens GN=RPL18A PE=1 SV=2	67.0455	19	20	19	20.749
P00338-3	Isoform 3 of L-lactate dehydrogenase A chain OS=Homo sapiens GN=LDHA	57.0637	16	16	16	39.812
Q6P5W5	Zinc transporter ZIP4 OS=Homo sapiens GN=SLC39A4 PE=1 SV=3	33.3849	11	16	11	68.348
P08754	Guanine nucleotide-binding protein G(k) subunit alpha OS=Homo sapiens GN=GNAI3 PE=1 SV=3	52.8249	15	16	8	40.506
P06493	Cyclin-dependent kinase 1 OS=Homo sapiens GN=CDK1 PE=1 SV=3	59.9327	14	18	12	34.074
Q9UK41	Vacuolar protein sorting-associated protein 28 homolog OS=Homo sapiens GN=VPS28 PE=1 SV=1	77.8281	11	14	11	25.409
P62906	60S ribosomal protein L10a OS=Homo sapiens GN=RPL10A PE=1 SV=2	55.7604	16	21	16	24.816
P48556	26S proteasome non-ATPase regulatory subunit 8 OS=Homo sapiens GN=PSMD8 PE=1 SV=2	38	15	17	15	39.587
P47755	F-actin-capping protein subunit alpha-2 OS=Homo sapiens GN=CAPZA2 PE=1 SV=3	56.2937	12	14	10	32.929
P09651	Heterogeneous nuclear ribonucleoprotein A1 OS=Homo sapiens GN=HNRNPA1 PE=1 SV=5	38.172	13	17	12	38.723
Q9UQB8	Brain-specific angiogenesis inhibitor 1-associated protein 2 OS=Homo sapiens GN=BAIAP2 PE=1 SV=1	43.4783	19	21	19	60.83
P06703	Protein S100-A6 OS=Homo sapiens GN=S100A6 PE=1 SV=1	80	16	20	16	10.173
P0C0S5	Histone H2A.Z OS=Homo sapiens GN=H2AFZ PE=1 SV=2	75	12	50	1	13.545
P60903	Protein S100-A10 OS=Homo sapiens GN=S100A10 PE=1 SV=2	49.4845	9	19	9	11.196
Q71UI9	Histone H2A.V OS=Homo sapiens GN=H2AFV PE=1 SV=3	75	12	50	1	13.501
Q15181	Inorganic pyrophosphatase OS=Homo sapiens GN=PPA1 PE=1 SV=2	37.3702	9	12	9	32.639
P32969	60S ribosomal protein L9 OS=Homo sapiens GN=RPL9 PE=1 SV=1	72.3958	13	14	13	21.85
Q6RUV5	Ras-related C3 botulinum toxin substrate 1 OS=Rattus norvegicus GN=Rac1 PE=1 SV=1	65.625	14	26	1	21.436
P61006	Ras-related protein Rab-8A OS=Homo sapiens GN=RAB8A PE=1 SV=1	69.0821	15	20	8	23.653
P61225	Ras-related protein Rap-2b OS=Homo sapiens GN=RAP2B PE=1 SV=1	63.9344	9	13	7	20.491
Q15907	Ras-related protein Rab-11B OS=Homo sapiens GN=RAB11B PE=1 SV=4	63.7615	15	19	2	24.473
Q7L2H7	Eukaryotic translation initiation factor 3 subunit M OS=Homo sapiens GN=EIF3M PE=1 SV=1	35.2941	9	11	9	42.476
P22087	rRNA 2'-O-methyltransferase fibrillarin OS=Homo sapiens GN=FBL PE=1 SV=2	46.4174	11	11	11	33.763
O75874	Isocitrate dehydrogenase [NADP] cytoplasmic OS=Homo sapiens GN=IDH1 PE=1 SV=2	43.4783	14	14	14	46.63
P49184	Deoxyribonuclease-1-like 1 OS=Homo sapiens GN=DNASE1L1 PE=1 SV=1	48.6755	10	12	10	33.871
P40926	Malate dehydrogenase, mitochondrial OS=Homo sapiens GN=MDH2 PE=1 SV=3	48.2249	14	15	14	35.481
P43686	26S protease regulatory subunit 6B OS=Homo sapiens GN=PSMC4 PE=1 SV=2	39.7129	12	14	12	47.337
Q9HBH0	Rho-related GTP-binding protein RhoF OS=Homo sapiens GN=RHOF PE=1 SV=1	77.2512	14	18	14	23.61
Q9Y316	Protein MEMO1 OS=Homo sapiens GN=MEMO1 PE=1 SV=1	65.3199	14	15	14	33.711
Q9NQR4	Omega-amidase NIT2 OS=Homo sapiens GN=NIT2 PE=1 SV=1	60.8696	12	12	12	30.589
P49327	Fatty acid synthase OS=Homo sapiens GN=FASN PE=1 SV=3	7.64636	13	13	13	273.254
Q15404	Ras suppressor protein 1 OS=Homo sapiens GN=RSU1 PE=1 SV=3	58.4838	15	22	15	31.521
P17931	Galectin-3 OS=Homo sapiens GN=LGALS3 PE=1 SV=5	34.4	11	17	11	26.136
P10768	S-formylglutathione hydrolase OS=Homo sapiens GN=ESD PE=1 SV=2	46.8085	10	16	10	31.442
Q07020	60S ribosomal protein L18 OS=Homo sapiens GN=RPL18 PE=1 SV=2	53.1915	15	19	15	21.621
Q9H9B4	Sideroflexin-1 OS=Homo sapiens GN=SFXN1 PE=1 SV=4	45.0311	12	13	10	35.596
P62281	40S ribosomal protein S11 OS=Mus musculus GN=Rps11 PE=1 SV=3	67.0886	16	16	16	18.419
P14324	Farnesyl pyrophosphate synthase OS=Homo sapiens GN=FDPS PE=1 SV=4	28.401	10	11	10	48.245
O14579	Coatomer subunit epsilon OS=Homo sapiens GN=COPE PE=1 SV=3	56.1688	11	13	11	34.46
Q13421-2	Isoform 3 of Mesothelin OS=Homo sapiens GN=MSLN	23.4756	13	21	13	71.447
P61019	Ras-related protein Rab-2A OS=Homo sapiens GN=RAB2A PE=1 SV=1	57.5472	11	11	11	23.531
P01116-2	Isoform 2B of GTPase KRas OS=Homo sapiens GN=KRAS	77.6596	12	13	2	21.411
P46782	40S ribosomal protein S5 OS=Homo sapiens GN=RPS5 PE=1 SV=4	45.5882	11	14	11	22.862
P07741	Adenine phosphoribosyltransferase OS=Homo sapiens GN=APRT PE=1 SV=2	74.4444	11	16	11	19.595
P12956	X-ray repair cross-complementing protein 6 OS=Homo sapiens GN=XRCC6 PE=1 SV=2	33.3333	11	12	11	69.799
P61979-2	Isoform 2 of Heterogeneous nuclear ribonucleoprotein K OS=Mus musculus GN=Hnrnpk	23.2759	12	13	12	50.996
P20339	Ras-related protein Rab-5A OS=Homo sapiens GN=RAB5A PE=1 SV=2	59.0698	9	12	7	23.644
P62330	ADP-ribosylation factor 6 OS=Homo sapiens GN=ARF6 PE=1 SV=2	77.1429	13	15	13	20.069
Q15366-2	Isoform 2 of Poly(rC)-binding protein 2 OS=Homo sapiens GN=PCBP2	46.7213	10	12	7	38.627
P05198	Eukaryotic translation initiation factor 2 subunit 1 OS=Homo sapiens GN=EIF2S1 PE=1 SV=3	53.6508	12	14	12	36.089
O75340	Programmed cell death protein 6 OS=Homo sapiens GN=PDCD6 PE=1 SV=1	60.2094	10	13	10	21.855
P61106	Ras-related protein Rab-14 OS=Homo sapiens GN=RAB14 PE=1 SV=4	60.4651	10	12	8	23.882
P26038	Moesin OS=Homo sapiens GN=MSN PE=1 SV=3	21.6638	12	22	2	67.778
P62491	Ras-related protein Rab-11A OS=Homo sapiens GN=RAB11A PE=1 SV=3	64.3519	14	18	1	24.378
P15121	Aldose reductase OS=Homo sapiens GN=AKR1B1 PE=1 SV=3	57.5949	12	14	11	35.83
Q7Z2W4	Zinc finger CCCH-type antiviral protein 1 OS=Homo sapiens GN=ZC3HAV1 PE=1 SV=3	14.8559	8	8	8	101.367
Q13185	Chromobox protein homolog 3 OS=Homo sapiens GN=CBX3 PE=1 SV=4	63.388	10	12	9	20.798
O75083	WD repeat-containing protein 1 OS=Homo sapiens GN=WDR1 PE=1 SV=4	28.8779	10	10	10	66.152
Q01518	Adenylyl cyclase-associated protein 1 OS=Homo sapiens GN=CAP1 PE=1 SV=5	34.9474	14	15	14	51.869
Q6DHE8	Rho-related GTP-binding protein RhoA-D OS=Danio rerio GN=rhoad PE=1 SV=1	67.3575	15	18	1	21.979
P00749	Urokinase-type plasminogen activator OS=Homo sapiens GN=PLAU PE=1 SV=2	29.2343	11	12	11	48.476
P01116	GTPase KRas OS=Homo sapiens GN=KRAS PE=1 SV=1	76.1905	11	12	1	21.642
P40121	Macrophage-capping protein OS=Homo sapiens GN=CAPG PE=1 SV=2	51.4368	11	16	11	38.474
O43143	Pre-mRNA-splicing factor ATP-dependent RNA helicase DHX15 OS=Homo sapiens GN=DHX15 PE=1 SV=2	13.7107	10	12	10	90.875
P02538	Keratin, type II cytoskeletal 6A OS=Homo sapiens GN=KRT6A PE=1 SV=3	24.6454	13	14	4	60.008
P06748	Nucleophosmin OS=Homo sapiens GN=NPM1 PE=1 SV=2	42.1769	8	14	8	32.555
P61026	Ras-related protein Rab-10 OS=Homo sapiens GN=RAB10 PE=1 SV=1	50	11	14	8	22.527
P84095	Rho-related GTP-binding protein RhoG OS=Homo sapiens GN=RHOG PE=1 SV=1	72.7749	10	12	9	21.295
P52907	F-actin-capping protein subunit alpha-1 OS=Homo sapiens GN=CAPZA1 PE=1 SV=3	50.6993	10	11	8	32.902
P67936	Tropomyosin alpha-4 chain OS=Homo sapiens GN=TPM4 PE=1 SV=3	59.2742	13	13	9	28.504
P48444	Coatomer subunit delta OS=Homo sapiens GN=ARCN1 PE=1 SV=1	31.7025	16	17	16	57.174
Q562R1	Beta-actin-like protein 2 OS=Homo sapiens GN=ACTBL2 PE=1 SV=2	26.0638	13	31	2	41.976
P29401-2	Isoform 2 of Transketolase OS=Homo sapiens GN=TKT	23.2964	9	11	9	68.77
P43353	Aldehyde dehydrogenase family 3 member B1 OS=Homo sapiens GN=ALDH3B1 PE=1 SV=1	27.5641	11	11	11	51.807
P07686	Beta-hexosaminidase subunit beta OS=Homo sapiens GN=HEXB PE=1 SV=3	23.5612	11	12	10	63.071
P40429	60S ribosomal protein L13a OS=Homo sapiens GN=RPL13A PE=1 SV=2	41.3793	15	20	15	23.562
P20340-2	Isoform 2 of Ras-related protein Rab-6A OS=Homo sapiens GN=RAB6A	55.2885	10	13	2	23.534
P08134	Rho-related GTP-binding protein RhoC OS=Homo sapiens GN=RHOC PE=1 SV=1	66.8394	12	14	2	21.992
P40287	Histone H4 OS=Entamoeba histolytica PE=3 SV=1	22.8814	8	35	5	12.862
P62263	40S ribosomal protein S14 OS=Homo sapiens GN=RPS14 PE=1 SV=3	35.0993	7	9	7	16.263
A2T6Y4	DNA-(apurinic or apyrimidinic site) lyase OS=Pan troglodytes GN=APEX1 PE=3 SV=1	50.6289	11	11	11	35.546
P31939	Bifunctional purine biosynthesis protein PURH OS=Homo sapiens GN=ATIC PE=1 SV=3	35.8108	14	14	14	64.575
P50552	Vasodilator-stimulated phosphoprotein OS=Homo sapiens GN=VASP PE=1 SV=3	26.8421	9	12	9	39.805
P05387	60S acidic ribosomal protein P2 OS=Homo sapiens GN=RPLP2 PE=1 SV=1	81.7391	8	9	8	11.658
P61020	Ras-related protein Rab-5B OS=Homo sapiens GN=RAB5B PE=1 SV=1	57.2093	8	10	6	23.692
P39019	40S ribosomal protein S19 OS=Homo sapiens GN=RPS19 PE=1 SV=2	66.8966	18	18	18	16.051
P30153	Serine/threonine-protein phosphatase 2A 65 kDa regulatory subunit A alpha isoform OS=Homo sapiens GN=PPP2R1A PE=1 SV=4	25.6367	10	11	10	65.267
O00151	PDZ and LIM domain protein 1 OS=Homo sapiens GN=PDLIM1 PE=1 SV=4	44.0729	8	9	8	36.049
Q9NZZ3	Charged multivesicular body protein 5 OS=Homo sapiens GN=CHMP5 PE=1 SV=1	44.7489	6	15	6	24.555
Q14103	Heterogeneous nuclear ribonucleoprotein D0 OS=Homo sapiens GN=HNRNPD PE=1 SV=1	31.831	12	13	10	38.41
P50995	Annexin A11 OS=Homo sapiens GN=ANXA11 PE=1 SV=1	28.3168	11	11	11	54.355
P53990-5	Isoform 5 of IST1 homolog OS=Homo sapiens GN=IST1	22.1636	10	11	10	41.539
P49915	GMP synthase [glutamine-hydrolyzing] OS=Homo sapiens GN=GMPS PE=1 SV=1	21.5007	8	8	8	76.667
P26599-3	Isoform 3 of Polypyrimidine tract-binding protein 1 OS=Homo sapiens GN=PTBP1	28.0072	11	11	11	59.596
P30050	60S ribosomal protein L12 OS=Homo sapiens GN=RPL12 PE=1 SV=1	55.1515	9	11	9	17.808
P21926	CD9 antigen OS=Homo sapiens GN=CD9 PE=1 SV=4	29.8246	10	13	4	25.399
P49588-2	Isoform 2 of Alanine--tRNA ligase, cytoplasmic OS=Homo sapiens GN=AARS	19.4556	12	13	12	109.249
P40925-3	Isoform 3 of Malate dehydrogenase, cytoplasmic OS=Homo sapiens GN=MDH1	44.8864	14	16	14	38.603
Q9Y315	Deoxyribose-phosphate aldolase OS=Homo sapiens GN=DERA PE=1 SV=2	49.6855	13	13	13	35.208
P35270	Sepiapterin reductase OS=Homo sapiens GN=SPR PE=1 SV=1	52.8736	10	11	10	28.031
P24941	Cyclin-dependent kinase 2 OS=Homo sapiens GN=CDK2 PE=1 SV=2	38.5906	10	11	8	33.908
P67870	Casein kinase II subunit beta OS=Homo sapiens GN=CSNK2B PE=1 SV=1	49.3023	8	12	8	24.926
P61313	60S ribosomal protein L15 OS=Homo sapiens GN=RPL15 PE=1 SV=2	49.0196	13	14	13	24.131
Q13188-2	Isoform 2 of Serine/threonine-protein kinase 3 OS=Homo sapiens GN=STK3	21.7726	10	11	10	59.424
P52565	Rho GDP-dissociation inhibitor 1 OS=Homo sapiens GN=ARHGDIA PE=1 SV=3	58.8235	11	13	11	23.193
Q6UXN9	WD repeat-containing protein 82 OS=Homo sapiens GN=WDR82 PE=1 SV=1	31.6294	10	11	10	35.056
P30043	Flavin reductase (NADPH) OS=Homo sapiens GN=BLVRB PE=1 SV=3	56.7961	6	9	6	22.105
P0DMM9-3	Isoform 3 of Sulfotransferase 1A3 OS=Homo sapiens GN=SULT1A3	46.1794	10	15	5	34.757
O43707	Alpha-actinin-4 OS=Homo sapiens GN=ACTN4 PE=1 SV=2	14.1603	10	11	10	104.788
Q96CF2	Charged multivesicular body protein 4c OS=Homo sapiens GN=CHMP4C PE=1 SV=1	51.073	8	10	8	26.394
P07910	Heterogeneous nuclear ribonucleoproteins C1/C2 OS=Homo sapiens GN=HNRNPC PE=1 SV=4	38.8889	13	14	13	33.65
P08708	40S ribosomal protein S17 OS=Homo sapiens GN=RPS17 PE=1 SV=2	71.1111	10	14	10	15.54
P32320	Cytidine deaminase OS=Homo sapiens GN=CDA PE=1 SV=2	87.6712	8	9	8	16.174
P62244	40S ribosomal protein S15a OS=Homo sapiens GN=RPS15A PE=1 SV=2	65.3846	10	13	10	14.83
P35998	26S protease regulatory subunit 7 OS=Homo sapiens GN=PSMC2 PE=1 SV=3	28.1755	11	12	11	48.603
P61086	Ubiquitin-conjugating enzyme E2 K OS=Homo sapiens GN=UBE2K PE=1 SV=3	70.5	12	14	12	22.393
P50914	60S ribosomal protein L14 OS=Homo sapiens GN=RPL14 PE=1 SV=4	32.093	10	14	10	23.417
P60660-2	Isoform Smooth muscle of Myosin light polypeptide 6 OS=Homo sapiens GN=MYL6	82.1192	12	15	12	16.95
P08779	Keratin, type I cytoskeletal 16 OS=Homo sapiens GN=KRT16 PE=1 SV=4	32.3467	12	12	6	51.236
Q9HAB8	Phosphopantothenate--cysteine ligase OS=Homo sapiens GN=PPCS PE=1 SV=2	31.5113	8	8	8	33.984
P48643	T-complex protein 1 subunit epsilon OS=Homo sapiens GN=CCT5 PE=1 SV=1	20.7024	9	12	8	59.633
P42330	Aldo-keto reductase family 1 member C3 OS=Homo sapiens GN=AKR1C3 PE=1 SV=4	36.8421	8	9	8	36.83
P22234	Multifunctional protein ADE2 OS=Homo sapiens GN=PAICS PE=1 SV=3	28.2353	9	10	9	47.049
Q9P0M6	Core histone macro-H2A.2 OS=Homo sapiens GN=H2AFY2 PE=1 SV=3	33.3333	8	11	6	40.033
P60981	Destrin OS=Homo sapiens GN=DSTN PE=1 SV=3	60.6061	13	15	11	18.493
P84098	60S ribosomal protein L19 OS=Homo sapiens GN=RPL19 PE=1 SV=1	42.3469	13	15	13	23.451
O43390-2	Isoform 2 of Heterogeneous nuclear ribonucleoprotein R OS=Homo sapiens GN=HNRNPR	21.5409	12	14	8	71.17
P62750	60S ribosomal protein L23a OS=Homo sapiens GN=RPL23A PE=1 SV=1	58.9744	10	13	10	17.684
Q61411	GTPase HRas OS=Mus musculus GN=Hras PE=1 SV=2	66.1376	9	9	2	21.285
P24534	Elongation factor 1-beta OS=Homo sapiens GN=EEF1B2 PE=1 SV=3	56	10	12	9	24.748
Q15582	Transforming growth factor-beta-induced protein ig-h3 OS=Homo sapiens GN=TGFBI PE=1 SV=1	21.0835	10	10	10	74.634
P09417	Dihydropteridine reductase OS=Homo sapiens GN=QDPR PE=1 SV=2	50.8197	7	8	7	25.773
P62995	Transformer-2 protein homolog beta OS=Homo sapiens GN=TRA2B PE=1 SV=1	22.9167	7	7	7	33.646
Q92600	Cell differentiation protein RCD1 homolog OS=Homo sapiens GN=RQCD1 PE=1 SV=1	42.8094	9	9	9	33.61
Q6DN03	Putative histone H2B type 2-C OS=Homo sapiens GN=HIST2H2BC PE=5 SV=3	34.1969	14	23	3	21.458
O15327	Type II inositol 3,4-bisphosphate 4-phosphatase OS=Homo sapiens GN=INPP4B PE=2 SV=4	15.368	9	10	9	104.671
P13987	CD59 glycoprotein OS=Homo sapiens GN=CD59 PE=1 SV=1	28.125	9	10	9	14.168
P54819	Adenylate kinase 2, mitochondrial OS=Homo sapiens GN=AK2 PE=1 SV=2	44.7699	8	9	8	26.461
Q96FQ6	Protein S100-A16 OS=Homo sapiens GN=S100A16 PE=1 SV=1	57.2816	8	11	8	11.794
P25789	Proteasome subunit alpha type-4 OS=Homo sapiens GN=PSMA4 PE=1 SV=1	47.1264	8	10	8	29.465
P20340	Ras-related protein Rab-6A OS=Homo sapiens GN=RAB6A PE=1 SV=3	51.4423	9	12	1	23.578
P50897	Palmitoyl-protein thioesterase 1 OS=Homo sapiens GN=PPT1 PE=1 SV=1	26.1438	5	6	5	34.171
Q9Y230	RuvB-like 2 OS=Homo sapiens GN=RUVBL2 PE=1 SV=3	24.838	8	8	8	51.125
P35080-2	Isoform IIb of Profilin-2 OS=Homo sapiens GN=PFN2	75	10	10	3	15.078
P09543	2',3'-cyclic-nucleotide 3'-phosphodiesterase OS=Homo sapiens GN=CNP PE=1 SV=2	29.2162	8	8	8	47.549
P62269	40S ribosomal protein S18 OS=Homo sapiens GN=RPS18 PE=1 SV=3	40.7895	12	19	12	17.708
Q9UBV8	Peflin OS=Homo sapiens GN=PEF1 PE=1 SV=1	28.5211	5	9	5	30.361
P02309	Histone H4 OS=Saccharomyces cerevisiae (strain ATCC 204508 / S288c) GN=HHF1 PE=1 SV=2	30.0971	7	14	2	11.361
P18621-3	Isoform 3 of 60S ribosomal protein L17 OS=Homo sapiens GN=RPL17	28.5088	10	11	10	26.356
P53634	Dipeptidyl peptidase 1 OS=Homo sapiens GN=CTSC PE=1 SV=2	22.4622	9	11	9	51.82
Q96HJ9-2	Isoform 2 of UPF0562 protein C7orf55 OS=Homo sapiens GN=C7orf55	22.2707	10	10	10	54.191
P62158	Calmodulin OS=Homo sapiens GN=CALM1 PE=1 SV=2	77.1812	7	11	7	16.827
P18085	ADP-ribosylation factor 4 OS=Homo sapiens GN=ARF4 PE=1 SV=3	60.5556	8	12	4	20.498
Q9P258	Protein RCC2 OS=Homo sapiens GN=RCC2 PE=1 SV=2	26.4368	10	10	10	56.049
P49368	T-complex protein 1 subunit gamma OS=Homo sapiens GN=CCT3 PE=1 SV=4	20	10	10	10	60.495
P17655	Calpain-2 catalytic subunit OS=Homo sapiens GN=CAPN2 PE=1 SV=6	20.5714	9	9	9	79.945
Q9FHQ6	Polyubiquitin 9 OS=Arabidopsis thaliana GN=UBQ9 PE=3 SV=1	17.7019	5	24	1	36.234
P84085	ADP-ribosylation factor 5 OS=Homo sapiens GN=ARF5 PE=1 SV=2	49.4444	8	12	3	20.517
P83731	60S ribosomal protein L24 OS=Homo sapiens GN=RPL24 PE=1 SV=1	49.6815	11	13	11	17.768
P07384	Calpain-1 catalytic subunit OS=Homo sapiens GN=CAPN1 PE=1 SV=1	19.4678	10	10	10	81.838
P30626	Sorcin OS=Homo sapiens GN=SRI PE=1 SV=1	52.0202	10	11	10	21.662
P14866	Heterogeneous nuclear ribonucleoprotein L OS=Homo sapiens GN=HNRNPL PE=1 SV=2	38.2003	11	11	11	64.092
O43809	Cleavage and polyadenylation specificity factor subunit 5 OS=Homo sapiens GN=NUDT21 PE=1 SV=1	46.2555	8	10	8	26.211
Q15691	Microtubule-associated protein RP/EB family member 1 OS=Homo sapiens GN=MAPRE1 PE=1 SV=3	48.8806	10	11	10	29.98
P22061-2	Isoform 2 of Protein-L-isoaspartate(D-aspartate) O-methyltransferase OS=Homo sapiens GN=PCMT1	41.6667	7	8	2	24.664
Q92876	Kallikrein-6 OS=Homo sapiens GN=KLK6 PE=1 SV=1	46.7213	9	9	9	26.838
Q15365	Poly(rC)-binding protein 1 OS=Homo sapiens GN=PCBP1 PE=1 SV=2	29.4944	7	8	4	37.474
Q9Y2Q3	Glutathione S-transferase kappa 1 OS=Homo sapiens GN=GSTK1 PE=1 SV=3	31.4159	5	7	5	25.48
O00194	Ras-related protein Rab-27B OS=Homo sapiens GN=RAB27B PE=1 SV=4	36.6972	8	11	8	24.592
P25398	40S ribosomal protein S12 OS=Homo sapiens GN=RPS12 PE=1 SV=3	57.5758	8	9	8	14.505
Q9Y3L5	Ras-related protein Rap-2c OS=Homo sapiens GN=RAP2C PE=1 SV=1	50.2732	6	10	4	20.731
P00492	Hypoxanthine-guanine phosphoribosyltransferase OS=Homo sapiens GN=HPRT1 PE=1 SV=2	57.7982	10	10	9	24.564
P35080	Profilin-2 OS=Homo sapiens GN=PFN2 PE=1 SV=3	67.1429	9	10	2	15.036
P40261	Nicotinamide N-methyltransferase OS=Homo sapiens GN=NNMT PE=1 SV=1	46.5909	9	11	9	29.555
P07858	Cathepsin B OS=Homo sapiens GN=CTSB PE=1 SV=3	20.649	6	8	6	37.797
P62081	40S ribosomal protein S7 OS=Homo sapiens GN=RPS7 PE=1 SV=1	50.5155	10	10	10	22.113
P21796	Voltage-dependent anion-selective channel protein 1 OS=Homo sapiens GN=VDAC1 PE=1 SV=2	46.2898	10	10	9	30.754
P46783	40S ribosomal protein S10 OS=Homo sapiens GN=RPS10 PE=1 SV=1	41.8182	7	10	7	18.886
Q15286	Ras-related protein Rab-35 OS=Homo sapiens GN=RAB35 PE=1 SV=1	61.6915	10	13	8	23.011
Q6IBS0	Twinfilin-2 OS=Homo sapiens GN=TWF2 PE=1 SV=2	39.255	8	8	7	39.523
P12763	Alpha-2-HS-glycoprotein OS=Bos taurus GN=AHSG PE=1 SV=2	28.9694	8	10	8	38.394
Q9UQN3	Charged multivesicular body protein 2b OS=Homo sapiens GN=CHMP2B PE=1 SV=1	35.2113	10	12	10	23.891
Q15828	Cystatin-M OS=Homo sapiens GN=CST6 PE=1 SV=1	56.3758	8	9	8	16.5
Q7L5N1	COP9 signalosome complex subunit 6 OS=Homo sapiens GN=COPS6 PE=1 SV=1	32.7217	7	8	7	36.14
Q00688	Peptidyl-prolyl cis-trans isomerase FKBP3 OS=Homo sapiens GN=FKBP3 PE=1 SV=1	33.9286	8	8	8	25.161
O14950	Myosin regulatory light chain 12B OS=Homo sapiens GN=MYL12B PE=1 SV=2	36.0465	6	7	6	19.767
Q96DG6	Carboxymethylenebutenolidase homolog OS=Homo sapiens GN=CMBL PE=1 SV=1	54.6939	12	12	12	28.03
P22314	Ubiquitin-like modifier-activating enzyme 1 OS=Homo sapiens GN=UBA1 PE=1 SV=3	15.5009	9	9	9	117.774
P04075-2	Isoform 2 of Fructose-bisphosphate aldolase A OS=Homo sapiens GN=ALDOA	44.0191	13	13	10	45.232
Q13347	Eukaryotic translation initiation factor 3 subunit I OS=Homo sapiens GN=EIF3I PE=1 SV=1	38.7692	7	7	7	36.479
P62266	40S ribosomal protein S23 OS=Homo sapiens GN=RPS23 PE=1 SV=3	54.5455	9	10	9	15.798
Q9NQG5	Regulation of nuclear pre-mRNA domain-containing protein 1B OS=Homo sapiens GN=RPRD1B PE=1 SV=1	42.3313	9	9	9	36.877
Q76KA2	60S ribosomal protein L30 OS=Macaca fascicularis GN=RPL30 PE=3 SV=3	60	7	9	7	12.776
P14923	Junction plakoglobin OS=Homo sapiens GN=JUP PE=1 SV=3	16.2416	8	8	6	81.693
P61353	60S ribosomal protein L27 OS=Homo sapiens GN=RPL27 PE=1 SV=2	58.0882	9	12	9	15.788
P21964	Catechol O-methyltransferase OS=Homo sapiens GN=COMT PE=1 SV=2	34.3173	6	7	6	30.018
P48059-3	Isoform 3 of LIM and senescent cell antigen-like-containing domain protein 1 OS=Homo sapiens GN=LIMS1	24.5478	7	7	7	44.36
Q92522	Histone H1x OS=Homo sapiens GN=H1FX PE=1 SV=1	42.723	10	10	10	22.474
Q92930	Ras-related protein Rab-8B OS=Homo sapiens GN=RAB8B PE=1 SV=2	42.5121	9	14	2	23.569
Q9Y678	Coatomer subunit gamma-1 OS=Homo sapiens GN=COPG1 PE=1 SV=1	17.7346	8	9	7	97.655
P10619	Lysosomal protective protein OS=Homo sapiens GN=CTSA PE=1 SV=2	21.4583	6	6	6	54.431
Q14847-2	Isoform 2 of LIM and SH3 domain protein 1 OS=Homo sapiens GN=LASP1	35.9133	8	10	8	35.991
P67775	Serine/threonine-protein phosphatase 2A catalytic subunit alpha isoform OS=Homo sapiens GN=PPP2CA PE=1 SV=1	33.657	8	8	8	35.571
Q8WUM4-2	Isoform 2 of Programmed cell death 6-interacting protein OS=Homo sapiens GN=PDCD6IP	11.9129	7	7	7	96.711
O00159	Unconventional myosin-Ic OS=Homo sapiens GN=MYO1C PE=1 SV=4	9.8777	7	7	4	121.606
Q13155	Aminoacyl tRNA synthase complex-interacting multifunctional protein 2 OS=Homo sapiens GN=AIMP2 PE=1 SV=2	36.25	8	10	8	35.326
O75608	Acyl-protein thioesterase 1 OS=Homo sapiens GN=LYPLA1 PE=1 SV=1	55.2174	7	8	7	24.653
P45973	Chromobox protein homolog 5 OS=Homo sapiens GN=CBX5 PE=1 SV=1	43.4555	8	8	8	22.211
P46778	60S ribosomal protein L21 OS=Homo sapiens GN=RPL21 PE=1 SV=2	40	10	12	10	18.553
Q92973	Transportin-1 OS=Homo sapiens GN=TNPO1 PE=1 SV=2	21.1581	10	10	10	102.289
Q96CN7	Isochorismatase domain-containing protein 1 OS=Homo sapiens GN=ISOC1 PE=1 SV=3	31.5436	6	8	6	32.216
Q9Y3A5	Ribosome maturation protein SBDS OS=Homo sapiens GN=SBDS PE=1 SV=4	53.2	10	10	10	28.745
Q9WV25	Poly(U)-binding-splicing factor PUF60 OS=Rattus norvegicus GN=Puf60 PE=2 SV=2	19.5035	6	8	6	60.211
Q13492	Phosphatidylinositol-binding clathrin assembly protein OS=Homo sapiens GN=PICALM PE=1 SV=2	18.5583	7	7	7	70.71
Q99653	Calcineurin B homologous protein 1 OS=Homo sapiens GN=CHP1 PE=1 SV=3	55.3846	12	13	12	22.442
P62277	40S ribosomal protein S13 OS=Homo sapiens GN=RPS13 PE=1 SV=2	60.2649	12	13	12	17.212
P25786-2	Isoform Long of Proteasome subunit alpha type-1 OS=Homo sapiens GN=PSMA1	42.0074	10	10	10	30.22
P13010	X-ray repair cross-complementing protein 5 OS=Homo sapiens GN=XRCC5 PE=1 SV=3	18.4426	8	10	8	82.652
Q9P289	Serine/threonine-protein kinase 26 OS=Homo sapiens GN=STK26 PE=1 SV=2	15.1442	7	7	1	46.5
Q9H444	Charged multivesicular body protein 4b OS=Homo sapiens GN=CHMP4B PE=1 SV=1	30.8036	8	9	8	24.935
Q12904-2	Isoform 2 of Aminoacyl tRNA synthase complex-interacting multifunctional protein 1 OS=Homo sapiens GN=AIMP1	25.2976	7	8	7	37.016
P01111	GTPase NRas OS=Homo sapiens GN=NRAS PE=1 SV=1	58.2011	9	9	2	21.216
P49773	Histidine triad nucleotide-binding protein 1 OS=Homo sapiens GN=HINT1 PE=1 SV=2	60.3175	4	6	4	13.793
Q9HD42	Charged multivesicular body protein 1a OS=Homo sapiens GN=CHMP1A PE=1 SV=1	34.1837	11	15	11	21.689
P62249	40S ribosomal protein S16 OS=Homo sapiens GN=RPS16 PE=1 SV=2	51.3699	9	12	9	16.435
A5A6K2	Translationally-controlled tumor protein OS=Pan troglodytes GN=TPT1 PE=2 SV=1	64.5349	8	9	8	19.583
P62197	26S protease regulatory subunit 8 OS=Sus scrofa GN=PSMC5 PE=2 SV=1	32.7586	9	9	9	45.597
Q07955	Serine/arginine-rich splicing factor 1 OS=Homo sapiens GN=SRSF1 PE=1 SV=2	38.3065	9	12	9	27.728
O14745	Na(+)/H(+) exchange regulatory cofactor NHE-RF1 OS=Homo sapiens GN=SLC9A3R1 PE=1 SV=4	36.0335	8	8	8	38.845
P48729	Casein kinase I isoform alpha OS=Homo sapiens GN=CSNK1A1 PE=1 SV=2	21.365	7	8	7	38.89
P20700	Lamin-B1 OS=Homo sapiens GN=LMNB1 PE=1 SV=2	17.2355	7	7	7	66.368
Q9H4A6	Golgi phosphoprotein 3 OS=Homo sapiens GN=GOLPH3 PE=1 SV=1	28.5235	6	6	5	33.79
P62333	26S protease regulatory subunit 10B OS=Homo sapiens GN=PSMC6 PE=1 SV=1	38.0463	11	12	11	44.145
P61256	60S ribosomal protein L26 OS=Macaca fascicularis GN=RPL26 PE=2 SV=1	48.9655	12	14	12	17.248
P35268	60S ribosomal protein L22 OS=Homo sapiens GN=RPL22 PE=1 SV=2	50.7812	6	8	6	14.778
O95084	Serine protease 23 OS=Homo sapiens GN=PRSS23 PE=1 SV=1	26.3708	6	6	6	42.974
P40227	T-complex protein 1 subunit zeta OS=Homo sapiens GN=CCT6A PE=1 SV=3	26.177	8	8	8	57.988
P52597	Heterogeneous nuclear ribonucleoprotein F OS=Homo sapiens GN=HNRNPF PE=1 SV=3	17.3494	6	7	4	45.643
Q8WV92	MIT domain-containing protein 1 OS=Homo sapiens GN=MITD1 PE=1 SV=1	41.3655	6	7	6	29.296
P46940	Ras GTPase-activating-like protein IQGAP1 OS=Homo sapiens GN=IQGAP1 PE=1 SV=1	5.5522	7	7	7	189.134
O75190-2	Isoform B of DnaJ homolog subfamily B member 6 OS=Homo sapiens GN=DNAJB6	21.9917	7	7	7	26.883
Q13011	Delta(3,5)-Delta(2,4)-dienoyl-CoA isomerase, mitochondrial OS=Homo sapiens GN=ECH1 PE=1 SV=2	29.2683	7	8	7	35.793
Q9NZF1	Placenta-specific gene 8 protein OS=Homo sapiens GN=PLAC8 PE=2 SV=1	25.2174	4	8	4	12.498
P06753-2	Isoform 2 of Tropomyosin alpha-3 chain OS=Homo sapiens GN=TPM3	48.7903	11	11	7	29.015
P15246-2	Isoform 2 of Protein-L-isoaspartate(D-aspartate) O-methyltransferase OS=Bos taurus GN=PCMT1	33.7719	7	7	2	24.593
Q92882	Osteoclast-stimulating factor 1 OS=Homo sapiens GN=OSTF1 PE=1 SV=2	38.785	6	6	6	23.772
Q9GZU7-2	Isoform 2 of Carboxy-terminal domain RNA polymerase II polypeptide A small phosphatase 1 OS=Homo sapiens GN=CTDSP1	26.5385	5	8	4	29.057
Q16181	Septin-7 OS=Homo sapiens GN=SEPT7 PE=1 SV=2	16.2471	6	7	5	50.648
P12268	Inosine-5'-monophosphate dehydrogenase 2 OS=Homo sapiens GN=IMPDH2 PE=1 SV=2	17.1206	6	6	6	55.77
P63010-2	Isoform 2 of AP-2 complex subunit beta OS=Homo sapiens GN=AP2B1	8.83281	8	9	7	105.625
Q9H0E2	Toll-interacting protein OS=Homo sapiens GN=TOLLIP PE=1 SV=1	34.6715	7	7	7	30.262
P62994	Growth factor receptor-bound protein 2 OS=Rattus norvegicus GN=Grb2 PE=1 SV=1	44.7005	10	10	10	25.19
P21333	Filamin-A OS=Homo sapiens GN=FLNA PE=1 SV=4	3.21118	8	8	4	280.564
Q96FW1	Ubiquitin thioesterase OTUB1 OS=Homo sapiens GN=OTUB1 PE=1 SV=2	41.6974	8	8	8	31.264
Q9NZN4	EH domain-containing protein 2 OS=Homo sapiens GN=EHD2 PE=1 SV=2	14.1805	6	7	5	61.123
P52209	6-phosphogluconate dehydrogenase, decarboxylating OS=Homo sapiens GN=PGD PE=1 SV=3	27.9503	9	9	9	53.106
O14908	PDZ domain-containing protein GIPC1 OS=Homo sapiens GN=GIPC1 PE=1 SV=2	26.7267	7	8	7	36.027
P62847-4	Isoform 4 of 40S ribosomal protein S24 OS=Homo sapiens GN=RPS24	13.8408	5	9	5	32.41
O95372	Acyl-protein thioesterase 2 OS=Homo sapiens GN=LYPLA2 PE=1 SV=1	40.2597	6	10	6	24.721
Q15833-3	Isoform 3 of Syntaxin-binding protein 2 OS=Homo sapiens GN=STXBP2	17.8808	6	6	6	67.652
P04080	Cystatin-B OS=Homo sapiens GN=CSTB PE=1 SV=2	85.7143	6	9	6	11.133
P61923	Coatomer subunit zeta-1 OS=Homo sapiens GN=COPZ1 PE=1 SV=1	55.3672	6	6	6	20.185
O94973-2	Isoform 2 of AP-2 complex subunit alpha-2 OS=Homo sapiens GN=AP2A2	9.89362	6	7	6	104.024
Q9UBI6	Guanine nucleotide-binding protein G(I)/G(S)/G(O) subunit gamma-12 OS=Homo sapiens GN=GNG12 PE=1 SV=3	80.5556	7	7	7	8.001
Q9HCY8	Protein S100-A14 OS=Homo sapiens GN=S100A14 PE=1 SV=1	77.8846	7	8	7	11.655
P00491	Purine nucleoside phosphorylase OS=Homo sapiens GN=PNP PE=1 SV=2	36.3322	6	7	6	32.097
Q15019-2	Isoform 2 of Septin-2 OS=Homo sapiens GN=SEPT2	19.697	6	6	6	45.432
P23526	Adenosylhomocysteinase OS=Homo sapiens GN=AHCY PE=1 SV=4	16.8981	7	7	7	47.685
P29692-2	Isoform 2 of Elongation factor 1-delta OS=Homo sapiens GN=EEF1D	10.8192	6	6	5	71.364
Q9Y281	Cofilin-2 OS=Homo sapiens GN=CFL2 PE=1 SV=1	46.988	8	11	2	18.725
O60664	Perilipin-3 OS=Homo sapiens GN=PLIN3 PE=1 SV=3	29.0323	7	8	7	47.046
P0DN76	Splicing factor U2AF 35 kDa subunit-like protein OS=Homo sapiens GN=U2AF1L5 PE=3 SV=1	28.75	4	5	4	27.854
P17096	High mobility group protein HMG-I/HMG-Y OS=Homo sapiens GN=HMGA1 PE=1 SV=3	67.2897	7	9	1	11.669
P61289-2	Isoform 2 of Proteasome activator complex subunit 3 OS=Homo sapiens GN=PSME3	37.4532	8	9	8	30.867
P01033	Metalloproteinase inhibitor 1 OS=Homo sapiens GN=TIMP1 PE=1 SV=1	43.4783	6	6	6	23.156
Q13907-2	Isoform 2 of Isopentenyl-diphosphate Delta-isomerase 1 OS=Homo sapiens GN=IDI1	32.7465	7	7	7	32.465
Q14376	UDP-glucose 4-epimerase OS=Homo sapiens GN=GALE PE=1 SV=2	38.7931	7	7	7	38.257
P46776	60S ribosomal protein L27a OS=Homo sapiens GN=RPL27A PE=1 SV=2	41.8919	9	9	9	16.551
Q99747	Gamma-soluble NSF attachment protein OS=Homo sapiens GN=NAPG PE=1 SV=1	34.2949	10	10	10	34.724
P55786	Puromycin-sensitive aminopeptidase OS=Homo sapiens GN=NPEPPS PE=1 SV=2	9.57563	7	7	7	103.211
Q9H8S9	MOB kinase activator 1A OS=Homo sapiens GN=MOB1A PE=1 SV=4	30.0926	6	7	6	25.064
O43240	Kallikrein-10 OS=Homo sapiens GN=KLK10 PE=1 SV=3	31.5217	8	10	8	30.15
P62316	Small nuclear ribonucleoprotein Sm D2 OS=Homo sapiens GN=SNRPD2 PE=1 SV=1	57.6271	9	10	9	13.518
P56537	Eukaryotic translation initiation factor 6 OS=Homo sapiens GN=EIF6 PE=1 SV=1	37.1429	5	6	5	26.582
Q96M27-2	Isoform 2 of Protein PRRC1 OS=Homo sapiens GN=PRRC1	16.8103	4	4	4	48.495
Q9BTT0	Acidic leucine-rich nuclear phosphoprotein 32 family member E OS=Homo sapiens GN=ANP32E PE=1 SV=1	17.1642	6	7	6	30.674
P30085	UMP-CMP kinase OS=Homo sapiens GN=CMPK1 PE=1 SV=3	35.7143	5	7	5	22.208
P27105	Erythrocyte band 7 integral membrane protein OS=Homo sapiens GN=STOM PE=1 SV=3	37.8472	7	7	7	31.711
P59998-3	Isoform 3 of Actin-related protein 2/3 complex subunit 4 OS=Homo sapiens GN=ARPC4	51.3369	10	10	10	21.574
P42766	60S ribosomal protein L35 OS=Homo sapiens GN=RPL35 PE=1 SV=2	39.8374	7	7	7	14.543
P09874	Poly [ADP-ribose] polymerase 1 OS=Homo sapiens GN=PARP1 PE=1 SV=4	9.46746	7	7	7	113.012
Q12907	Vesicular integral-membrane protein VIP36 OS=Homo sapiens GN=LMAN2 PE=1 SV=1	23.3146	6	7	6	40.203
Q9UKM9	RNA-binding protein Raly OS=Homo sapiens GN=RALY PE=1 SV=1	27.451	8	8	8	32.444
P58546	Myotrophin OS=Homo sapiens GN=MTPN PE=1 SV=2	60.1695	5	5	5	12.887
P22626	Heterogeneous nuclear ribonucleoproteins A2/B1 OS=Homo sapiens GN=HNRNPA2B1 PE=1 SV=2	25.4958	9	9	8	37.407
P62854	40S ribosomal protein S26 OS=Homo sapiens GN=RPS26 PE=1 SV=3	52.1739	7	8	7	13.007
P56192	Methionine--tRNA ligase, cytoplasmic OS=Homo sapiens GN=MARS PE=1 SV=2	8.11111	5	5	5	101.052
P13647	Keratin, type II cytoskeletal 5 OS=Homo sapiens GN=KRT5 PE=1 SV=3	11.5254	9	9	2	62.34
P62851	40S ribosomal protein S25 OS=Homo sapiens GN=RPS25 PE=1 SV=1	44	8	9	8	13.734
P09661	U2 small nuclear ribonucleoprotein A' OS=Homo sapiens GN=SNRPA1 PE=1 SV=2	29.0196	6	6	6	28.398
Q15102	Platelet-activating factor acetylhydrolase IB subunit gamma OS=Homo sapiens GN=PAFAH1B3 PE=1 SV=1	41.1255	5	6	5	25.718
O75964	ATP synthase subunit g, mitochondrial OS=Homo sapiens GN=ATP5L PE=1 SV=3	47.5728	5	5	5	11.421
P11940	Polyadenylate-binding protein 1 OS=Homo sapiens GN=PABPC1 PE=1 SV=2	11.478	6	6	6	70.626
Q9CQW9	Interferon-induced transmembrane protein 3 OS=Mus musculus GN=Ifitm3 PE=1 SV=1	12.4088	2	4	2	14.945
P61088	Ubiquitin-conjugating enzyme E2 N OS=Homo sapiens GN=UBE2N PE=1 SV=1	38.1579	6	7	6	17.127
Q9UL25	Ras-related protein Rab-21 OS=Homo sapiens GN=RAB21 PE=1 SV=3	29.3333	6	6	6	24.332
Q15274	Nicotinate-nucleotide pyrophosphorylase [carboxylating] OS=Homo sapiens GN=QPRT PE=1 SV=3	34.6801	6	6	6	30.826
P35659	Protein DEK OS=Homo sapiens GN=DEK PE=1 SV=1	23.2	8	9	8	42.648
Q96H20	Vacuolar-sorting protein SNF8 OS=Homo sapiens GN=SNF8 PE=1 SV=1	27.1318	5	5	5	28.846
O60506	Heterogeneous nuclear ribonucleoprotein Q OS=Homo sapiens GN=SYNCRIP PE=1 SV=2	13.4831	8	9	4	69.56
Q12792-3	Isoform 3 of Twinfilin-1 OS=Homo sapiens GN=TWF1	20.4482	6	6	5	40.993
P60891	Ribose-phosphate pyrophosphokinase 1 OS=Homo sapiens GN=PRPS1 PE=1 SV=2	20.4403	6	8	6	34.812
P10599	Thioredoxin OS=Homo sapiens GN=TXN PE=1 SV=3	55.2381	5	7	5	11.73
E9PAV3	Nascent polypeptide-associated complex subunit alpha, muscle-specific form OS=Homo sapiens GN=NACA PE=1 SV=1	2.02117	4	4	4	205.295
Q13404-1	Isoform 1 of Ubiquitin-conjugating enzyme E2 variant 1 OS=Homo sapiens GN=UBE2V1	35.7466	7	9	3	25.78
Q99627	COP9 signalosome complex subunit 8 OS=Homo sapiens GN=COPS8 PE=1 SV=1	37.799	4	5	4	23.211
O00506	Serine/threonine-protein kinase 25 OS=Homo sapiens GN=STK25 PE=1 SV=1	14.554	6	6	2	48.082
P05386	60S acidic ribosomal protein P1 OS=Homo sapiens GN=RPLP1 PE=1 SV=1	71.0526	5	6	5	11.507
Q14512	Fibroblast growth factor-binding protein 1 OS=Homo sapiens GN=FGFBP1 PE=1 SV=1	21.7949	4	4	4	26.247
Q6R0H7	Guanine nucleotide-binding protein G(s) subunit alpha isoforms XLas OS=Mus musculus GN=Gnas PE=1 SV=1	7.76699	8	9	7	121.429
P63173	60S ribosomal protein L38 OS=Homo sapiens GN=RPL38 PE=1 SV=2	57.1429	5	5	5	8.213
Q96C19	EF-hand domain-containing protein D2 OS=Homo sapiens GN=EFHD2 PE=1 SV=1	27.9167	6	6	6	26.68
P30409	CD9 antigen OS=Chlorocebus aethiops GN=CD9 PE=2 SV=2	25.4386	7	9	1	25.414
Q15631	Translin OS=Homo sapiens GN=TSN PE=1 SV=1	35.9649	9	9	9	26.167
Q86X76-3	Isoform 4 of Nitrilase homolog 1 OS=Homo sapiens GN=NIT1	18.8011	6	6	6	40.174
Q98TF6	60S ribosomal protein L36 OS=Gallus gallus GN=RPL36 PE=3 SV=1	36.1905	7	8	7	12.288
P62829	60S ribosomal protein L23 OS=Homo sapiens GN=RPL23 PE=1 SV=1	70	8	10	8	14.856
Q9H3K6	BolA-like protein 2 OS=Homo sapiens GN=BOLA2 PE=1 SV=1	69.7674	4	4	4	10.11
P49207	60S ribosomal protein L34 OS=Homo sapiens GN=RPL34 PE=1 SV=3	40.1709	8	8	8	13.284
O00468-3	Isoform 3 of Agrin OS=Homo sapiens GN=AGRN	3.4163	5	5	5	215.206
O15126	Secretory carrier-associated membrane protein 1 OS=Homo sapiens GN=SCAMP1 PE=1 SV=2	17.7515	5	6	5	37.896
Q13162	Peroxiredoxin-4 OS=Homo sapiens GN=PRDX4 PE=1 SV=1	23.9852	5	8	2	30.521
P23246	Splicing factor, proline- and glutamine-rich OS=Homo sapiens GN=SFPQ PE=1 SV=2	10.0424	6	6	5	76.102
P62318	Small nuclear ribonucleoprotein Sm D3 OS=Homo sapiens GN=SNRPD3 PE=1 SV=1	37.3016	5	6	5	13.907
O00212	Rho-related GTP-binding protein RhoD OS=Homo sapiens GN=RHOD PE=1 SV=2	35.2381	5	7	5	23.398
P49247	Ribose-5-phosphate isomerase OS=Homo sapiens GN=RPIA PE=1 SV=3	33.119	7	7	7	33.248
P68402	Platelet-activating factor acetylhydrolase IB subunit beta OS=Homo sapiens GN=PAFAH1B2 PE=1 SV=1	48.4716	7	9	7	25.553
Q15233	Non-POU domain-containing octamer-binding protein OS=Homo sapiens GN=NONO PE=1 SV=4	14.4374	5	5	4	54.197
Q13126-2	Isoform 2 of S-methyl-5'-thioadenosine phosphorylase OS=Homo sapiens GN=MTAP	23.6994	6	6	6	38.331
Q9BY43-2	Isoform 2 of Charged multivesicular body protein 4a OS=Homo sapiens GN=CHMP4A	20.7547	5	5	5	29.785
P53999	Activated RNA polymerase II transcriptional coactivator p15 OS=Homo sapiens GN=SUB1 PE=1 SV=3	36.2205	5	5	5	14.386
O95782	AP-2 complex subunit alpha-1 OS=Homo sapiens GN=AP2A1 PE=1 SV=3	8.49539	6	6	6	107.478
Q9NPF4	Probable tRNA N6-adenosine threonylcarbamoyltransferase OS=Homo sapiens GN=OSGEP PE=1 SV=1	28.0597	5	5	5	36.403
Q16629	Serine/arginine-rich splicing factor 7 OS=Homo sapiens GN=SRSF7 PE=1 SV=1	24.3697	7	8	6	27.35
P50225	Sulfotransferase 1A1 OS=Homo sapiens GN=SULT1A1 PE=1 SV=3	31.8644	7	9	2	34.143
P22676	Calretinin OS=Homo sapiens GN=CALB2 PE=2 SV=2	24.3542	5	5	5	31.52
Q9UBQ5	Eukaryotic translation initiation factor 3 subunit K OS=Homo sapiens GN=EIF3K PE=1 SV=1	35.7798	6	6	6	25.043
Q9H190	Syntenin-2 OS=Homo sapiens GN=SDCBP2 PE=1 SV=2	18.8356	5	5	5	31.574
Q15185	Prostaglandin E synthase 3 OS=Homo sapiens GN=PTGES3 PE=1 SV=1	30.625	5	5	5	18.685
Q9NQ88	Fructose-2,6-bisphosphatase TIGAR OS=Homo sapiens GN=TIGAR PE=1 SV=1	42.5926	6	6	6	30.043
Q14240-2	Isoform 2 of Eukaryotic initiation factor 4A-II OS=Homo sapiens GN=EIF4A2	14.7059	5	6	5	46.46
Q13813-2	Isoform 2 of Spectrin alpha chain, non-erythrocytic 1 OS=Homo sapiens GN=SPTAN1	3.1086	5	5	5	284.919
O95750	Fibroblast growth factor 19 OS=Homo sapiens GN=FGF19 PE=1 SV=1	36.5741	6	6	6	23.987
P15153	Ras-related C3 botulinum toxin substrate 2 OS=Homo sapiens GN=RAC2 PE=1 SV=1	39.0625	9	11	4	21.415
P36871	Phosphoglucomutase-1 OS=Homo sapiens GN=PGM1 PE=1 SV=3	14.0569	5	6	5	61.411
Q99598	Translin-associated protein X OS=Homo sapiens GN=TSNAX PE=1 SV=1	14.8276	3	5	3	33.092
P35222	Catenin beta-1 OS=Homo sapiens GN=CTNNB1 PE=1 SV=1	9.73111	6	6	4	85.442
P46779	60S ribosomal protein L28 OS=Homo sapiens GN=RPL28 PE=1 SV=3	48.1752	8	8	8	15.738
Q14697-2	Isoform 2 of Neutral alpha-glucosidase AB OS=Homo sapiens GN=GANAB	7.14286	4	4	4	109.369
P08579	U2 small nuclear ribonucleoprotein B'' OS=Homo sapiens GN=SNRPB2 PE=1 SV=1	32.4444	5	5	4	25.47
P00568	Adenylate kinase isoenzyme 1 OS=Homo sapiens GN=AK1 PE=1 SV=3	40.7216	6	6	6	21.621
Q9UQ80	Proliferation-associated protein 2G4 OS=Homo sapiens GN=PA2G4 PE=1 SV=3	25.3807	7	7	7	43.759
P26006	Integrin alpha-3 OS=Homo sapiens GN=ITGA3 PE=1 SV=5	6.37488	6	6	6	116.538
P49788	Retinoic acid receptor responder protein 1 OS=Homo sapiens GN=RARRES1 PE=1 SV=2	26.8707	6	7	6	33.264
Q13838-2	Isoform 2 of Spliceosome RNA helicase DDX39B OS=Homo sapiens GN=DDX39B	18.5102	8	8	8	50.647
Q9UBW8	COP9 signalosome complex subunit 7a OS=Homo sapiens GN=COPS7A PE=1 SV=1	24	5	5	5	30.258
P02792	Ferritin light chain OS=Homo sapiens GN=FTL PE=1 SV=2	37.1429	6	6	6	20.007
Q53H96	Pyrroline-5-carboxylate reductase 3 OS=Homo sapiens GN=PYCRL PE=1 SV=3	27.7372	5	5	5	28.645
Q9H7Z7	Prostaglandin E synthase 2 OS=Homo sapiens GN=PTGES2 PE=1 SV=1	21.7507	6	6	6	41.917
P09237	Matrilysin OS=Homo sapiens GN=MMP7 PE=1 SV=1	17.603	4	4	4	29.658
P15927-3	Isoform 3 of Replication protein A 32 kDa subunit OS=Homo sapiens GN=RPA2	29.0503	6	6	6	38.786
P17980	26S protease regulatory subunit 6A OS=Homo sapiens GN=PSMC3 PE=1 SV=3	21.1845	5	6	5	49.172
Q9NPD3	Exosome complex component RRP41 OS=Homo sapiens GN=EXOSC4 PE=1 SV=3	27.7551	6	6	6	26.366
P52943	Cysteine-rich protein 2 OS=Homo sapiens GN=CRIP2 PE=1 SV=1	45.1923	7	8	7	22.478
P61081	NEDD8-conjugating enzyme Ubc12 OS=Homo sapiens GN=UBE2M PE=1 SV=1	30.6011	7	7	7	20.887
Q09666	Neuroblast differentiation-associated protein AHNAK OS=Homo sapiens GN=AHNAK PE=1 SV=2	2.10526	7	7	7	628.699
P62745	Rho-related GTP-binding protein RhoB OS=Homo sapiens GN=RHOB PE=1 SV=1	39.2857	5	5	3	22.109
P02533	Keratin, type I cytoskeletal 14 OS=Homo sapiens GN=KRT14 PE=1 SV=4	19.9153	9	10	1	51.529
P36952	Serpin B5 OS=Homo sapiens GN=SERPINB5 PE=1 SV=2	20.8	7	8	7	42.073
P68036-3	Isoform 3 of Ubiquitin-conjugating enzyme E2 L3 OS=Homo sapiens GN=UBE2L3	26.4151	6	6	6	23.989
P28066	Proteasome subunit alpha type-5 OS=Homo sapiens GN=PSMA5 PE=1 SV=3	24.4813	4	5	4	26.394
Q04695	Keratin, type I cytoskeletal 17 OS=Homo sapiens GN=KRT17 PE=1 SV=2	14.8148	7	7	1	48.076
Q15773	Myeloid leukemia factor 2 OS=Homo sapiens GN=MLF2 PE=1 SV=1	41.129	7	7	7	28.129
P01966	Hemoglobin subunit alpha OS=Bos taurus GN=HBA PE=1 SV=2	50	5	6	5	15.175
P60900	Proteasome subunit alpha type-6 OS=Homo sapiens GN=PSMA6 PE=1 SV=1	29.6748	6	7	6	27.382
Q9BWM7	Sideroflexin-3 OS=Homo sapiens GN=SFXN3 PE=1 SV=2	19.0769	4	5	2	35.956
P30479	HLA class I histocompatibility antigen, B-41 alpha chain OS=Homo sapiens GN=HLA-B PE=1 SV=1	16.5746	5	5	3	40.514
P37108	Signal recognition particle 14 kDa protein OS=Homo sapiens GN=SRP14 PE=1 SV=2	36.7647	4	6	4	14.561
O15143	Actin-related protein 2/3 complex subunit 1B OS=Homo sapiens GN=ARPC1B PE=1 SV=3	15.0538	4	4	4	40.923
O75695	Protein XRP2 OS=Homo sapiens GN=RP2 PE=1 SV=4	24.5714	7	7	7	39.615
P30512	HLA class I histocompatibility antigen, A-29 alpha chain OS=Homo sapiens GN=HLA-A PE=1 SV=2	23.5616	6	6	3	40.837
P41227	N-alpha-acetyltransferase 10 OS=Homo sapiens GN=NAA10 PE=1 SV=1	28.9362	4	4	4	26.442
Q15819	Ubiquitin-conjugating enzyme E2 variant 2 OS=Homo sapiens GN=UBE2V2 PE=1 SV=4	40.6897	5	6	1	16.352
P42126	Enoyl-CoA delta isomerase 1, mitochondrial OS=Homo sapiens GN=ECI1 PE=1 SV=1	20.5298	6	6	6	32.795
Q96FZ7	Charged multivesicular body protein 6 OS=Homo sapiens GN=CHMP6 PE=1 SV=3	25.3731	4	5	4	23.47
P18754-2	Isoform 2 of Regulator of chromosome condensation OS=Homo sapiens GN=RCC1	17.2566	5	5	5	48.115
P05455	Lupus La protein OS=Homo sapiens GN=SSB PE=1 SV=2	21.3235	6	6	6	46.808
P09132	Signal recognition particle 19 kDa protein OS=Homo sapiens GN=SRP19 PE=1 SV=3	36.8056	4	4	4	16.145
Q04837	Single-stranded DNA-binding protein, mitochondrial OS=Homo sapiens GN=SSBP1 PE=1 SV=1	58.7838	7	7	7	17.249
Q9Y446-2	Isoform PKP3b of Plakophilin-3 OS=Homo sapiens GN=PKP3	14.1626	8	8	8	88.601
Q04912	Macrophage-stimulating protein receptor OS=Homo sapiens GN=MST1R PE=1 SV=2	5.57143	4	4	4	152.174
Q96B26	Exosome complex component RRP43 OS=Homo sapiens GN=EXOSC8 PE=1 SV=1	37.6812	6	6	6	30.02
Q15084-2	Isoform 2 of Protein disulfide-isomerase A6 OS=Homo sapiens GN=PDIA6	10.7724	3	3	3	53.867
Q9UL26	Ras-related protein Rab-22A OS=Homo sapiens GN=RAB22A PE=1 SV=2	27.8351	3	3	3	21.841
Q8IWW6	Rho GTPase-activating protein 12 OS=Homo sapiens GN=ARHGAP12 PE=1 SV=1	9.92908	6	6	6	96.196
Q9Y3B4	Splicing factor 3B subunit 6 OS=Homo sapiens GN=SF3B6 PE=1 SV=1	34.4	4	5	4	14.576
Q07812-2	Isoform Beta of Apoptosis regulator BAX OS=Homo sapiens GN=BAX	16.9725	3	4	3	24.204
Q9NPE3	H/ACA ribonucleoprotein complex subunit 3 OS=Homo sapiens GN=NOP10 PE=1 SV=1	68.75	3	4	3	7.701
Q99536	Synaptic vesicle membrane protein VAT-1 homolog OS=Homo sapiens GN=VAT1 PE=1 SV=2	15.7761	5	5	5	41.893
P22392	Nucleoside diphosphate kinase B OS=Homo sapiens GN=NME2 PE=1 SV=1	37.5	6	8	6	17.287
Q8IWE2	Protein NOXP20 OS=Homo sapiens GN=FAM114A1 PE=1 SV=2	9.59147	4	4	4	60.704
O15498	Synaptobrevin homolog YKT6 OS=Homo sapiens GN=YKT6 PE=1 SV=1	23.7374	4	5	4	22.403
P19012	Keratin, type I cytoskeletal 15 OS=Homo sapiens GN=KRT15 PE=1 SV=3	14.0351	7	7	1	49.181
P17096-2	Isoform HMG-Y of High mobility group protein HMG-I/HMG-Y OS=Homo sapiens GN=HMGA1	63.5417	7	7	1	10.673
Q9NUP9	Protein lin-7 homolog C OS=Homo sapiens GN=LIN7C PE=1 SV=1	38.0711	4	4	4	21.82
P29317	Ephrin type-A receptor 2 OS=Homo sapiens GN=EPHA2 PE=1 SV=2	7.58197	5	6	5	108.197
P09972	Fructose-bisphosphate aldolase C OS=Homo sapiens GN=ALDOC PE=1 SV=2	18.956	5	6	2	39.431
O00232	26S proteasome non-ATPase regulatory subunit 12 OS=Homo sapiens GN=PSMD12 PE=1 SV=3	14.9123	5	6	5	52.871
P33176	Kinesin-1 heavy chain OS=Homo sapiens GN=KIF5B PE=1 SV=1	7.58048	5	5	5	109.617
P20042	Eukaryotic translation initiation factor 2 subunit 2 OS=Homo sapiens GN=EIF2S2 PE=1 SV=2	16.5165	5	5	5	38.364
O94832	Unconventional myosin-Id OS=Homo sapiens GN=MYO1D PE=1 SV=2	6.46123	6	6	6	116.129
P06730-2	Isoform 2 of Eukaryotic translation initiation factor 4E OS=Homo sapiens GN=EIF4E	18.1452	6	6	6	28.76
Q15024	Exosome complex component RRP42 OS=Homo sapiens GN=EXOSC7 PE=1 SV=3	29.5533	4	4	4	31.801
Q9Y3D6	Mitochondrial fission 1 protein OS=Homo sapiens GN=FIS1 PE=1 SV=2	28.9474	4	4	4	16.927
Q9Y5K5	Ubiquitin carboxyl-terminal hydrolase isozyme L5 OS=Homo sapiens GN=UCHL5 PE=1 SV=3	20.9726	6	6	6	37.583
Q9UHY7	Enolase-phosphatase E1 OS=Homo sapiens GN=ENOPH1 PE=1 SV=1	20.6897	4	4	4	28.914
Q9BXJ9	N-alpha-acetyltransferase 15, NatA auxiliary subunit OS=Homo sapiens GN=NAA15 PE=1 SV=1	5.1963	3	4	3	101.208
P62910	60S ribosomal protein L32 OS=Homo sapiens GN=RPL32 PE=1 SV=2	42.963	6	6	6	15.85
P61160	Actin-related protein 2 OS=Homo sapiens GN=ACTR2 PE=1 SV=1	19.2893	5	5	5	44.732
P07814	Bifunctional glutamate/proline--tRNA ligase OS=Homo sapiens GN=EPRS PE=1 SV=5	4.62963	4	4	4	170.483
Q96C86	m7GpppX diphosphatase OS=Homo sapiens GN=DCPS PE=1 SV=2	23.7389	6	6	6	38.585
Q8ND25	E3 ubiquitin-protein ligase ZNRF1 OS=Homo sapiens GN=ZNRF1 PE=1 SV=2	19.3833	3	3	3	23.767
P49721	Proteasome subunit beta type-2 OS=Homo sapiens GN=PSMB2 PE=1 SV=1	25.8706	4	4	4	22.822
Q7Z406-2	Isoform 2 of Myosin-14 OS=Homo sapiens GN=MYH14	3.389	6	7	6	231.87
Q96IU4	Protein ABHD14B OS=Homo sapiens GN=ABHD14B PE=1 SV=1	33.8095	4	6	4	22.332
Q00610	Clathrin heavy chain 1 OS=Homo sapiens GN=CLTC PE=1 SV=5	3.34328	4	4	4	191.493
Q9GZS3	WD repeat-containing protein 61 OS=Homo sapiens GN=WDR61 PE=1 SV=1	28.1967	4	4	4	33.56
P45880-1	Isoform 1 of Voltage-dependent anion-selective channel protein 2 OS=Homo sapiens GN=VDAC2	24.9191	5	5	5	33.351
P61970	Nuclear transport factor 2 OS=Homo sapiens GN=NUTF2 PE=1 SV=1	43.3071	4	6	4	14.469
P11586	C-1-tetrahydrofolate synthase, cytoplasmic OS=Homo sapiens GN=MTHFD1 PE=1 SV=3	7.37968	4	4	4	101.495
Q13418	Integrin-linked protein kinase OS=Homo sapiens GN=ILK PE=1 SV=2	12.8319	5	6	5	51.386
P61158	Actin-related protein 3 OS=Homo sapiens GN=ACTR3 PE=1 SV=3	19.8565	4	4	3	47.341
O76070	Gamma-synuclein OS=Homo sapiens GN=SNCG PE=1 SV=2	38.5827	5	5	5	13.323
Q99714	3-hydroxyacyl-CoA dehydrogenase type-2 OS=Homo sapiens GN=HSD17B10 PE=1 SV=3	29.5019	4	4	4	26.906
Q9NQ84-2	Isoform 2 of G-protein coupled receptor family C group 5 member C OS=Homo sapiens GN=GPRC5C	10.596	4	6	4	49.356
Q8N5I2	Arrestin domain-containing protein 1 OS=Homo sapiens GN=ARRDC1 PE=1 SV=1	17.7829	5	7	5	45.953
P53801	Pituitary tumor-transforming gene 1 protein-interacting protein OS=Homo sapiens GN=PTTG1IP PE=1 SV=1	21.6667	4	7	4	20.31
Q8N4T4	Rho guanine nucleotide exchange factor 39 OS=Homo sapiens GN=ARHGEF39 PE=1 SV=1	14.6269	4	4	4	38.271
Q8TAA3	Proteasome subunit alpha type-7-like OS=Homo sapiens GN=PSMA8 PE=2 SV=3	24.2188	4	4	4	28.512
P42677	40S ribosomal protein S27 OS=Homo sapiens GN=RPS27 PE=1 SV=3	40.4762	3	6	3	9.455
Q8IZP0	Abl interactor 1 OS=Homo sapiens GN=ABI1 PE=1 SV=4	9.84252	4	4	4	55.047
P27449	V-type proton ATPase 16 kDa proteolipid subunit OS=Homo sapiens GN=ATP6V0C PE=1 SV=1	20	1	2	1	15.725
P43275	Histone H1.1 OS=Mus musculus GN=Hist1h1a PE=1 SV=2	12.6761	5	6	1	21.772
Q5T6V5	UPF0553 protein C9orf64 OS=Homo sapiens GN=C9orf64 PE=1 SV=1	16.129	4	4	4	39.004
P07996	Thrombospondin-1 OS=Homo sapiens GN=THBS1 PE=1 SV=2	5.81197	6	6	6	129.3
O00161	Synaptosomal-associated protein 23 OS=Homo sapiens GN=SNAP23 PE=1 SV=1	30.8057	5	6	5	23.34
Q3LXA3	Triokinase/FMN cyclase OS=Homo sapiens GN=TKFC PE=1 SV=2	9.3913	4	4	4	58.91
P22102	Trifunctional purine biosynthetic protein adenosine-3 OS=Homo sapiens GN=GART PE=1 SV=1	7.22772	4	4	4	107.699
Q9BW72	HIG1 domain family member 2A, mitochondrial OS=Homo sapiens GN=HIGD2A PE=1 SV=1	50.9434	3	3	3	11.521
Q9BUT1	3-hydroxybutyrate dehydrogenase type 2 OS=Homo sapiens GN=BDH2 PE=1 SV=2	24.0816	3	4	3	26.707
P52566	Rho GDP-dissociation inhibitor 2 OS=Homo sapiens GN=ARHGDIB PE=1 SV=3	35.8209	5	5	5	22.974
O00204	Sulfotransferase family cytosolic 2B member 1 OS=Homo sapiens GN=SULT2B1 PE=1 SV=2	16.7123	5	5	5	41.281
P61077-2	Isoform 2 of Ubiquitin-conjugating enzyme E2 D3 OS=Homo sapiens GN=UBE2D3	50	5	6	4	16.774
O43242	26S proteasome non-ATPase regulatory subunit 3 OS=Homo sapiens GN=PSMD3 PE=1 SV=2	12.7341	5	6	5	60.939
Q01650	Large neutral amino acids transporter small subunit 1 OS=Homo sapiens GN=SLC7A5 PE=1 SV=2	11.0454	5	5	5	54.974
P80217-2	Isoform 2 of Interferon-induced 35 kDa protein OS=Homo sapiens GN=IFI35	20.4861	4	4	4	31.757
Q9WTI7	Unconventional myosin-Ic OS=Mus musculus GN=Myo1c PE=1 SV=2	6.0207	4	4	1	121.868
Q9H8W4	Pleckstrin homology domain-containing family F member 2 OS=Homo sapiens GN=PLEKHF2 PE=1 SV=1	20.4819	5	5	5	27.78
P30084	Enoyl-CoA hydratase, mitochondrial OS=Homo sapiens GN=ECHS1 PE=1 SV=4	24.4828	4	5	4	31.367
P20618	Proteasome subunit beta type-1 OS=Homo sapiens GN=PSMB1 PE=1 SV=2	39.834	6	6	6	26.472
P55212	Caspase-6 OS=Homo sapiens GN=CASP6 PE=1 SV=2	16.7235	4	4	4	33.288
Q8N684-3	Isoform 3 of Cleavage and polyadenylation specificity factor subunit 7 OS=Homo sapiens GN=CPSF7	9.33852	3	3	3	56.341
Q9BVG4	Protein PBDC1 OS=Homo sapiens GN=PBDC1 PE=1 SV=1	22.3176	4	4	4	26.041
P51858-3	Isoform 3 of Hepatoma-derived growth factor OS=Homo sapiens GN=HDGF	15.2344	4	4	4	28.247
P12035	Keratin, type II cytoskeletal 3 OS=Homo sapiens GN=KRT3 PE=1 SV=3	9.87261	7	7	1	64.378
P14635	G2/mitotic-specific cyclin-B1 OS=Homo sapiens GN=CCNB1 PE=1 SV=1	13.164	4	4	4	48.306
Q12913	Receptor-type tyrosine-protein phosphatase eta OS=Homo sapiens GN=PTPRJ PE=1 SV=3	5.90875	5	5	5	145.851
P39023	60S ribosomal protein L3 OS=Homo sapiens GN=RPL3 PE=1 SV=2	18.8586	7	7	7	46.08
P53618	Coatomer subunit beta OS=Homo sapiens GN=COPB1 PE=1 SV=3	7.66002	4	5	4	107.074
O43760-2	Isoform 2 of Synaptogyrin-2 OS=Homo sapiens GN=SYNGR2	16	5	6	5	30.355
Q7LBR1	Charged multivesicular body protein 1b OS=Homo sapiens GN=CHMP1B PE=1 SV=1	20.1005	6	7	6	22.095
P07108-5	Isoform 5 of Acyl-CoA-binding protein OS=Homo sapiens GN=DBI	31.7568	3	4	3	16.484
P48739-3	Isoform 3 of Phosphatidylinositol transfer protein beta isoform OS=Homo sapiens GN=PITPNB	25.2747	4	5	4	31.68
Q14204	Cytoplasmic dynein 1 heavy chain 1 OS=Homo sapiens GN=DYNC1H1 PE=1 SV=5	1.72191	6	6	6	532.072
Q00534	Cyclin-dependent kinase 6 OS=Homo sapiens GN=CDK6 PE=1 SV=1	17.4847	4	5	3	36.915
Q03135	Caveolin-1 OS=Homo sapiens GN=CAV1 PE=1 SV=4	44.9438	4	4	4	20.458
O14979	Heterogeneous nuclear ribonucleoprotein D-like OS=Homo sapiens GN=HNRNPDL PE=1 SV=3	11.6667	5	5	3	46.409
Q14980	Nuclear mitotic apparatus protein 1 OS=Homo sapiens GN=NUMA1 PE=1 SV=2	3.40426	5	5	4	238.115
P62304	Small nuclear ribonucleoprotein E OS=Homo sapiens GN=SNRPE PE=1 SV=1	56.5217	3	5	3	10.797
Q9Y3B8	Oligoribonuclease, mitochondrial OS=Homo sapiens GN=REXO2 PE=1 SV=3	25.7384	5	5	5	26.816
O95749	Geranylgeranyl pyrophosphate synthase OS=Homo sapiens GN=GGPS1 PE=1 SV=1	27.6667	6	6	6	34.849
P09758	Tumor-associated calcium signal transducer 2 OS=Homo sapiens GN=TACSTD2 PE=1 SV=3	14.2415	4	5	4	35.687
O00429-6	Isoform 6 of Dynamin-1-like protein OS=Homo sapiens GN=DNM1L	9.74633	6	6	6	83.347
P62841	40S ribosomal protein S15 OS=Homo sapiens GN=RPS15 PE=1 SV=2	28.9655	4	7	4	17.029
Q14914	Prostaglandin reductase 1 OS=Homo sapiens GN=PTGR1 PE=1 SV=2	17.6292	4	4	4	35.847
Q13501	Sequestosome-1 OS=Homo sapiens GN=SQSTM1 PE=1 SV=1	12.5	3	3	3	47.657
A5A6I3	Eukaryotic translation initiation factor 3 subunit F OS=Pan troglodytes GN=EIF3F PE=2 SV=1	9.9723	2	2	2	37.894
P83916	Chromobox protein homolog 1 OS=Homo sapiens GN=CBX1 PE=1 SV=1	22.1622	4	6	3	21.405
Q9NVS9	Pyridoxine-5'-phosphate oxidase OS=Homo sapiens GN=PNPO PE=1 SV=1	24.5211	4	4	4	29.969
P35579	Myosin-9 OS=Homo sapiens GN=MYH9 PE=1 SV=4	2.60204	4	4	4	226.392
P17987	T-complex protein 1 subunit alpha OS=Homo sapiens GN=TCP1 PE=1 SV=1	14.2086	5	5	5	60.306
P46736-3	Isoform 3 of Lys-63-specific deubiquitinase BRCC36 OS=Homo sapiens GN=BRCC3	22.2603	5	5	5	33.216
P19139	Casein kinase II subunit alpha OS=Rattus norvegicus GN=Csnk2a1 PE=1 SV=2	22.7621	6	6	5	45.045
P62899-2	Isoform 2 of 60S ribosomal protein L31 OS=Homo sapiens GN=RPL31	35.9375	5	5	5	14.623
Q8N163	Cell cycle and apoptosis regulator protein 2 OS=Homo sapiens GN=CCAR2 PE=1 SV=2	9.10076	5	5	5	102.838
Q96HC4	PDZ and LIM domain protein 5 OS=Homo sapiens GN=PDLIM5 PE=1 SV=5	10.5705	4	4	4	63.904
P08962	CD63 antigen OS=Homo sapiens GN=CD63 PE=1 SV=2	16.8067	3	5	3	25.619
P23381	Tryptophan--tRNA ligase, cytoplasmic OS=Homo sapiens GN=WARS PE=1 SV=2	15.7113	4	4	4	53.132
Q9NY12	H/ACA ribonucleoprotein complex subunit 1 OS=Homo sapiens GN=GAR1 PE=1 SV=1	23.9631	5	5	5	22.334
P28070	Proteasome subunit beta type-4 OS=Homo sapiens GN=PSMB4 PE=1 SV=4	18.9394	3	3	3	29.185
P53396	ATP-citrate synthase OS=Homo sapiens GN=ACLY PE=1 SV=3	7.26612	5	5	5	120.762
Q9H9Q2-3	Isoform 3 of COP9 signalosome complex subunit 7b OS=Homo sapiens GN=COPS7B	16.4835	3	3	3	30.939
Q9UJ70-2	Isoform 2 of N-acetyl-D-glucosamine kinase OS=Homo sapiens GN=NAGK	13.5897	3	3	3	42.011
Q8N9N7	Leucine-rich repeat-containing protein 57 OS=Homo sapiens GN=LRRC57 PE=1 SV=1	26.3598	5	5	5	26.737
A6NDG6	Glycerol-3-phosphate phosphatase OS=Homo sapiens GN=PGP PE=1 SV=1	19.3146	4	4	4	33.985
O15162	Phospholipid scramblase 1 OS=Homo sapiens GN=PLSCR1 PE=1 SV=1	18.8679	5	6	5	35.026
P16455	Methylated-DNA--protein-cysteine methyltransferase OS=Homo sapiens GN=MGMT PE=1 SV=1	17.3913	2	2	2	21.632
Q92688	Acidic leucine-rich nuclear phosphoprotein 32 family member B OS=Homo sapiens GN=ANP32B PE=1 SV=1	15.9363	4	4	4	28.77
Q53TN4	Cytochrome b reductase 1 OS=Homo sapiens GN=CYBRD1 PE=1 SV=1	8.74126	1	3	1	31.621
P63241-2	Isoform 2 of Eukaryotic translation initiation factor 5A-1 OS=Homo sapiens GN=EIF5A	38.0435	6	7	6	20.157
Q9Y6W5	Wiskott-Aldrich syndrome protein family member 2 OS=Homo sapiens GN=WASF2 PE=1 SV=3	6.82731	2	3	2	54.25
Q9UKD2	mRNA turnover protein 4 homolog OS=Homo sapiens GN=MRTO4 PE=1 SV=2	25.1046	5	5	5	27.543
Q14683	Structural maintenance of chromosomes protein 1A OS=Homo sapiens GN=SMC1A PE=1 SV=2	5.2717	4	4	4	143.144
Q16890	Tumor protein D53 OS=Homo sapiens GN=TPD52L1 PE=1 SV=1	12.7451	3	3	3	22.435
Q01813	ATP-dependent 6-phosphofructokinase, platelet type OS=Homo sapiens GN=PFKP PE=1 SV=2	7.52551	4	5	4	85.542
P13804	Electron transfer flavoprotein subunit alpha, mitochondrial OS=Homo sapiens GN=ETFA PE=1 SV=1	17.4174	3	3	3	35.058
Q9Y277-2	Isoform 2 of Voltage-dependent anion-selective channel protein 3 OS=Homo sapiens GN=VDAC3	18.3099	4	4	3	30.77
Q9UBQ7	Glyoxylate reductase/hydroxypyruvate reductase OS=Homo sapiens GN=GRHPR PE=1 SV=1	23.7805	4	4	4	35.646
Q9HB71	Calcyclin-binding protein OS=Homo sapiens GN=CACYBP PE=1 SV=2	35.9649	7	7	7	26.194
O14713	Integrin beta-1-binding protein 1 OS=Homo sapiens GN=ITGB1BP1 PE=1 SV=1	21	3	3	3	21.769
P63167	Dynein light chain 1, cytoplasmic OS=Homo sapiens GN=DYNLL1 PE=1 SV=1	51.6854	3	5	2	10.359
Q08174-2	Isoform 2 of Protocadherin-1 OS=Homo sapiens GN=PCDH1	2.42522	3	3	3	133.64
Q61550	Double-strand-break repair protein rad21 homolog OS=Mus musculus GN=Rad21 PE=1 SV=3	9.29134	4	4	4	72.038
Q9HCP0	Casein kinase I isoform gamma-1 OS=Homo sapiens GN=CSNK1G1 PE=1 SV=1	10.4265	4	4	3	48.481
P09496-2	Isoform Non-brain of Clathrin light chain A OS=Homo sapiens GN=CLTA	17.8899	3	3	3	23.647
P55769	NHP2-like protein 1 OS=Homo sapiens GN=SNU13 PE=1 SV=3	38.2812	5	5	5	14.165
O76027	Annexin A9 OS=Homo sapiens GN=ANXA9 PE=1 SV=3	21.4493	5	5	5	38.34
O00231-2	Isoform 2 of 26S proteasome non-ATPase regulatory subunit 11 OS=Homo sapiens GN=PSMD11	12.2931	4	4	4	47.505
Q7KZF4	Staphylococcal nuclease domain-containing protein 1 OS=Homo sapiens GN=SND1 PE=1 SV=1	7.58242	4	4	4	101.934
P60866-2	Isoform 2 of 40S ribosomal protein S20 OS=Homo sapiens GN=RPS20	25.3521	4	6	4	15.995
O15145	Actin-related protein 2/3 complex subunit 3 OS=Homo sapiens GN=ARPC3 PE=1 SV=3	15.1685	3	4	3	20.533
Q9NX58	Cell growth-regulating nucleolar protein OS=Homo sapiens GN=LYAR PE=1 SV=2	7.65172	3	3	3	43.588
Q14232	Translation initiation factor eIF-2B subunit alpha OS=Homo sapiens GN=EIF2B1 PE=1 SV=1	21.9672	5	5	5	33.691
Q13283	Ras GTPase-activating protein-binding protein 1 OS=Homo sapiens GN=G3BP1 PE=1 SV=1	9.22747	2	3	2	52.132
P53621-2	Isoform 2 of Coatomer subunit alpha OS=Homo sapiens GN=COPA	5.3528	4	4	4	139.235
Q8TC12	Retinol dehydrogenase 11 OS=Homo sapiens GN=RDH11 PE=1 SV=2	17.6101	4	4	4	35.363
Q9NUJ1	Mycophenolic acid acyl-glucuronide esterase, mitochondrial OS=Homo sapiens GN=ABHD10 PE=1 SV=1	14.3791	3	3	3	33.911
P55263	Adenosine kinase OS=Homo sapiens GN=ADK PE=1 SV=2	16.5746	5	5	5	40.52
Q9UHB9	Signal recognition particle subunit SRP68 OS=Homo sapiens GN=SRP68 PE=1 SV=2	7.01754	3	3	3	70.686
Q13243	Serine/arginine-rich splicing factor 5 OS=Homo sapiens GN=SRSF5 PE=1 SV=1	15.4412	4	4	3	31.245
Q14566	DNA replication licensing factor MCM6 OS=Homo sapiens GN=MCM6 PE=1 SV=1	5.23752	3	4	3	92.831
P78527	DNA-dependent protein kinase catalytic subunit OS=Homo sapiens GN=PRKDC PE=1 SV=3	1.25969	5	5	3	468.788
Q9CQ10	Charged multivesicular body protein 3 OS=Mus musculus GN=Chmp3 PE=1 SV=3	19.6429	4	4	4	25.203
P41252	Isoleucine--tRNA ligase, cytoplasmic OS=Homo sapiens GN=IARS PE=1 SV=2	4.19968	3	3	3	144.406
O43653	Prostate stem cell antigen OS=Homo sapiens GN=PSCA PE=1 SV=1	24.3902	4	4	4	12.903
P32119	Peroxiredoxin-2 OS=Homo sapiens GN=PRDX2 PE=1 SV=5	15.6566	4	4	4	21.878
B9KCH0	Chaperone protein DnaK OS=Campylobacter lari (strain RM2100 / D67 / ATCC BAA-1060) GN=dnaK PE=3 SV=1	6.43087	3	5	1	67.347
Q9UJU6-3	Isoform 3 of Drebrin-like protein OS=Homo sapiens GN=DBNL	22.0957	6	7	6	49.012
Q1E5N0	Histone H2B OS=Coccidioides immitis (strain RS) GN=HTB1 PE=3 SV=1	19.4245	5	64	1	14.862
P25685	DnaJ homolog subfamily B member 1 OS=Homo sapiens GN=DNAJB1 PE=1 SV=4	15.8824	4	4	4	38.02
P50851	Lipopolysaccharide-responsive and beige-like anchor protein OS=Homo sapiens GN=LRBA PE=1 SV=4	1.57178	4	4	3	318.906
Q9BRG1	Vacuolar protein-sorting-associated protein 25 OS=Homo sapiens GN=VPS25 PE=1 SV=1	28.4091	4	7	4	20.735
P62191	26S protease regulatory subunit 4 OS=Homo sapiens GN=PSMC1 PE=1 SV=1	13.1818	5	5	5	49.154
P23284	Peptidyl-prolyl cis-trans isomerase B OS=Homo sapiens GN=PPIB PE=1 SV=2	25.9259	4	4	4	23.728
P63218	Guanine nucleotide-binding protein G(I)/G(S)/G(O) subunit gamma-5 OS=Homo sapiens GN=GNG5 PE=1 SV=3	76.4706	5	5	5	7.314
P55036	26S proteasome non-ATPase regulatory subunit 4 OS=Homo sapiens GN=PSMD4 PE=1 SV=1	15.3846	4	4	4	40.711
Q6YHK3	CD109 antigen OS=Homo sapiens GN=CD109 PE=1 SV=2	2.90657	3	4	3	161.587
O75663	TIP41-like protein OS=Homo sapiens GN=TIPRL PE=1 SV=2	18.3824	4	4	4	31.424
Q10589	Bone marrow stromal antigen 2 OS=Homo sapiens GN=BST2 PE=1 SV=1	18.3333	3	3	3	19.756
P24539	ATP synthase F(0) complex subunit B1, mitochondrial OS=Homo sapiens GN=ATP5F1 PE=1 SV=2	18.75	4	4	4	28.89
Q08209	Serine/threonine-protein phosphatase 2B catalytic subunit alpha isoform OS=Homo sapiens GN=PPP3CA PE=1 SV=1	12.6679	5	5	5	58.65
P10909-2	Isoform 2 of Clusterin OS=Homo sapiens GN=CLU	13.3733	4	4	4	57.796
Q9GZN4	Brain-specific serine protease 4 OS=Homo sapiens GN=PRSS22 PE=1 SV=1	11.041	3	3	3	33.71
Q9UGI8	Testin OS=Homo sapiens GN=TES PE=1 SV=1	13.3017	4	4	4	47.964
P25788	Proteasome subunit alpha type-3 OS=Homo sapiens GN=PSMA3 PE=1 SV=2	26.6667	6	6	6	28.415
Q9NXU5	ADP-ribosylation factor-like protein 15 OS=Homo sapiens GN=ARL15 PE=1 SV=1	19.1176	3	3	3	22.862
Q8WXX5	DnaJ homolog subfamily C member 9 OS=Homo sapiens GN=DNAJC9 PE=1 SV=1	26.5385	4	4	4	29.891
O15127	Secretory carrier-associated membrane protein 2 OS=Homo sapiens GN=SCAMP2 PE=1 SV=2	9.72644	2	2	2	36.625
O55159	Epithelial cell adhesion molecule OS=Rattus norvegicus GN=Epcam PE=1 SV=1	13.0159	4	5	1	35.185
O43684	Mitotic checkpoint protein BUB3 OS=Homo sapiens GN=BUB3 PE=1 SV=1	13.1098	3	3	3	37.131
P52483	Ubiquitin-conjugating enzyme E2 E3 OS=Mus musculus GN=Ube2e3 PE=1 SV=2	27.0531	3	3	3	22.898
P51668	Ubiquitin-conjugating enzyme E2 D1 OS=Homo sapiens GN=UBE2D1 PE=1 SV=1	30.6122	2	2	1	16.591
Q9Y2Z0	Protein SGT1 homolog OS=Homo sapiens GN=SUGT1 PE=1 SV=3	15.6164	3	3	3	40.998
O96013	Serine/threonine-protein kinase PAK 4 OS=Homo sapiens GN=PAK4 PE=1 SV=1	9.81387	4	5	4	64.032
P20029	78 kDa glucose-regulated protein OS=Mus musculus GN=Hspa5 PE=1 SV=3	6.56489	3	3	1	72.377
Q8WWI5	Choline transporter-like protein 1 OS=Homo sapiens GN=SLC44A1 PE=1 SV=1	8.6758	4	4	4	73.253
Q13868	Exosome complex component RRP4 OS=Homo sapiens GN=EXOSC2 PE=1 SV=2	22.5256	5	6	5	32.768
P02794	Ferritin heavy chain OS=Homo sapiens GN=FTH1 PE=1 SV=2	26.776	5	5	5	21.212
P50135	Histamine N-methyltransferase OS=Homo sapiens GN=HNMT PE=1 SV=1	18.8356	4	4	4	33.274
P06756	Integrin alpha-V OS=Homo sapiens GN=ITGAV PE=1 SV=2	4.10305	3	4	3	115.964
P50990	T-complex protein 1 subunit theta OS=Homo sapiens GN=CCT8 PE=1 SV=4	6.20438	3	3	3	59.583
P14550	Alcohol dehydrogenase [NADP(+)] OS=Homo sapiens GN=AKR1A1 PE=1 SV=3	16.9231	4	5	3	36.55
Q9NX24	H/ACA ribonucleoprotein complex subunit 2 OS=Homo sapiens GN=NHP2 PE=1 SV=1	31.3725	3	3	3	17.19
O43396	Thioredoxin-like protein 1 OS=Homo sapiens GN=TXNL1 PE=1 SV=3	8.3045	3	3	3	32.231
Q9Y3F4-2	Isoform 2 of Serine-threonine kinase receptor-associated protein OS=Homo sapiens GN=STRAP	13.4986	3	3	3	39.753
P14678-3	Isoform SM-B1 of Small nuclear ribonucleoprotein-associated proteins B and B' OS=Homo sapiens GN=SNRPB	17.6471	6	6	6	30.012
Q9NR31	GTP-binding protein SAR1a OS=Homo sapiens GN=SAR1A PE=1 SV=1	15.6566	2	3	1	22.353
Q9P0V3	SH3 domain-binding protein 4 OS=Homo sapiens GN=SH3BP4 PE=1 SV=1	3.21911	2	2	2	107.428
P47897	Glutamine--tRNA ligase OS=Homo sapiens GN=QARS PE=1 SV=1	8.25806	3	3	3	87.743
P61769	Beta-2-microglobulin OS=Homo sapiens GN=B2M PE=1 SV=1	26.8908	2	2	2	13.706
Q9HAC8	Ubiquitin domain-containing protein 1 OS=Homo sapiens GN=UBTD1 PE=1 SV=1	32.1586	6	6	3	25.922
Q9H3Z4-2	Isoform 2 of DnaJ homolog subfamily C member 5 OS=Homo sapiens GN=DNAJC5	25.7485	2	2	2	18.789
P24666	Low molecular weight phosphotyrosine protein phosphatase OS=Homo sapiens GN=ACP1 PE=1 SV=3	20.8861	4	4	4	18.031
P62913	60S ribosomal protein L11 OS=Homo sapiens GN=RPL11 PE=1 SV=2	34.2697	6	11	6	20.24
Q9Y5J5	Pleckstrin homology-like domain family A member 3 OS=Homo sapiens GN=PHLDA3 PE=1 SV=1	37.0079	5	5	4	13.882
P63208	S-phase kinase-associated protein 1 OS=Homo sapiens GN=SKP1 PE=1 SV=2	26.3804	5	5	5	18.646
Q99439	Calponin-2 OS=Homo sapiens GN=CNN2 PE=1 SV=4	13.5922	3	3	3	33.675
P62495	Eukaryotic peptide chain release factor subunit 1 OS=Homo sapiens GN=ETF1 PE=1 SV=3	9.83982	3	3	3	49
Q9H4A5	Golgi phosphoprotein 3-like OS=Homo sapiens GN=GOLPH3L PE=1 SV=1	12.9825	4	4	3	32.747
O95994	Anterior gradient protein 2 homolog OS=Homo sapiens GN=AGR2 PE=1 SV=1	27.4286	3	4	3	19.967
P54687-5	Isoform 5 of Branched-chain-amino-acid aminotransferase, cytosolic OS=Homo sapiens GN=BCAT1	12.0603	4	4	4	44.103
P00441	Superoxide dismutase [Cu-Zn] OS=Homo sapiens GN=SOD1 PE=1 SV=2	43.5065	5	5	5	15.926
A8MQ03	Cysteine-rich tail protein 1 OS=Homo sapiens GN=CYSRT1 PE=1 SV=1	31.25	3	3	3	15.303
O15511	Actin-related protein 2/3 complex subunit 5 OS=Homo sapiens GN=ARPC5 PE=1 SV=3	58.9404	4	4	4	16.31
O14828	Secretory carrier-associated membrane protein 3 OS=Homo sapiens GN=SCAMP3 PE=1 SV=3	10.3746	2	2	2	38.262
Q9NQT4	Exosome complex component RRP46 OS=Homo sapiens GN=EXOSC5 PE=1 SV=1	14.4681	3	3	3	25.233
P49768	Presenilin-1 OS=Homo sapiens GN=PSEN1 PE=1 SV=1	7.28051	2	2	2	52.634
Q9Y5U9	Immediate early response 3-interacting protein 1 OS=Homo sapiens GN=IER3IP1 PE=1 SV=1	34.1463	2	3	2	8.963
Q08945	FACT complex subunit SSRP1 OS=Homo sapiens GN=SSRP1 PE=1 SV=1	6.34697	3	3	3	81.024
P23229	Integrin alpha-6 OS=Homo sapiens GN=ITGA6 PE=1 SV=5	2.56637	3	4	3	126.526
Q13526	Peptidyl-prolyl cis-trans isomerase NIMA-interacting 1 OS=Homo sapiens GN=PIN1 PE=1 SV=1	30.6748	3	3	3	18.232
O43169	Cytochrome b5 type B OS=Homo sapiens GN=CYB5B PE=1 SV=2	36.9863	3	3	3	16.322
Q9BSQ5-2	Isoform 2 of Cerebral cavernous malformations 2 protein OS=Homo sapiens GN=CCM2	7.74194	2	2	2	51.381
O14493	Claudin-4 OS=Homo sapiens GN=CLDN4 PE=1 SV=1	12.9187	2	2	2	22.062
P83940	Transcription elongation factor B polypeptide 1 OS=Mus musculus GN=Tceb1 PE=1 SV=1	41.0714	4	4	4	12.465
P50395	Rab GDP dissociation inhibitor beta OS=Homo sapiens GN=GDI2 PE=1 SV=2	11.0112	3	3	3	50.631
Q10567-3	Isoform C of AP-1 complex subunit beta-1 OS=Homo sapiens GN=AP1B1	4.04686	3	4	2	103.498
Q96FJ2	Dynein light chain 2, cytoplasmic OS=Homo sapiens GN=DYNLL2 PE=1 SV=1	51.6854	4	4	3	10.343
Q9H0H5	Rac GTPase-activating protein 1 OS=Homo sapiens GN=RACGAP1 PE=1 SV=1	7.27848	5	5	5	70.982
O15173-2	Isoform 2 of Membrane-associated progesterone receptor component 2 OS=Homo sapiens GN=PGRMC2	20.2429	4	4	3	26.154
P55735-3	Isoform 3 of Protein SEC13 homolog OS=Homo sapiens GN=SEC13	14.4022	4	4	4	40.721
Q92820	Gamma-glutamyl hydrolase OS=Homo sapiens GN=GGH PE=1 SV=2	14.1509	3	3	3	35.941
P45974	Ubiquitin carboxyl-terminal hydrolase 5 OS=Homo sapiens GN=USP5 PE=1 SV=2	10.1399	6	6	6	95.725
Q9P016	Thymocyte nuclear protein 1 OS=Homo sapiens GN=THYN1 PE=1 SV=1	20	5	5	5	25.681
Q9UNH7	Sorting nexin-6 OS=Homo sapiens GN=SNX6 PE=1 SV=1	11.33	3	3	3	46.62
P51572-2	Isoform 2 of B-cell receptor-associated protein 31 OS=Homo sapiens GN=BCAP31	10.5431	2	2	2	34.73
P61758	Prefoldin subunit 3 OS=Homo sapiens GN=VBP1 PE=1 SV=3	21.8274	3	4	3	22.643
Q6IQ22	Ras-related protein Rab-12 OS=Homo sapiens GN=RAB12 PE=1 SV=3	13.1148	3	4	2	27.231
Q96TA1	Niban-like protein 1 OS=Homo sapiens GN=FAM129B PE=1 SV=3	11.3941	4	4	4	84.085
Q9NR45	Sialic acid synthase OS=Homo sapiens GN=NANS PE=1 SV=2	13.649	3	3	3	40.281
Q13564	NEDD8-activating enzyme E1 regulatory subunit OS=Homo sapiens GN=NAE1 PE=1 SV=1	12.1723	3	3	3	60.209
Q28141	ATP-dependent RNA helicase A OS=Bos taurus GN=DHX9 PE=2 SV=1	2.7972	3	4	3	141.854
Q9BWD1	Acetyl-CoA acetyltransferase, cytosolic OS=Homo sapiens GN=ACAT2 PE=1 SV=2	16.8766	3	3	3	41.324
Q8TCD5	5'(3')-deoxyribonucleotidase, cytosolic type OS=Homo sapiens GN=NT5C PE=1 SV=2	15.4229	2	3	2	23.368
P15954	Cytochrome c oxidase subunit 7C, mitochondrial OS=Homo sapiens GN=COX7C PE=1 SV=1	65.0794	3	5	3	7.241
Q7RTV0	PHD finger-like domain-containing protein 5A OS=Homo sapiens GN=PHF5A PE=1 SV=1	40	4	4	4	12.397
P02786	Transferrin receptor protein 1 OS=Homo sapiens GN=TFRC PE=1 SV=2	3.94737	2	2	2	84.818
P41250	Glycine--tRNA ligase OS=Homo sapiens GN=GARS PE=1 SV=3	6.7659	3	3	3	83.113
P30048	Thioredoxin-dependent peroxide reductase, mitochondrial OS=Homo sapiens GN=PRDX3 PE=1 SV=3	14.4531	3	3	3	27.675
Q99471	Prefoldin subunit 5 OS=Homo sapiens GN=PFDN5 PE=1 SV=2	22.0779	3	3	3	17.317
Q96EK6	Glucosamine 6-phosphate N-acetyltransferase OS=Homo sapiens GN=GNPNAT1 PE=1 SV=1	21.7391	3	3	3	20.736
Q5TBB1	Ribonuclease H2 subunit B OS=Homo sapiens GN=RNASEH2B PE=1 SV=1	10.2564	2	2	2	35.116
P25815	Protein S100-P OS=Homo sapiens GN=S100P PE=1 SV=2	17.8947	2	2	2	10.393
P51452	Dual specificity protein phosphatase 3 OS=Homo sapiens GN=DUSP3 PE=1 SV=1	14.5946	2	2	2	20.465
Q6P9B6	TLD domain-containing protein 1 OS=Homo sapiens GN=TLDC1 PE=1 SV=2	4.38596	2	2	2	50.961
O60888-2	Isoform A of Protein CutA OS=Homo sapiens GN=CUTA	20.7071	2	2	2	20.912
P31943	Heterogeneous nuclear ribonucleoprotein H OS=Homo sapiens GN=HNRNPH1 PE=1 SV=4	10.9131	4	5	2	49.198
Q5T601	Adhesion G-protein coupled receptor F1 OS=Homo sapiens GN=ADGRF1 PE=1 SV=2	2.96703	2	2	2	101.3
Q13363	C-terminal-binding protein 1 OS=Homo sapiens GN=CTBP1 PE=1 SV=2	18.6364	4	4	4	47.505
O60716	Catenin delta-1 OS=Homo sapiens GN=CTNND1 PE=1 SV=1	4.64876	3	3	3	108.103
Q9NRR3	CDC42 small effector protein 2 OS=Homo sapiens GN=CDC42SE2 PE=1 SV=1	69.0476	3	5	3	9.217
O76021	Ribosomal L1 domain-containing protein 1 OS=Homo sapiens GN=RSL1D1 PE=1 SV=3	7.55102	3	3	3	54.939
P49354	Protein farnesyltransferase/geranylgeranyltransferase type-1 subunit alpha OS=Homo sapiens GN=FNTA PE=1 SV=1	9.49868	2	3	2	44.381
Q99729-2	Isoform 2 of Heterogeneous nuclear ribonucleoprotein A/B OS=Homo sapiens GN=HNRNPAB	12.0482	4	4	3	35.945
P09382	Galectin-1 OS=Homo sapiens GN=LGALS1 PE=1 SV=2	28.8889	3	3	3	14.706
P14174	Macrophage migration inhibitory factor OS=Homo sapiens GN=MIF PE=1 SV=4	13.0435	3	4	3	12.468
P47914	60S ribosomal protein L29 OS=Homo sapiens GN=RPL29 PE=1 SV=2	25.1572	5	6	5	17.741
Q12974	Protein tyrosine phosphatase type IVA 2 OS=Homo sapiens GN=PTP4A2 PE=1 SV=1	20.9581	4	4	4	19.115
Q96S44	TP53-regulating kinase OS=Homo sapiens GN=TP53RK PE=1 SV=2	18.9723	3	3	3	28.143
P67809	Nuclease-sensitive element-binding protein 1 OS=Homo sapiens GN=YBX1 PE=1 SV=3	20.0617	2	2	2	35.903
Q9Y6B6	GTP-binding protein SAR1b OS=Homo sapiens GN=SAR1B PE=1 SV=1	22.7273	3	3	2	22.396
Q49A26	Putative oxidoreductase GLYR1 OS=Homo sapiens GN=GLYR1 PE=1 SV=3	12.4774	4	4	4	60.518
O43813	LanC-like protein 1 OS=Homo sapiens GN=LANCL1 PE=1 SV=1	10.5263	3	3	3	45.254
Q5RKV6	Exosome complex component MTR3 OS=Homo sapiens GN=EXOSC6 PE=1 SV=1	30.1471	5	5	5	28.218
P12830	Cadherin-1 OS=Homo sapiens GN=CDH1 PE=1 SV=3	3.40136	3	4	3	97.396
Q14498	RNA-binding protein 39 OS=Homo sapiens GN=RBM39 PE=1 SV=2	10.7547	4	5	4	59.343
P31942	Heterogeneous nuclear ribonucleoprotein H3 OS=Homo sapiens GN=HNRNPH3 PE=1 SV=2	10.1156	3	3	2	36.903
Q8NFV4	Protein ABHD11 OS=Homo sapiens GN=ABHD11 PE=1 SV=1	11.746	2	2	2	34.668
P51610-4	Isoform 4 of Host cell factor 1 OS=Homo sapiens GN=HCFC1	2.1164	4	4	4	213.272
Q6IAA8	Ragulator complex protein LAMTOR1 OS=Homo sapiens GN=LAMTOR1 PE=1 SV=2	41.6149	4	4	4	17.734
P36543	V-type proton ATPase subunit E 1 OS=Homo sapiens GN=ATP6V1E1 PE=1 SV=1	11.0619	3	3	3	26.129
Q9BRF8	Serine/threonine-protein phosphatase CPPED1 OS=Homo sapiens GN=CPPED1 PE=1 SV=3	12.1019	2	2	2	35.526
Q15904	V-type proton ATPase subunit S1 OS=Homo sapiens GN=ATP6AP1 PE=1 SV=2	6.80851	2	2	2	51.993
P54136	Arginine--tRNA ligase, cytoplasmic OS=Homo sapiens GN=RARS PE=1 SV=2	8.0303	4	4	4	75.331
P57088	Transmembrane protein 33 OS=Homo sapiens GN=TMEM33 PE=1 SV=2	16.1943	4	4	4	27.96
O43556-4	Isoform 3 of Epsilon-sarcoglycan OS=Homo sapiens GN=SGCE	11.2554	2	2	2	52.491
Q9H4M9	EH domain-containing protein 1 OS=Homo sapiens GN=EHD1 PE=1 SV=2	7.86517	3	3	2	60.589
P04156	Major prion protein OS=Homo sapiens GN=PRNP PE=1 SV=1	7.90514	2	3	2	27.643
Q86SJ2	Amphoterin-induced protein 2 OS=Homo sapiens GN=AMIGO2 PE=1 SV=1	9.77011	4	4	3	57.897
P20073	Annexin A7 OS=Homo sapiens GN=ANXA7 PE=1 SV=3	6.7623	3	3	3	52.706
O43324	Eukaryotic translation elongation factor 1 epsilon-1 OS=Homo sapiens GN=EEF1E1 PE=1 SV=1	28.7356	3	3	3	19.798
Q9ULZ3	Apoptosis-associated speck-like protein containing a CARD OS=Homo sapiens GN=PYCARD PE=1 SV=2	15.8974	2	2	2	21.613
Q8WZA0-2	Isoform 2 of Protein LZIC OS=Homo sapiens GN=LZIC	12.3223	2	2	2	23.91
Q5VW32	BRO1 domain-containing protein BROX OS=Homo sapiens GN=BROX PE=1 SV=1	13.382	3	3	3	46.447
O14548	Cytochrome c oxidase subunit 7A-related protein, mitochondrial OS=Homo sapiens GN=COX7A2L PE=1 SV=2	45.614	3	3	3	12.607
P62942	Peptidyl-prolyl cis-trans isomerase FKBP1A OS=Homo sapiens GN=FKBP1A PE=1 SV=2	26.8519	4	4	4	11.943
O43708	Maleylacetoacetate isomerase OS=Homo sapiens GN=GSTZ1 PE=1 SV=3	15.7407	2	3	2	24.197
Q9ULC4	Malignant T-cell-amplified sequence 1 OS=Homo sapiens GN=MCTS1 PE=1 SV=1	23.7569	3	3	3	20.542
P61513	60S ribosomal protein L37a OS=Homo sapiens GN=RPL37A PE=1 SV=2	38.0435	3	3	3	10.268
Q9Y265	RuvB-like 1 OS=Homo sapiens GN=RUVBL1 PE=1 SV=1	6.57895	2	2	2	50.196
Q9UNM6-2	Isoform 2 of 26S proteasome non-ATPase regulatory subunit 13 OS=Homo sapiens GN=PSMD13	9.78836	3	3	3	42.915
Q9UI30	Multifunctional methyltransferase subunit TRM112-like protein OS=Homo sapiens GN=TRMT112 PE=1 SV=1	27.2	3	3	3	14.19
Q9NY35	Claudin domain-containing protein 1 OS=Homo sapiens GN=CLDND1 PE=1 SV=1	12.253	2	2	2	28.584
Q92963-3	Isoform 3 of GTP-binding protein Rit1 OS=Homo sapiens GN=RIT1	16.5254	3	3	3	27.131
O35864	COP9 signalosome complex subunit 5 OS=Mus musculus GN=Cops5 PE=1 SV=3	18.5629	5	5	5	37.525
Q53GA4	Pleckstrin homology-like domain family A member 2 OS=Homo sapiens GN=PHLDA2 PE=1 SV=2	28.2895	2	2	2	17.082
P26368	Splicing factor U2AF 65 kDa subunit OS=Homo sapiens GN=U2AF2 PE=1 SV=4	9.26316	2	3	2	53.467
P29992	Guanine nucleotide-binding protein subunit alpha-11 OS=Homo sapiens GN=GNA11 PE=1 SV=2	10.0279	3	3	3	42.097
Q13630	GDP-L-fucose synthase OS=Homo sapiens GN=TSTA3 PE=1 SV=1	16.5109	4	5	4	35.87
Q9GZS9-2	Isoform 2 of Carbohydrate sulfotransferase 5 OS=Homo sapiens GN=CHST5	7.67386	2	2	2	46.864
Q13938	Calcyphosin OS=Homo sapiens GN=CAPS PE=1 SV=1	18.5185	3	3	3	20.954
Q99685	Monoglyceride lipase OS=Homo sapiens GN=MGLL PE=1 SV=2	18.4818	4	4	4	33.24
Q9H7B2	Ribosome production factor 2 homolog OS=Homo sapiens GN=RPF2 PE=1 SV=2	15.6863	5	5	5	35.56
Q8WXF1	Paraspeckle component 1 OS=Homo sapiens GN=PSPC1 PE=1 SV=1	7.64818	2	2	2	58.706
P19387	DNA-directed RNA polymerase II subunit RPB3 OS=Homo sapiens GN=POLR2C PE=1 SV=2	17.0909	3	3	3	31.422
P12725	Alpha-1-antiproteinase OS=Ovis aries PE=1 SV=1	9.375	4	4	4	45.956
P06396	Gelsolin OS=Homo sapiens GN=GSN PE=1 SV=1	4.4757	3	3	3	85.644
Q8WVM8	Sec1 family domain-containing protein 1 OS=Homo sapiens GN=SCFD1 PE=1 SV=4	5.919	2	2	2	72.334
P57735	Ras-related protein Rab-25 OS=Homo sapiens GN=RAB25 PE=1 SV=2	15.0235	4	4	2	23.481
E7ERA6	RING finger protein 223 OS=Homo sapiens GN=RNF223 PE=2 SV=1	29.7189	5	5	5	26.611
P61421	V-type proton ATPase subunit d 1 OS=Homo sapiens GN=ATP6V0D1 PE=1 SV=1	10.2564	3	3	3	40.303
Q9H4A4	Aminopeptidase B OS=Homo sapiens GN=RNPEP PE=1 SV=2	7.84615	3	3	3	72.549
Q8ND76	Cyclin-Y OS=Homo sapiens GN=CCNY PE=1 SV=2	11.1437	3	4	3	39.312
O15371	Eukaryotic translation initiation factor 3 subunit D OS=Homo sapiens GN=EIF3D PE=1 SV=1	13.3212	4	4	4	63.932
P62314	Small nuclear ribonucleoprotein Sm D1 OS=Homo sapiens GN=SNRPD1 PE=1 SV=1	27.7311	2	3	2	13.273
P36268-3	Isoform 3 of Inactive gamma-glutamyltranspeptidase 2 OS=Homo sapiens GN=GGT2	5.57491	2	2	2	62.082
P00387-3	Isoform 3 of NADH-cytochrome b5 reductase 3 OS=Homo sapiens GN=CYB5R3	8.38323	2	2	2	38.202
Q16625	Occludin OS=Homo sapiens GN=OCLN PE=1 SV=1	8.42912	3	3	3	59.106
Q9GZY6	Linker for activation of T-cells family member 2 OS=Homo sapiens GN=LAT2 PE=1 SV=1	18.107	3	3	3	26.534
Q02241	Kinesin-like protein KIF23 OS=Homo sapiens GN=KIF23 PE=1 SV=3	2.70833	2	2	2	109.99
O15194	CTD small phosphatase-like protein OS=Homo sapiens GN=CTDSPL PE=1 SV=2	13.4058	3	3	2	31.109
P19971-2	Isoform 2 of Thymidine phosphorylase OS=Homo sapiens GN=TYMP	9.03491	3	3	3	50.373
P09012	U1 small nuclear ribonucleoprotein A OS=Homo sapiens GN=SNRPA PE=1 SV=3	10.9929	3	3	2	31.259
Q8TEA8	D-tyrosyl-tRNA(Tyr) deacylase 1 OS=Homo sapiens GN=DTD1 PE=1 SV=2	14.8325	2	2	2	23.409
O15305	Phosphomannomutase 2 OS=Homo sapiens GN=PMM2 PE=1 SV=1	23.5772	4	4	4	28.064
P16144	Integrin beta-4 OS=Homo sapiens GN=ITGB4 PE=1 SV=5	2.03074	2	2	2	202.039
P58321	Ubiquitin carboxyl-terminal hydrolase isozyme L4 OS=Mus musculus GN=Uchl4 PE=2 SV=1	15.4506	3	4	3	26.433
Q9Y2V2	Calcium-regulated heat-stable protein 1 OS=Homo sapiens GN=CARHSP1 PE=1 SV=2	16.3265	2	2	2	15.882
P46060	Ran GTPase-activating protein 1 OS=Homo sapiens GN=RANGAP1 PE=1 SV=1	6.64395	2	2	2	63.502
P62857	40S ribosomal protein S28 OS=Homo sapiens GN=RPS28 PE=1 SV=1	33.3333	2	2	2	7.836
O95197-3	Isoform 3 of Reticulon-3 OS=Homo sapiens GN=RTN3	11.8644	2	2	2	25.593
Q9UMS4	Pre-mRNA-processing factor 19 OS=Homo sapiens GN=PRPF19 PE=1 SV=1	8.92857	3	3	3	55.146
Q92979	Ribosomal RNA small subunit methyltransferase NEP1 OS=Homo sapiens GN=EMG1 PE=1 SV=4	18.4426	3	3	3	26.703
Q7L576	Cytoplasmic FMR1-interacting protein 1 OS=Homo sapiens GN=CYFIP1 PE=1 SV=1	3.19234	3	3	3	145.089
O00522	Krev interaction trapped protein 1 OS=Homo sapiens GN=KRIT1 PE=1 SV=2	6.25	2	2	2	84.294
Q92817	Envoplakin OS=Homo sapiens GN=EVPL PE=1 SV=3	1.2789	2	2	2	231.463
Q9Y6E2	Basic leucine zipper and W2 domain-containing protein 2 OS=Homo sapiens GN=BZW2 PE=1 SV=1	5.72792	2	3	2	48.132
Q01085-2	Isoform 2 of Nucleolysin TIAR OS=Homo sapiens GN=TIAL1	14.2857	4	4	4	43.421
P84103	Serine/arginine-rich splicing factor 3 OS=Homo sapiens GN=SRSF3 PE=1 SV=1	32.3171	5	5	4	19.318
P46108	Adapter molecule crk OS=Homo sapiens GN=CRK PE=1 SV=2	11.5132	2	3	2	33.81
Q9ULC3	Ras-related protein Rab-23 OS=Homo sapiens GN=RAB23 PE=1 SV=1	16.4557	3	3	3	26.643
Q13247	Serine/arginine-rich splicing factor 6 OS=Homo sapiens GN=SRSF6 PE=1 SV=2	13.0814	5	5	4	39.563
P61272	60S ribosomal protein L35a OS=Macaca fascicularis GN=RPL35A PE=3 SV=1	35.4545	5	5	5	12.53
P19623	Spermidine synthase OS=Homo sapiens GN=SRM PE=1 SV=1	12.2517	3	3	3	33.803
Q05519	Serine/arginine-rich splicing factor 11 OS=Homo sapiens GN=SRSF11 PE=1 SV=1	9.50413	3	3	3	53.51
P21291	Cysteine and glycine-rich protein 1 OS=Homo sapiens GN=CSRP1 PE=1 SV=3	16.5803	2	2	2	20.554
Q15370-2	Isoform 2 of Transcription elongation factor B polypeptide 2 OS=Homo sapiens GN=TCEB2	26.7081	2	2	2	17.9
O60832	H/ACA ribonucleoprotein complex subunit 4 OS=Homo sapiens GN=DKC1 PE=1 SV=3	9.92218	3	3	3	57.638
Q15836	Vesicle-associated membrane protein 3 OS=Homo sapiens GN=VAMP3 PE=1 SV=3	49	3	3	3	11.302
Q9Y6M4-4	Isoform 4 of Casein kinase I isoform gamma-3 OS=Homo sapiens GN=CSNK1G3	12.2642	4	4	3	48.996
P83881	60S ribosomal protein L36a OS=Homo sapiens GN=RPL36A PE=1 SV=2	18.8679	3	3	2	12.433
P23919	Thymidylate kinase OS=Homo sapiens GN=DTYMK PE=1 SV=4	15.0943	4	4	4	23.804
Q96AB3-2	Isoform 2 of Isochorismatase domain-containing protein 2 OS=Homo sapiens GN=ISOC2	33.4842	3	3	3	24.082
P50502	Hsc70-interacting protein OS=Homo sapiens GN=ST13 PE=1 SV=2	7.58808	2	2	2	41.305
Q9BUP3-3	Isoform 3 of Oxidoreductase HTATIP2 OS=Homo sapiens GN=HTATIP2	9.78261	3	3	3	30.112
A5A6L7	Annexin A8 OS=Pan troglodytes GN=ANXA8 PE=2 SV=1	14.6789	3	3	3	36.881
P14868	Aspartate--tRNA ligase, cytoplasmic OS=Homo sapiens GN=DARS PE=1 SV=2	5.58882	2	2	2	57.1
Q9BZG1	Ras-related protein Rab-34 OS=Homo sapiens GN=RAB34 PE=1 SV=1	11.583	2	2	2	29.026
P14406	Cytochrome c oxidase subunit 7A2, mitochondrial OS=Homo sapiens GN=COX7A2 PE=1 SV=1	44.5783	2	2	2	9.39
P50148	Guanine nucleotide-binding protein G(q) subunit alpha OS=Homo sapiens GN=GNAQ PE=1 SV=4	16.156	3	3	3	42.115
O60437	Periplakin OS=Homo sapiens GN=PPL PE=1 SV=4	3.30296	4	4	4	204.623
Q13148	TAR DNA-binding protein 43 OS=Homo sapiens GN=TARDBP PE=1 SV=1	15.2174	3	3	3	44.711
Q9UKK9	ADP-sugar pyrophosphatase OS=Homo sapiens GN=NUDT5 PE=1 SV=1	15.9817	3	4	3	24.312
P63279	SUMO-conjugating enzyme UBC9 OS=Homo sapiens GN=UBE2I PE=1 SV=1	34.8101	4	4	4	17.995
P08195-4	Isoform 4 of 4F2 cell-surface antigen heavy chain OS=Homo sapiens GN=SLC3A2	5.74887	3	3	3	71.079
P07602-3	Isoform Sap-mu-9 of Prosaposin OS=Homo sapiens GN=PSAP	9.10816	4	4	4	58.445
Q9H9S4	Calcium-binding protein 39-like OS=Homo sapiens GN=CAB39L PE=1 SV=3	8.30861	3	3	1	39.063
Q6PCB6	Protein ABHD17C OS=Homo sapiens GN=ABHD17C PE=2 SV=2	15.5015	3	3	3	35.808
O43776	Asparagine--tRNA ligase, cytoplasmic OS=Homo sapiens GN=NARS PE=1 SV=1	5.10949	2	2	2	62.903
Q9BV40	Vesicle-associated membrane protein 8 OS=Homo sapiens GN=VAMP8 PE=1 SV=1	33	3	3	3	11.431
O75347	Tubulin-specific chaperone A OS=Homo sapiens GN=TBCA PE=1 SV=3	25.9259	2	2	2	12.847
P19784	Casein kinase II subunit alpha' OS=Homo sapiens GN=CSNK2A2 PE=1 SV=1	11.4286	3	3	2	41.187
P51153	Ras-related protein Rab-13 OS=Homo sapiens GN=RAB13 PE=1 SV=1	15.2709	3	5	1	22.76
Q9UMY4	Sorting nexin-12 OS=Homo sapiens GN=SNX12 PE=1 SV=3	23.2558	4	4	4	19.718
P30260-2	Isoform 2 of Cell division cycle protein 27 homolog OS=Homo sapiens GN=CDC27	5.3012	2	2	2	92.554
Q96AT9	Ribulose-phosphate 3-epimerase OS=Homo sapiens GN=RPE PE=1 SV=1	15.7895	3	3	3	24.911
Q5SSJ5	Heterochromatin protein 1-binding protein 3 OS=Homo sapiens GN=HP1BP3 PE=1 SV=1	8.86076	2	4	2	61.169
Q8TAX9-4	Isoform 4 of Gasdermin-B OS=Homo sapiens GN=GSDMB	5.28846	2	2	2	47.318
Q92575	UBX domain-containing protein 4 OS=Homo sapiens GN=UBXN4 PE=1 SV=2	6.88976	2	3	2	56.743
O75494	Serine/arginine-rich splicing factor 10 OS=Homo sapiens GN=SRSF10 PE=1 SV=1	14.5038	2	3	2	31.282
Q5VWZ2	Lysophospholipase-like protein 1 OS=Homo sapiens GN=LYPLAL1 PE=1 SV=3	10.9705	2	2	2	26.299
O43291	Kunitz-type protease inhibitor 2 OS=Homo sapiens GN=SPINT2 PE=1 SV=2	13.0952	3	3	3	28.21
P43487	Ran-specific GTPase-activating protein OS=Homo sapiens GN=RANBP1 PE=1 SV=1	15.4229	3	3	3	23.296
Q6P2Q9	Pre-mRNA-processing-splicing factor 8 OS=Homo sapiens GN=PRPF8 PE=1 SV=2	3.46895	4	4	4	273.427
O43488	Aflatoxin B1 aldehyde reductase member 2 OS=Homo sapiens GN=AKR7A2 PE=1 SV=3	8.6351	2	2	2	39.564
Q01130	Serine/arginine-rich splicing factor 2 OS=Homo sapiens GN=SRSF2 PE=1 SV=4	18.552	4	5	4	25.461
O94804	Serine/threonine-protein kinase 10 OS=Homo sapiens GN=STK10 PE=1 SV=1	3.09917	2	2	2	112.065
Q9Y6D5	Brefeldin A-inhibited guanine nucleotide-exchange protein 2 OS=Homo sapiens GN=ARFGEF2 PE=1 SV=3	2.2409	2	2	2	201.909
P31937	3-hydroxyisobutyrate dehydrogenase, mitochondrial OS=Homo sapiens GN=HIBADH PE=1 SV=2	12.5	3	4	3	35.306
Q8IUR0	Trafficking protein particle complex subunit 5 OS=Homo sapiens GN=TRAPPC5 PE=1 SV=1	30.8511	3	3	3	20.77
Q15056	Eukaryotic translation initiation factor 4H OS=Homo sapiens GN=EIF4H PE=1 SV=5	28.2258	3	3	3	27.368
P49720	Proteasome subunit beta type-3 OS=Homo sapiens GN=PSMB3 PE=1 SV=2	20	3	3	3	22.933
Q14558-2	Isoform 2 of Phosphoribosyl pyrophosphate synthase-associated protein 1 OS=Homo sapiens GN=PRPSAP1	12.2078	3	3	3	42.44
Q9UBP9	PTB domain-containing engulfment adapter protein 1 OS=Homo sapiens GN=GULP1 PE=1 SV=1	15.7895	3	4	3	34.468
Q96BJ3	Axin interactor, dorsalization-associated protein OS=Homo sapiens GN=AIDA PE=1 SV=1	18.3007	3	3	3	35.001
Q9NXJ5	Pyroglutamyl-peptidase 1 OS=Homo sapiens GN=PGPEP1 PE=1 SV=1	15.7895	2	2	2	23.123
P42771-4	Isoform 5 of Cyclin-dependent kinase inhibitor 2A OS=Homo sapiens GN=CDKN2A	17.3653	2	2	2	17.872
Q9BPX5	Actin-related protein 2/3 complex subunit 5-like protein OS=Homo sapiens GN=ARPC5L PE=1 SV=1	32.6797	2	2	2	16.931
Q91VW3	SH3 domain-binding glutamic acid-rich-like protein 3 OS=Mus musculus GN=Sh3bgrl3 PE=1 SV=1	43.0108	3	4	3	10.47
Q9NSD9	Phenylalanine--tRNA ligase beta subunit OS=Homo sapiens GN=FARSB PE=1 SV=3	5.60272	3	3	3	66.074
P01034	Cystatin-C OS=Homo sapiens GN=CST3 PE=1 SV=1	19.1781	2	2	2	15.789
Q9BZ29-4	Isoform 4 of Dedicator of cytokinesis protein 9 OS=Homo sapiens GN=DOCK9	1.86335	2	2	2	238.693
P05204	Non-histone chromosomal protein HMG-17 OS=Homo sapiens GN=HMGN2 PE=1 SV=3	30	2	2	2	9.387
P51665	26S proteasome non-ATPase regulatory subunit 7 OS=Homo sapiens GN=PSMD7 PE=1 SV=2	9.87654	2	2	2	37.002
O15484	Calpain-5 OS=Homo sapiens GN=CAPN5 PE=1 SV=2	5.78125	2	2	2	73.123
Q92499	ATP-dependent RNA helicase DDX1 OS=Homo sapiens GN=DDX1 PE=1 SV=2	3.24324	2	2	2	82.38
P02070	Hemoglobin subunit beta OS=Bos taurus GN=HBB PE=1 SV=1	24.1379	3	3	3	15.944
Q00765	Receptor expression-enhancing protein 5 OS=Homo sapiens GN=REEP5 PE=1 SV=3	16.9312	3	3	3	21.479
Q9H0C8	Integrin-linked kinase-associated serine/threonine phosphatase 2C OS=Homo sapiens GN=ILKAP PE=1 SV=1	9.69388	2	2	2	42.88
O75947	ATP synthase subunit d, mitochondrial OS=Homo sapiens GN=ATP5H PE=1 SV=3	26.087	3	3	3	18.479
P35914	Hydroxymethylglutaryl-CoA lyase, mitochondrial OS=Homo sapiens GN=HMGCL PE=1 SV=2	8.92308	2	2	2	34.338
Q99584	Protein S100-A13 OS=Homo sapiens GN=S100A13 PE=1 SV=1	27.551	2	2	2	11.464
P37235	Hippocalcin-like protein 1 OS=Homo sapiens GN=HPCAL1 PE=1 SV=3	15.544	3	3	3	22.299
Q8NHG8	E3 ubiquitin-protein ligase ZNRF2 OS=Homo sapiens GN=ZNRF2 PE=1 SV=1	9.91736	2	2	2	24.1
Q56VL3	OCIA domain-containing protein 2 OS=Homo sapiens GN=OCIAD2 PE=1 SV=1	25.3247	2	2	2	16.943
Q96FX7	tRNA (adenine(58)-N(1))-methyltransferase catalytic subunit TRMT61A OS=Homo sapiens GN=TRMT61A PE=1 SV=1	12.1107	3	3	3	31.362
P26447	Protein S100-A4 OS=Homo sapiens GN=S100A4 PE=1 SV=1	27.7228	3	3	3	11.721
P63099	Calcineurin subunit B type 1 OS=Bos taurus GN=PPP3R1 PE=1 SV=2	27.0588	2	2	2	19.288
Q02790	Peptidyl-prolyl cis-trans isomerase FKBP4 OS=Homo sapiens GN=FKBP4 PE=1 SV=3	4.79303	2	2	2	51.772
O95292	Vesicle-associated membrane protein-associated protein B/C OS=Homo sapiens GN=VAPB PE=1 SV=3	19.3416	4	4	4	27.211
Q9P0L0-2	Isoform 2 of Vesicle-associated membrane protein-associated protein A OS=Homo sapiens GN=VAPA	9.18367	2	2	2	32.593
Q8WVD5	RING finger protein 141 OS=Homo sapiens GN=RNF141 PE=1 SV=1	10	2	2	2	25.518
Q86XR7-2	Isoform 2 of TIR domain-containing adapter molecule 2 OS=Homo sapiens GN=TICAM2	7.92079	2	2	2	46.143
Q9HA64	Ketosamine-3-kinase OS=Homo sapiens GN=FN3KRP PE=1 SV=2	9.38511	3	3	3	34.39
Q14258	E3 ubiquitin/ISG15 ligase TRIM25 OS=Homo sapiens GN=TRIM25 PE=1 SV=2	4.12698	2	2	2	70.928
P30040	Endoplasmic reticulum resident protein 29 OS=Homo sapiens GN=ERP29 PE=1 SV=4	19.9234	4	4	4	28.975
P05114	Non-histone chromosomal protein HMG-14 OS=Homo sapiens GN=HMGN1 PE=1 SV=3	27	2	2	2	10.653
O75396	Vesicle-trafficking protein SEC22b OS=Homo sapiens GN=SEC22B PE=1 SV=4	20	2	2	2	24.578
Q86V88	Magnesium-dependent phosphatase 1 OS=Homo sapiens GN=MDP1 PE=1 SV=1	10.2273	1	1	1	20.096
Q06210	Glutamine--fructose-6-phosphate aminotransferase [isomerizing] 1 OS=Homo sapiens GN=GFPT1 PE=1 SV=3	9.15594	4	4	4	78.756
Q9GZZ1	N-alpha-acetyltransferase 50 OS=Homo sapiens GN=NAA50 PE=1 SV=1	24.2604	2	2	2	19.386
Q5TC63	Growth hormone-regulated TBC protein 1 OS=Homo sapiens GN=GRTP1 PE=1 SV=4	12.7976	4	4	4	38.529
Q14974	Importin subunit beta-1 OS=Homo sapiens GN=KPNB1 PE=1 SV=2	5.93607	3	3	3	97.108
Q8WXI7	Mucin-16 OS=Homo sapiens GN=MUC16 PE=1 SV=3	0.268836	3	4	3	1518.24
Q9UHV9	Prefoldin subunit 2 OS=Homo sapiens GN=PFDN2 PE=1 SV=1	16.8831	2	2	2	16.638
O00264	Membrane-associated progesterone receptor component 1 OS=Homo sapiens GN=PGRMC1 PE=1 SV=3	23.5897	3	3	2	21.658
P58340-3	Isoform 3 of Myeloid leukemia factor 1 OS=Homo sapiens GN=MLF1	10.0334	3	3	3	33.867
Q9H223	EH domain-containing protein 4 OS=Homo sapiens GN=EHD4 PE=1 SV=1	5.1756	2	2	2	61.137
Q96EU7	C1GALT1-specific chaperone 1 OS=Homo sapiens GN=C1GALT1C1 PE=1 SV=1	10.3774	2	2	2	36.358
Q9HBL8	NmrA-like family domain-containing protein 1 OS=Homo sapiens GN=NMRAL1 PE=1 SV=1	15.3846	3	3	3	33.323
P27694	Replication protein A 70 kDa DNA-binding subunit OS=Homo sapiens GN=RPA1 PE=1 SV=2	7.30519	3	3	3	68.095
P51151	Ras-related protein Rab-9A OS=Homo sapiens GN=RAB9A PE=1 SV=1	12.4378	2	2	2	22.823
O75431	Metaxin-2 OS=Homo sapiens GN=MTX2 PE=1 SV=1	11.0266	2	2	2	29.744
P54709	Sodium/potassium-transporting ATPase subunit beta-3 OS=Homo sapiens GN=ATP1B3 PE=1 SV=1	10.3943	2	2	2	31.492
O75223	Gamma-glutamylcyclotransferase OS=Homo sapiens GN=GGCT PE=1 SV=1	12.234	2	2	2	20.994
B5ME19	Eukaryotic translation initiation factor 3 subunit C-like protein OS=Homo sapiens GN=EIF3CL PE=3 SV=1	3.17287	3	3	3	105.407
O00233	26S proteasome non-ATPase regulatory subunit 9 OS=Homo sapiens GN=PSMD9 PE=1 SV=3	10.3139	2	2	2	24.667
P61804	Dolichyl-diphosphooligosaccharide--protein glycosyltransferase subunit DAD1 OS=Mus musculus GN=Dad1 PE=1 SV=3	19.469	2	3	2	12.489
P63172	Dynein light chain Tctex-type 1 OS=Homo sapiens GN=DYNLT1 PE=1 SV=1	30.0885	2	2	2	12.444
Q9UHD8	Septin-9 OS=Homo sapiens GN=SEPT9 PE=1 SV=2	8.53242	4	4	4	65.361
Q96DI7-2	Isoform 2 of U5 small nuclear ribonucleoprotein 40 kDa protein OS=Homo sapiens GN=SNRNP40	9.53545	2	3	2	44.488
Q14126	Desmoglein-2 OS=Homo sapiens GN=DSG2 PE=1 SV=2	4.02504	3	3	3	122.218
Q9H8Y8-3	Isoform 3 of Golgi reassembly-stacking protein 2 OS=Homo sapiens GN=GORASP2	4.31034	2	2	2	48.644
Q9UNZ2-5	Isoform 3 of NSFL1 cofactor p47 OS=Homo sapiens GN=NSFL1C	5.10753	1	1	1	40.791
Q9HBH5	Retinol dehydrogenase 14 OS=Homo sapiens GN=RDH14 PE=1 SV=1	9.52381	2	2	2	36.841
Q96A22	Uncharacterized protein C11orf52 OS=Homo sapiens GN=C11orf52 PE=1 SV=2	17.0732	2	2	2	13.912
Q13595	Transformer-2 protein homolog alpha OS=Homo sapiens GN=TRA2A PE=1 SV=1	8.15603	2	2	2	32.669
Q15717-2	Isoform 2 of ELAV-like protein 1 OS=Homo sapiens GN=ELAVL1	11.3314	4	4	4	38.972
Q6XQN6-2	Isoform 2 of Nicotinate phosphoribosyltransferase OS=Homo sapiens GN=NAPRT	4.40917	2	2	2	60.253
Q9Y5Y2	Cytosolic Fe-S cluster assembly factor NUBP2 OS=Homo sapiens GN=NUBP2 PE=1 SV=1	17.7122	3	3	3	28.807
Q8WUW1-2	Isoform 2 of Protein BRICK1 OS=Homo sapiens GN=BRK1	19.8113	2	2	2	12.038
Q9P2W9	Syntaxin-18 OS=Homo sapiens GN=STX18 PE=1 SV=1	3.8806	2	2	2	38.65
Q6UVK1	Chondroitin sulfate proteoglycan 4 OS=Homo sapiens GN=CSPG4 PE=1 SV=2	1.42119	1	2	1	250.382
O60487	Myelin protein zero-like protein 2 OS=Homo sapiens GN=MPZL2 PE=1 SV=1	15.3488	3	3	3	24.469
Q16553	Lymphocyte antigen 6E OS=Homo sapiens GN=LY6E PE=2 SV=1	29.771	1	1	1	13.498
P47895	Aldehyde dehydrogenase family 1 member A3 OS=Homo sapiens GN=ALDH1A3 PE=1 SV=2	14.0625	4	4	4	56.073
Q9Y5Y6	Suppressor of tumorigenicity 14 protein OS=Homo sapiens GN=ST14 PE=1 SV=2	5.26316	3	3	3	94.709
Q6ZN28	Metastasis-associated in colon cancer protein 1 OS=Homo sapiens GN=MACC1 PE=1 SV=2	1.87793	1	1	1	96.578
Q12846	Syntaxin-4 OS=Homo sapiens GN=STX4 PE=1 SV=2	6.39731	1	1	1	34.159
Q8NCW5	NAD(P)H-hydrate epimerase OS=Homo sapiens GN=APOA1BP PE=1 SV=2	15.2778	4	4	4	31.654
Q9Y2Q5-2	Isoform 2 of Ragulator complex protein LAMTOR2 OS=Homo sapiens GN=LAMTOR2	25.3333	1	2	1	15.599
Q9H832	Ubiquitin-conjugating enzyme E2 Z OS=Homo sapiens GN=UBE2Z PE=1 SV=2	8.47458	3	3	3	38.186
Q9NRW3	DNA dC->dU-editing enzyme APOBEC-3C OS=Homo sapiens GN=APOBEC3C PE=1 SV=2	13.1579	2	2	2	22.811
Q8NES3	Beta-1,3-N-acetylglucosaminyltransferase lunatic fringe OS=Homo sapiens GN=LFNG PE=1 SV=2	6.59631	2	2	2	41.747
P35613	Basigin OS=Homo sapiens GN=BSG PE=1 SV=2	9.87013	3	3	3	42.174
Q92572	AP-3 complex subunit sigma-1 OS=Homo sapiens GN=AP3S1 PE=1 SV=1	13.4715	2	2	2	21.718
O00743-3	Isoform 3 of Serine/threonine-protein phosphatase 6 catalytic subunit OS=Homo sapiens GN=PPP6C	14.9123	3	3	3	38.921
Q16698	2,4-dienoyl-CoA reductase, mitochondrial OS=Homo sapiens GN=DECR1 PE=1 SV=1	10.4478	2	2	2	36.045
Q9Y653	Adhesion G-protein coupled receptor G1 OS=Homo sapiens GN=ADGRG1 PE=1 SV=2	3.1746	2	2	2	77.688
Q99829	Copine-1 OS=Homo sapiens GN=CPNE1 PE=1 SV=1	5.40037	2	2	2	59.022
Q7L5D6	Golgi to ER traffic protein 4 homolog OS=Homo sapiens GN=GET4 PE=1 SV=1	7.64526	2	2	2	36.481
Q16651	Prostasin OS=Homo sapiens GN=PRSS8 PE=1 SV=1	4.08163	1	1	1	36.408
Q9NR46-2	Isoform 2 of Endophilin-B2 OS=Homo sapiens GN=SH3GLB2	6.43564	2	2	2	44.738
Q53EL6	Programmed cell death protein 4 OS=Homo sapiens GN=PDCD4 PE=1 SV=2	6.82303	2	2	2	51.703
Q15126	Phosphomevalonate kinase OS=Homo sapiens GN=PMVK PE=1 SV=3	10.9375	2	2	2	21.981
Q658Y4	Protein FAM91A1 OS=Homo sapiens GN=FAM91A1 PE=1 SV=3	3.57995	2	2	2	93.85
Q9Y224	UPF0568 protein C14orf166 OS=Homo sapiens GN=C14orf166 PE=1 SV=1	25	3	6	3	28.051
Q8WUN7	Ubiquitin domain-containing protein 2 OS=Homo sapiens GN=UBTD2 PE=1 SV=2	20.5128	4	4	1	26.173
Q96GG9	DCN1-like protein 1 OS=Homo sapiens GN=DCUN1D1 PE=1 SV=1	6.56371	1	1	1	30.105
O75792	Ribonuclease H2 subunit A OS=Homo sapiens GN=RNASEH2A PE=1 SV=2	4.34783	2	2	2	33.374
Q04637-9	Isoform 9 of Eukaryotic translation initiation factor 4 gamma 1 OS=Homo sapiens GN=EIF4G1	1.868	3	3	3	176.128
Q9Y2X3	Nucleolar protein 58 OS=Homo sapiens GN=NOP58 PE=1 SV=1	4.34783	2	2	2	59.541
O60936-3	Isoform 3 of Nucleolar protein 3 OS=Homo sapiens GN=NOL3	14.0741	2	2	2	29.337
Q9H2K8	Serine/threonine-protein kinase TAO3 OS=Homo sapiens GN=TAOK3 PE=1 SV=2	3.2294	3	3	3	105.34
O35587	Transmembrane protein Tmp21 OS=Mesocricetus auratus GN=TMED10 PE=1 SV=1	8.6758	2	2	2	24.805
P32321-2	Isoform 2 of Deoxycytidylate deaminase OS=Homo sapiens GN=DCTD	13.7566	2	2	2	21
Q15018	BRISC complex subunit Abro1 OS=Homo sapiens GN=FAM175B PE=1 SV=2	5.3012	2	2	2	46.872
P60228	Eukaryotic translation initiation factor 3 subunit E OS=Homo sapiens GN=EIF3E PE=1 SV=1	4.49438	2	2	2	52.187
Q9Y624	Junctional adhesion molecule A OS=Homo sapiens GN=F11R PE=1 SV=1	10.7023	2	2	2	32.562
P06865	Beta-hexosaminidase subunit alpha OS=Homo sapiens GN=HEXA PE=1 SV=2	6.99433	4	4	3	60.664
O14672	Disintegrin and metalloproteinase domain-containing protein 10 OS=Homo sapiens GN=ADAM10 PE=1 SV=1	3.87701	2	2	2	84.088
A5A6P1	D-3-phosphoglycerate dehydrogenase OS=Pan troglodytes GN=PHGDH PE=2 SV=1	4.50281	2	2	2	56.626
Q9UBQ0-2	Isoform 2 of Vacuolar protein sorting-associated protein 29 OS=Homo sapiens GN=VPS29	16.129	3	3	3	20.914
Q12905	Interleukin enhancer-binding factor 2 OS=Homo sapiens GN=ILF2 PE=1 SV=2	14.8718	3	3	3	43.035
Q9NVZ3-2	Isoform 2 of Adaptin ear-binding coat-associated protein 2 OS=Homo sapiens GN=NECAP2	7.69231	2	2	2	29.446
Q5VST6-2	Isoform 2 of Protein ABHD17B OS=Homo sapiens GN=ABHD17B	16.7235	2	2	2	32.802
Q6ZUM4	Rho GTPase-activating protein 27 OS=Homo sapiens GN=ARHGAP27 PE=1 SV=3	2.47469	2	2	2	98.335
Q9UEU0	Vesicle transport through interaction with t-SNAREs homolog 1B OS=Homo sapiens GN=VTI1B PE=1 SV=3	10.7759	1	1	1	26.672
Q86W42	THO complex subunit 6 homolog OS=Homo sapiens GN=THOC6 PE=1 SV=1	12.9032	3	3	3	37.511
Q92841	Probable ATP-dependent RNA helicase DDX17 OS=Homo sapiens GN=DDX17 PE=1 SV=2	3.29218	2	2	2	80.222
P41567	Eukaryotic translation initiation factor 1 OS=Homo sapiens GN=EIF1 PE=1 SV=1	19.469	1	1	1	12.725
Q9UHB6-4	Isoform 4 of LIM domain and actin-binding protein 1 OS=Homo sapiens GN=LIMA1	3.42105	2	2	2	85.171
Q86UW9	Probable E3 ubiquitin-protein ligase DTX2 OS=Homo sapiens GN=DTX2 PE=1 SV=3	6.10932	2	2	2	67.203
Q9UIJ7	GTP:AMP phosphotransferase AK3, mitochondrial OS=Homo sapiens GN=AK3 PE=1 SV=4	15.859	2	2	2	25.55
Q8N3R9	MAGUK p55 subfamily member 5 OS=Homo sapiens GN=MPP5 PE=1 SV=3	2.81481	2	2	2	77.246
Q7Z5G4	Golgin subfamily A member 7 OS=Homo sapiens GN=GOLGA7 PE=1 SV=2	24.8175	3	3	3	15.814
Q9NRX4	14 kDa phosphohistidine phosphatase OS=Homo sapiens GN=PHPT1 PE=1 SV=1	17.6	2	2	2	13.824
P29350-4	Isoform 4 of Tyrosine-protein phosphatase non-receptor type 6 OS=Homo sapiens GN=PTPN6	6.41026	2	2	2	70.087
Q9UHD1	Cysteine and histidine-rich domain-containing protein 1 OS=Homo sapiens GN=CHORDC1 PE=1 SV=2	9.03614	2	2	2	37.466
Q96A72	Protein mago nashi homolog 2 OS=Homo sapiens GN=MAGOHB PE=1 SV=1	33.7838	3	4	3	17.265
P10620	Microsomal glutathione S-transferase 1 OS=Homo sapiens GN=MGST1 PE=1 SV=1	20	2	2	2	17.587
Q53FV1	ORM1-like protein 2 OS=Homo sapiens GN=ORMDL2 PE=1 SV=2	14.3791	2	2	2	17.352
P25205-2	Isoform 2 of DNA replication licensing factor MCM3 OS=Homo sapiens GN=MCM3	3.28253	2	2	2	95.848
Q96C90	Protein phosphatase 1 regulatory subunit 14B OS=Homo sapiens GN=PPP1R14B PE=1 SV=3	35.3741	2	2	2	15.901
Q7L5L3	Glycerophosphodiester phosphodiesterase domain-containing protein 3 OS=Homo sapiens GN=GDPD3 PE=2 SV=3	7.54717	2	2	2	36.573
P52272	Heterogeneous nuclear ribonucleoprotein M OS=Homo sapiens GN=HNRNPM PE=1 SV=3	4.38356	2	2	2	77.464
Q9BRX5-3	Isoform 3 of DNA replication complex GINS protein PSF3 OS=Homo sapiens GN=GINS3	8.62745	2	2	2	28.756
O94979-8	Isoform 8 of Protein transport protein Sec31A OS=Homo sapiens GN=SEC31A	2.51419	2	2	2	134.415
A5A6M3	RNA-binding motif protein, X chromosome OS=Pan troglodytes GN=RBMX PE=2 SV=1	5.37084	2	2	2	42.306
O00422	Histone deacetylase complex subunit SAP18 OS=Homo sapiens GN=SAP18 PE=1 SV=1	16.9935	3	3	3	17.55
P28676	Grancalcin OS=Homo sapiens GN=GCA PE=1 SV=2	8.75576	2	2	2	23.994
Q13753	Laminin subunit gamma-2 OS=Homo sapiens GN=LAMC2 PE=1 SV=2	1.34116	1	1	1	130.892
O95832	Claudin-1 OS=Homo sapiens GN=CLDN1 PE=1 SV=1	18.4834	2	2	2	22.729
Q9C005	Protein dpy-30 homolog OS=Homo sapiens GN=DPY30 PE=1 SV=1	36.3636	2	3	2	11.243
Q9NP72	Ras-related protein Rab-18 OS=Homo sapiens GN=RAB18 PE=1 SV=1	17.9612	3	3	3	22.963
P45877	Peptidyl-prolyl cis-trans isomerase C OS=Homo sapiens GN=PPIC PE=1 SV=1	9.90566	2	2	2	22.749
P11766	Alcohol dehydrogenase class-3 OS=Homo sapiens GN=ADH5 PE=1 SV=4	12.0321	3	3	3	39.698
Q9Y5K8	V-type proton ATPase subunit D OS=Homo sapiens GN=ATP6V1D PE=1 SV=1	6.47773	1	1	1	28.245
Q9NRS4	Transmembrane protease serine 4 OS=Homo sapiens GN=TMPRSS4 PE=1 SV=2	6.86499	2	2	2	48.215
O95164	Ubiquitin-like protein 3 OS=Homo sapiens GN=UBL3 PE=1 SV=1	14.5299	1	1	1	13.149
P30711	Glutathione S-transferase theta-1 OS=Homo sapiens GN=GSTT1 PE=1 SV=4	11.6667	2	2	2	27.318
Q99832	T-complex protein 1 subunit eta OS=Homo sapiens GN=CCT7 PE=1 SV=2	4.97238	3	3	3	59.329
P49756	RNA-binding protein 25 OS=Homo sapiens GN=RBM25 PE=1 SV=3	4.27046	2	2	2	100.124
Q9NTK5	Obg-like ATPase 1 OS=Homo sapiens GN=OLA1 PE=1 SV=2	3.78788	1	1	1	44.715
Q9HAN9	Nicotinamide/nicotinic acid mononucleotide adenylyltransferase 1 OS=Homo sapiens GN=NMNAT1 PE=1 SV=1	12.9032	2	2	2	31.913
P46109	Crk-like protein OS=Homo sapiens GN=CRKL PE=1 SV=1	5.94059	1	1	1	33.756
P29678	Dual specificity mitogen-activated protein kinase kinase 1 OS=Oryctolagus cuniculus GN=MAP2K1 PE=1 SV=2	8.6514	2	2	2	43.425
P13073	Cytochrome c oxidase subunit 4 isoform 1, mitochondrial OS=Homo sapiens GN=COX4I1 PE=1 SV=1	15.3846	2	2	2	19.564
Q5EBL8-2	Isoform 2 of PDZ domain-containing protein 11 OS=Homo sapiens GN=PDZD11	14.0351	1	1	1	19.48
Q96HR9	Receptor expression-enhancing protein 6 OS=Homo sapiens GN=REEP6 PE=1 SV=1	12.5	2	2	2	20.72
Q00535	Cyclin-dependent-like kinase 5 OS=Homo sapiens GN=CDK5 PE=1 SV=3	6.50685	2	3	1	33.283
Q9BY32	Inosine triphosphate pyrophosphatase OS=Homo sapiens GN=ITPA PE=1 SV=2	24.2268	3	3	3	21.432
O75368	SH3 domain-binding glutamic acid-rich-like protein OS=Homo sapiens GN=SH3BGRL PE=1 SV=1	27.193	2	3	2	12.766
Q9Y3C8	Ubiquitin-fold modifier-conjugating enzyme 1 OS=Homo sapiens GN=UFC1 PE=1 SV=3	13.7725	2	2	2	19.446
Q09028	Histone-binding protein RBBP4 OS=Homo sapiens GN=RBBP4 PE=1 SV=3	7.76471	3	3	3	47.626
P97313	DNA-dependent protein kinase catalytic subunit OS=Mus musculus GN=Prkdc PE=1 SV=3	0.847868	3	3	1	471.168
Q9H4G0	Band 4.1-like protein 1 OS=Homo sapiens GN=EPB41L1 PE=1 SV=2	1.70261	1	1	1	98.442
Q9UKS6	Protein kinase C and casein kinase substrate in neurons protein 3 OS=Homo sapiens GN=PACSIN3 PE=1 SV=2	5.42453	2	2	2	48.457
Q9BSD7	Cancer-related nucleoside-triphosphatase OS=Homo sapiens GN=NTPCR PE=1 SV=1	10.5263	1	2	1	20.7
P55196-5	Isoform 5 of Afadin OS=Homo sapiens GN=MLLT4	0.926936	1	1	1	207.659
Q8WXA9-2	Isoform 2 of Splicing regulatory glutamine/lysine-rich protein 1 OS=Homo sapiens GN=SREK1	2.24359	1	1	1	71.606
Q5JTV8-3	Isoform 3 of Torsin-1A-interacting protein 1 OS=Homo sapiens GN=TOR1AIP1	4.45205	2	2	2	66.279
Q62376	U1 small nuclear ribonucleoprotein 70 kDa OS=Mus musculus GN=Snrnp70 PE=1 SV=2	6.91964	3	3	3	51.961
O60701	UDP-glucose 6-dehydrogenase OS=Homo sapiens GN=UGDH PE=1 SV=1	8.09717	2	2	2	54.989
Q9NRG1	Phosphoribosyltransferase domain-containing protein 1 OS=Homo sapiens GN=PRTFDC1 PE=1 SV=1	9.33333	2	2	1	25.657
Q8N2F6	Armadillo repeat-containing protein 10 OS=Homo sapiens GN=ARMC10 PE=1 SV=1	12.5364	3	3	3	37.517
Q8TBF2-8	Isoform 8 of Prostamide/prostaglandin F synthase OS=Homo sapiens GN=FAM213B	7.01754	1	1	1	24.263
Q8N4V1-2	Isoform 2 of Membrane magnesium transporter 1 OS=Homo sapiens GN=MMGT1	12.2449	1	1	1	21.867
P00761	Trypsin OS=Sus scrofa PE=1 SV=1	14.2857	3	9	3	24.394
Q9CPX6	Ubiquitin-like-conjugating enzyme ATG3 OS=Mus musculus GN=Atg3 PE=1 SV=1	5.09554	1	1	1	35.773
Q99426	Tubulin-folding cofactor B OS=Homo sapiens GN=TBCB PE=1 SV=2	20.082	3	3	3	27.308
Q7Z6J0	E3 ubiquitin-protein ligase SH3RF1 OS=Homo sapiens GN=SH3RF1 PE=1 SV=2	2.02703	1	1	1	93.071
P46926	Glucosamine-6-phosphate isomerase 1 OS=Homo sapiens GN=GNPDA1 PE=1 SV=1	6.57439	2	2	2	32.648
Q9BR76	Coronin-1B OS=Homo sapiens GN=CORO1B PE=1 SV=1	4.29448	2	2	2	54.2
P01023	Alpha-2-macroglobulin OS=Homo sapiens GN=A2M PE=1 SV=3	1.28901	2	2	2	163.188
Q3UM45	Protein phosphatase 1 regulatory subunit 7 OS=Mus musculus GN=Ppp1r7 PE=1 SV=2	10.2493	2	2	2	41.266
Q8IW45-2	Isoform 2 of ATP-dependent (S)-NAD(P)H-hydrate dehydratase OS=Homo sapiens GN=CARKD	4.87179	1	1	1	41.335
Q96AG4	Leucine-rich repeat-containing protein 59 OS=Homo sapiens GN=LRRC59 PE=1 SV=1	12.0521	2	2	2	34.909
Q8N5K1	CDGSH iron-sulfur domain-containing protein 2 OS=Homo sapiens GN=CISD2 PE=1 SV=1	10.3704	1	1	1	15.268
Q9Y3C6	Peptidyl-prolyl cis-trans isomerase-like 1 OS=Homo sapiens GN=PPIL1 PE=1 SV=1	14.4578	2	3	2	18.225
Q6UWE0	E3 ubiquitin-protein ligase LRSAM1 OS=Homo sapiens GN=LRSAM1 PE=1 SV=1	4.01107	1	1	1	83.541
Q8IWA5-2	Isoform 2 of Choline transporter-like protein 2 OS=Homo sapiens GN=SLC44A2	3.65682	3	3	3	80.684
A5A6H8	Integral membrane protein 2B OS=Pan troglodytes GN=ITM2B PE=2 SV=1	14.6617	2	2	2	30.318
Q9BTZ2	Dehydrogenase/reductase SDR family member 4 OS=Homo sapiens GN=DHRS4 PE=1 SV=3	7.91367	2	2	2	29.518
Q9H2H8-2	Isoform 2 of Peptidyl-prolyl cis-trans isomerase-like 3 OS=Homo sapiens GN=PPIL3	11.5152	1	1	1	18.615
P53367	Arfaptin-1 OS=Homo sapiens GN=ARFIP1 PE=1 SV=2	6.43432	2	2	2	41.713
P54727	UV excision repair protein RAD23 homolog B OS=Homo sapiens GN=RAD23B PE=1 SV=1	4.64548	1	1	1	43.145
Q9BQ69	O-acetyl-ADP-ribose deacetylase MACROD1 OS=Homo sapiens GN=MACROD1 PE=1 SV=2	4.30769	1	1	1	35.483
O15393-2	Isoform 2 of Transmembrane protease serine 2 OS=Homo sapiens GN=TMPRSS2	6.23819	3	3	3	57.653
O94985	Calsyntenin-1 OS=Homo sapiens GN=CLSTN1 PE=1 SV=1	1.83486	1	1	1	109.724
Q9BRA2	Thioredoxin domain-containing protein 17 OS=Homo sapiens GN=TXNDC17 PE=1 SV=1	15.4472	2	2	2	13.932
Q9BUF7-2	Isoform 2 of Protein crumbs homolog 3 OS=Homo sapiens GN=CRB3	17.0732	1	1	1	13.105
Q6GMV3	Putative peptidyl-tRNA hydrolase PTRHD1 OS=Homo sapiens GN=PTRHD1 PE=1 SV=1	15	1	1	1	15.795
Q04941	Proteolipid protein 2 OS=Homo sapiens GN=PLP2 PE=1 SV=1	9.86842	1	1	1	16.68
Q13158	FAS-associated death domain protein OS=Homo sapiens GN=FADD PE=1 SV=1	8.65385	1	1	1	23.265
P36405	ADP-ribosylation factor-like protein 3 OS=Homo sapiens GN=ARL3 PE=1 SV=2	16.4835	2	2	2	20.443
Q9NZL4-3	Isoform 3 of Hsp70-binding protein 1 OS=Homo sapiens GN=HSPBP1	5.18519	2	2	2	44.487
P13761	HLA class II histocompatibility antigen, DRB1-7 beta chain OS=Homo sapiens GN=HLA-DRB1 PE=1 SV=1	10.5263	2	2	2	29.803
Q9UNE7	E3 ubiquitin-protein ligase CHIP OS=Homo sapiens GN=STUB1 PE=1 SV=2	7.26073	2	2	2	34.834
Q14116	Interleukin-18 OS=Homo sapiens GN=IL18 PE=1 SV=1	18.1347	2	2	2	22.312
Q16563	Synaptophysin-like protein 1 OS=Homo sapiens GN=SYPL1 PE=1 SV=1	10.0386	2	3	2	28.547
Q9UBP6	tRNA (guanine-N(7)-)-methyltransferase OS=Homo sapiens GN=METTL1 PE=1 SV=1	5.43478	1	1	1	31.451
P28074	Proteasome subunit beta type-5 OS=Homo sapiens GN=PSMB5 PE=1 SV=3	8.74525	2	2	2	28.462
O00567	Nucleolar protein 56 OS=Homo sapiens GN=NOP56 PE=1 SV=4	7.07071	3	3	3	66.009
O60635	Tetraspanin-1 OS=Homo sapiens GN=TSPAN1 PE=1 SV=2	7.46888	2	2	2	26.283
Q96D05-2	Isoform 2 of Uncharacterized protein C10orf35 OS=Homo sapiens GN=C10orf35	7.97546	1	1	1	17.501
Q12765-2	Isoform 2 of Secernin-1 OS=Homo sapiens GN=SCRN1	4.83871	3	3	3	48.683
Q8TAQ2	SWI/SNF complex subunit SMARCC2 OS=Homo sapiens GN=SMARCC2 PE=1 SV=1	1.23558	1	1	1	132.797
P46087-4	Isoform 4 of Probable 28S rRNA (cytosine(4447)-C(5))-methyltransferase OS=Homo sapiens GN=NOP2	3.43195	2	2	2	92.803
Q16836-2	Isoform 2 of Hydroxyacyl-coenzyme A dehydrogenase, mitochondrial OS=Homo sapiens GN=HADH	10.5128	2	2	2	42.113
P48426-2	Isoform 2 of Phosphatidylinositol 5-phosphate 4-kinase type-2 alpha OS=Homo sapiens GN=PIP4K2A	8.06916	2	2	2	39.777
P08240	Signal recognition particle receptor subunit alpha OS=Homo sapiens GN=SRPRA PE=1 SV=2	3.76176	2	2	2	69.767
P54105	Methylosome subunit pICln OS=Homo sapiens GN=CLNS1A PE=1 SV=1	10.9705	2	2	2	26.199
Q9H0T7	Ras-related protein Rab-17 OS=Homo sapiens GN=RAB17 PE=1 SV=2	8.96226	1	1	1	23.476
O75643	U5 small nuclear ribonucleoprotein 200 kDa helicase OS=Homo sapiens GN=SNRNP200 PE=1 SV=2	1.26404	2	2	2	244.353
Q68D91	Metallo-beta-lactamase domain-containing protein 2 OS=Homo sapiens GN=MBLAC2 PE=1 SV=3	11.828	2	2	2	31.352
Q8IWX8	Calcium homeostasis endoplasmic reticulum protein OS=Homo sapiens GN=CHERP PE=1 SV=3	2.18341	1	1	1	103.637
Q969Q0	60S ribosomal protein L36a-like OS=Homo sapiens GN=RPL36AL PE=1 SV=3	17.9245	2	2	1	12.461
O95379-4	Isoform 4 of Tumor necrosis factor alpha-induced protein 8 OS=Homo sapiens GN=TNFAIP8	9.52381	1	1	1	24.37
P55957-2	Isoform 2 of BH3-interacting domain death agonist OS=Homo sapiens GN=BID	6.22407	1	1	1	26.819
O95816	BAG family molecular chaperone regulator 2 OS=Homo sapiens GN=BAG2 PE=1 SV=1	10.4265	2	2	2	23.757
O60784-2	Isoform 2 of Target of Myb protein 1 OS=Homo sapiens GN=TOM1	3.24544	1	1	1	53.841
O00625	Pirin OS=Homo sapiens GN=PIR PE=1 SV=1	9.31034	2	2	2	32.093
P06280	Alpha-galactosidase A OS=Homo sapiens GN=GLA PE=1 SV=1	4.1958	1	1	1	48.735
Q00577	Transcriptional activator protein Pur-alpha OS=Homo sapiens GN=PURA PE=1 SV=2	15.2174	2	2	2	34.889
Q96T51	RUN and FYVE domain-containing protein 1 OS=Homo sapiens GN=RUFY1 PE=1 SV=2	1.83616	1	1	1	79.767
P30086	Phosphatidylethanolamine-binding protein 1 OS=Homo sapiens GN=PEBP1 PE=1 SV=3	27.8075	2	2	2	21.044
O94826	Mitochondrial import receptor subunit TOM70 OS=Homo sapiens GN=TOMM70 PE=1 SV=1	2.96053	1	1	1	67.412
O75832	26S proteasome non-ATPase regulatory subunit 10 OS=Homo sapiens GN=PSMD10 PE=1 SV=1	17.2566	2	3	2	24.412
Q12805	EGF-containing fibulin-like extracellular matrix protein 1 OS=Homo sapiens GN=EFEMP1 PE=1 SV=2	4.66531	1	1	1	54.604
Q13200	26S proteasome non-ATPase regulatory subunit 2 OS=Homo sapiens GN=PSMD2 PE=1 SV=3	2.09251	2	2	2	100.136
P48507	Glutamate--cysteine ligase regulatory subunit OS=Homo sapiens GN=GCLM PE=1 SV=1	10.5839	2	2	2	30.708
P62699	Protein yippee-like 5 OS=Homo sapiens GN=YPEL5 PE=1 SV=1	11.5702	1	1	1	13.833
P13489	Ribonuclease inhibitor OS=Homo sapiens GN=RNH1 PE=1 SV=2	3.2538	1	1	1	49.941
Q3ZCQ8-2	Isoform 2 of Mitochondrial import inner membrane translocase subunit TIM50 OS=Homo sapiens GN=TIMM50	3.72807	1	1	1	50.433
P61604	10 kDa heat shock protein, mitochondrial OS=Homo sapiens GN=HSPE1 PE=1 SV=2	18.6275	2	2	2	10.925
O95183	Vesicle-associated membrane protein 5 OS=Homo sapiens GN=VAMP5 PE=1 SV=1	17.2414	2	2	1	12.797
P26640	Valine--tRNA ligase OS=Homo sapiens GN=VARS PE=1 SV=4	2.45253	1	1	1	140.387
P52287	Guanine nucleotide-binding protein G(I)/G(S)/G(T) subunit beta-3 OS=Rattus norvegicus GN=Gnb3 PE=1 SV=1	8.23529	2	2	1	37.156
Q5GFL6	von Willebrand factor A domain-containing protein 2 OS=Homo sapiens GN=VWA2 PE=1 SV=1	4.76821	2	2	2	81.96
Q96P70	Importin-9 OS=Homo sapiens GN=IPO9 PE=1 SV=3	1.72911	1	1	1	115.889
P51946	Cyclin-H OS=Homo sapiens GN=CCNH PE=1 SV=1	8.04954	1	1	1	37.619
Q8NCF5	NFATC2-interacting protein OS=Homo sapiens GN=NFATC2IP PE=1 SV=1	4.05728	1	1	1	45.789
P25787	Proteasome subunit alpha type-2 OS=Homo sapiens GN=PSMA2 PE=1 SV=2	8.97436	1	1	1	25.882
Q9HB09	Bcl-2-like protein 12 OS=Homo sapiens GN=BCL2L12 PE=1 SV=1	7.48503	2	2	2	36.798
P49736	DNA replication licensing factor MCM2 OS=Homo sapiens GN=MCM2 PE=1 SV=4	3.31858	3	3	3	101.832
P56546-2	Isoform 2 of C-terminal-binding protein 2 OS=Mus musculus GN=Ctbp2	1.92308	1	1	1	107.06
Q9NXH8	Torsin-4A OS=Homo sapiens GN=TOR4A PE=1 SV=2	5.43735	1	1	1	46.885
Q27J81	Inverted formin-2 OS=Homo sapiens GN=INF2 PE=1 SV=2	1.92154	2	2	2	135.54
Q62848	ADP-ribosylation factor GTPase-activating protein 1 OS=Rattus norvegicus GN=Arfgap1 PE=1 SV=1	3.61446	1	1	1	45.415
Q9H0P0	Cytosolic 5'-nucleotidase 3A OS=Homo sapiens GN=NT5C3A PE=1 SV=3	12.7976	3	3	3	37.924
Q07666	KH domain-containing, RNA-binding, signal transduction-associated protein 1 OS=Homo sapiens GN=KHDRBS1 PE=1 SV=1	4.28894	2	2	2	48.197
Q9UBF2	Coatomer subunit gamma-2 OS=Homo sapiens GN=COPG2 PE=1 SV=1	2.29621	2	2	1	97.56
P09455-3	Isoform 3 of Retinol-binding protein 1 OS=Homo sapiens GN=RBP1	7.64331	1	1	1	17.512
P55060	Exportin-2 OS=Homo sapiens GN=CSE1L PE=1 SV=3	2.98661	2	3	2	110.346
P04004	Vitronectin OS=Homo sapiens GN=VTN PE=1 SV=1	3.13808	1	3	1	54.271
Q9NZD8	Maspardin OS=Homo sapiens GN=SPG21 PE=1 SV=1	6.16883	1	1	1	34.938
Q9UGL9	Cysteine-rich C-terminal protein 1 OS=Homo sapiens GN=CRCT1 PE=1 SV=1	29.2929	1	1	1	9.729
Q9NP79	Vacuolar protein sorting-associated protein VTA1 homolog OS=Homo sapiens GN=VTA1 PE=1 SV=1	6.51466	1	1	1	33.858
P61966	AP-1 complex subunit sigma-1A OS=Homo sapiens GN=AP1S1 PE=1 SV=1	10.1266	1	1	1	18.721
P50895	Basal cell adhesion molecule OS=Homo sapiens GN=BCAM PE=1 SV=2	5.25478	1	1	1	67.363
Q9UBR2	Cathepsin Z OS=Homo sapiens GN=CTSZ PE=1 SV=1	3.9604	1	1	1	33.846
P00403	Cytochrome c oxidase subunit 2 OS=Homo sapiens GN=MT-CO2 PE=1 SV=1	7.48899	1	1	1	25.548
O75955	Flotillin-1 OS=Homo sapiens GN=FLOT1 PE=1 SV=3	4.21546	1	1	1	47.326
O43464	Serine protease HTRA2, mitochondrial OS=Homo sapiens GN=HTRA2 PE=1 SV=2	5.24017	1	1	1	48.811
Q9HC35	Echinoderm microtubule-associated protein-like 4 OS=Homo sapiens GN=EML4 PE=1 SV=3	2.14067	2	3	2	108.848
Q9BSR8	Protein YIPF4 OS=Homo sapiens GN=YIPF4 PE=1 SV=1	7.37705	1	1	1	27.065
P56559-2	Isoform 2 of ADP-ribosylation factor-like protein 4C OS=Homo sapiens GN=ARL4C	14.4279	2	2	2	22.434
Q99436	Proteasome subunit beta type-7 OS=Homo sapiens GN=PSMB7 PE=1 SV=1	5.05415	1	2	1	29.946
Q9BXF6	Rab11 family-interacting protein 5 OS=Homo sapiens GN=RAB11FIP5 PE=1 SV=1	3.67534	1	1	1	70.372
P61165	Transmembrane protein 258 OS=Homo sapiens GN=TMEM258 PE=1 SV=1	10.1266	1	2	1	9.073
P52434	DNA-directed RNA polymerases I, II, and III subunit RPABC3 OS=Homo sapiens GN=POLR2H PE=1 SV=4	10.6667	1	1	1	17.132
Q92797	Symplekin OS=Homo sapiens GN=SYMPK PE=1 SV=2	1.25589	1	1	1	141.059
Q9BPZ3	Polyadenylate-binding protein-interacting protein 2 OS=Homo sapiens GN=PAIP2 PE=1 SV=1	23.622	1	1	1	14.975
P22307	Non-specific lipid-transfer protein OS=Homo sapiens GN=SCP2 PE=1 SV=2	3.29068	2	2	2	58.956
Q96A49	Synapse-associated protein 1 OS=Homo sapiens GN=SYAP1 PE=1 SV=1	4.26136	1	1	1	39.909
O15264	Mitogen-activated protein kinase 13 OS=Homo sapiens GN=MAPK13 PE=1 SV=1	5.75342	2	2	2	42.063
P16278	Beta-galactosidase OS=Homo sapiens GN=GLB1 PE=1 SV=2	2.95421	1	1	1	76.027
Q8NBN7	Retinol dehydrogenase 13 OS=Homo sapiens GN=RDH13 PE=1 SV=2	11.1782	2	2	2	35.91
Q8N4S9	MARVEL domain-containing protein 2 OS=Homo sapiens GN=MARVELD2 PE=1 SV=2	3.94265	1	1	1	64.127
P30386	Class I histocompatibility antigen, Gogo-C*0202 alpha chain OS=Gorilla gorilla gorilla PE=2 SV=1	10.1093	2	2	1	40.757
Q96LJ7	Dehydrogenase/reductase SDR family member 1 OS=Homo sapiens GN=DHRS1 PE=1 SV=1	4.47284	1	1	1	33.887
O02649	60 kDa heat shock protein, mitochondrial OS=Drosophila melanogaster GN=Hsp60 PE=1 SV=3	4.363	1	1	1	60.771
Q9P0S9	Transmembrane protein 14C OS=Homo sapiens GN=TMEM14C PE=1 SV=1	25.8929	1	1	1	11.557
P50453	Serpin B9 OS=Homo sapiens GN=SERPINB9 PE=1 SV=1	3.19149	1	1	1	42.376
O14494-2	Isoform 2 of Phospholipid phosphatase 1 OS=Homo sapiens GN=PLPP1	7.01754	1	1	1	32.129
Q9NX57	Ras-related protein Rab-20 OS=Homo sapiens GN=RAB20 PE=1 SV=1	10.6838	2	2	2	26.26
Q9NVA2-2	Isoform 2 of Septin-11 OS=Homo sapiens GN=SEPT11	4.32802	2	3	1	50.791
Q16630-2	Isoform 2 of Cleavage and polyadenylation specificity factor subunit 6 OS=Homo sapiens GN=CPSF6	2.38095	1	1	1	63.432
Q9UJC3	Protein Hook homolog 1 OS=Homo sapiens GN=HOOK1 PE=1 SV=2	2.1978	1	1	1	84.595
Q05655-2	Isoform 2 of Protein kinase C delta type OS=Homo sapiens GN=PRKCD	1.69731	1	1	1	80.901
Q9NRP0-2	Isoform 2 of Oligosaccharyltransferase complex subunit OSTC OS=Homo sapiens GN=OSTC	7.01754	1	1	1	19.158
O60762	Dolichol-phosphate mannosyltransferase subunit 1 OS=Homo sapiens GN=DPM1 PE=1 SV=1	4.23077	1	1	1	29.616
P06868	Plasminogen OS=Bos taurus GN=PLG PE=1 SV=2	1.72414	1	1	1	91.157
Q9BT73	Proteasome assembly chaperone 3 OS=Homo sapiens GN=PSMG3 PE=1 SV=1	12.2951	1	1	1	13.096
P15943	Amyloid-like protein 2 OS=Rattus norvegicus GN=Aplp2 PE=1 SV=2	2.0915	2	3	2	86.827
P55854-2	Isoform 2 of Small ubiquitin-related modifier 3 OS=Homo sapiens GN=SUMO3	8.51064	1	1	1	15.758
Q9NVM6	DnaJ homolog subfamily C member 17 OS=Homo sapiens GN=DNAJC17 PE=1 SV=1	6.90789	1	1	1	34.666
O15212	Prefoldin subunit 6 OS=Homo sapiens GN=PFDN6 PE=1 SV=1	13.9535	1	1	1	14.574
O75934	Pre-mRNA-splicing factor SPF27 OS=Homo sapiens GN=BCAS2 PE=1 SV=1	5.77778	1	1	1	26.115
O00170	AH receptor-interacting protein OS=Homo sapiens GN=AIP PE=1 SV=2	6.9697	2	2	2	37.612
O94903	Proline synthase co-transcribed bacterial homolog protein OS=Homo sapiens GN=PROSC PE=1 SV=1	4.72727	1	1	1	30.325
Q1KMD3	Heterogeneous nuclear ribonucleoprotein U-like protein 2 OS=Homo sapiens GN=HNRNPUL2 PE=1 SV=1	1.74029	1	1	1	85.052
Q8N128-2	Isoform 2 of Protein FAM177A1 OS=Homo sapiens GN=FAM177A1	8.89831	2	2	2	26.029
Q9UNQ2	Probable dimethyladenosine transferase OS=Homo sapiens GN=DIMT1 PE=1 SV=1	5.11182	1	1	1	35.214
O14792	Heparan sulfate glucosamine 3-O-sulfotransferase 1 OS=Homo sapiens GN=HS3ST1 PE=1 SV=1	5.21173	2	2	2	35.75
Q9GZN8-2	Isoform 2 of UPF0687 protein C20orf27 OS=Homo sapiens GN=C20orf27	7.03518	1	1	1	21.631
Q13435	Splicing factor 3B subunit 2 OS=Homo sapiens GN=SF3B2 PE=1 SV=2	1.89944	1	1	1	100.165
Q63HM9	PI-PLC X domain-containing protein 3 OS=Homo sapiens GN=PLCXD3 PE=2 SV=2	8.72274	1	1	1	36.289
Q15599	Na(+)/H(+) exchange regulatory cofactor NHE-RF2 OS=Homo sapiens GN=SLC9A3R2 PE=1 SV=2	9.19881	3	3	3	37.391
Q96C23	Aldose 1-epimerase OS=Homo sapiens GN=GALM PE=1 SV=1	4.97076	1	1	1	37.742
Q9NRR8	CDC42 small effector protein 1 OS=Homo sapiens GN=CDC42SE1 PE=1 SV=1	15.1899	1	1	1	8.919
P19525	Interferon-induced, double-stranded RNA-activated protein kinase OS=Homo sapiens GN=EIF2AK2 PE=1 SV=2	2.17786	1	1	1	62.056
Q96N03	V-set and transmembrane domain-containing protein 2-like protein OS=Homo sapiens GN=VSTM2L PE=1 SV=1	12.2549	2	2	2	22.335
P29353-6	Isoform 6 of SHC-transforming protein 1 OS=Homo sapiens GN=SHC1	2.39726	1	1	1	62.854
O15355	Protein phosphatase 1G OS=Homo sapiens GN=PPM1G PE=1 SV=1	2.1978	1	1	1	59.235
O60547	GDP-mannose 4,6 dehydratase OS=Homo sapiens GN=GMDS PE=1 SV=1	3.22581	1	1	1	41.923
Q00005-7	Isoform 7 of Serine/threonine-protein phosphatase 2A 55 kDa regulatory subunit B beta isoform OS=Homo sapiens GN=PPP2R2B	2.55009	1	1	1	62.465
Q9P1U1	Actin-related protein 3B OS=Homo sapiens GN=ACTR3B PE=2 SV=1	10.5263	2	2	1	47.577
Q7L0Q8	Rho-related GTP-binding protein RhoU OS=Homo sapiens GN=RHOU PE=1 SV=1	5.03876	1	1	1	28.2
Q9H944	Mediator of RNA polymerase II transcription subunit 20 OS=Homo sapiens GN=MED20 PE=1 SV=1	10.3774	2	2	2	23.206
Q60809	CCR4-NOT transcription complex subunit 7 OS=Mus musculus GN=Cnot7 PE=1 SV=1	4.91228	1	1	1	32.697
Q93009	Ubiquitin carboxyl-terminal hydrolase 7 OS=Homo sapiens GN=USP7 PE=1 SV=2	1.17967	1	1	1	128.22
P78537	Biogenesis of lysosome-related organelles complex 1 subunit 1 OS=Homo sapiens GN=BLOC1S1 PE=1 SV=2	26.1438	2	2	2	17.252
Q8IY95	Transmembrane protein 192 OS=Homo sapiens GN=TMEM192 PE=1 SV=1	7.74908	1	1	1	30.903
Q9Y266	Nuclear migration protein nudC OS=Homo sapiens GN=NUDC PE=1 SV=1	5.74018	1	1	1	38.219
Q13620	Cullin-4B OS=Homo sapiens GN=CUL4B PE=1 SV=4	1.20482	1	1	1	103.916
Q15005	Signal peptidase complex subunit 2 OS=Homo sapiens GN=SPCS2 PE=1 SV=3	8.40708	1	1	1	24.987
P28072	Proteasome subunit beta type-6 OS=Homo sapiens GN=PSMB6 PE=1 SV=4	13.3891	3	3	3	25.341
P23469	Receptor-type tyrosine-protein phosphatase epsilon OS=Homo sapiens GN=PTPRE PE=1 SV=1	2.28571	1	1	1	80.59
Q96CD2	Phosphopantothenoylcysteine decarboxylase OS=Homo sapiens GN=PPCDC PE=1 SV=2	16.1765	2	2	2	22.381
P29218-3	Isoform 3 of Inositol monophosphatase 1 OS=Homo sapiens GN=IMPA1	3.27381	1	1	1	36.671
Q9Y2E6	E3 ubiquitin-protein ligase DTX4 OS=Homo sapiens GN=DTX4 PE=1 SV=2	2.10016	1	1	1	67.216
P78344	Eukaryotic translation initiation factor 4 gamma 2 OS=Homo sapiens GN=EIF4G2 PE=1 SV=1	2.64609	2	2	2	102.297
O60841	Eukaryotic translation initiation factor 5B OS=Homo sapiens GN=EIF5B PE=1 SV=4	1.31148	1	1	1	138.742
P18206	Vinculin OS=Homo sapiens GN=VCL PE=1 SV=4	1.85185	1	1	1	123.722
Q9H3R2	Mucin-13 OS=Homo sapiens GN=MUC13 PE=1 SV=3	5.85938	2	2	2	54.569
Q5T4S7-2	Isoform 2 of E3 ubiquitin-protein ligase UBR4 OS=Homo sapiens GN=UBR4	0.38432	1	1	1	575.592
O75351	Vacuolar protein sorting-associated protein 4B OS=Homo sapiens GN=VPS4B PE=1 SV=2	4.27928	2	3	1	49.271
Q9C002	Normal mucosa of esophagus-specific gene 1 protein OS=Homo sapiens GN=NMES1 PE=2 SV=1	22.8916	1	1	1	9.611
P53041	Serine/threonine-protein phosphatase 5 OS=Homo sapiens GN=PPP5C PE=1 SV=1	2.60521	1	1	1	56.842
Q9BV86	N-terminal Xaa-Pro-Lys N-methyltransferase 1 OS=Homo sapiens GN=NTMT1 PE=1 SV=3	9.86547	2	2	2	25.371
Q9Y3C4-3	Isoform 3 of EKC/KEOPS complex subunit TPRKB OS=Homo sapiens GN=TPRKB	8.41121	1	1	1	23.839
Q9BUZ4	TNF receptor-associated factor 4 OS=Homo sapiens GN=TRAF4 PE=1 SV=1	3.40426	1	1	1	53.507
Q9H8T0-2	Isoform 2 of AKT-interacting protein OS=Homo sapiens GN=AKTIP	7.84983	1	1	1	33.235
Q13642	Four and a half LIM domains protein 1 OS=Homo sapiens GN=FHL1 PE=1 SV=4	4.64396	1	1	1	36.239
Q53GQ0	Very-long-chain 3-oxoacyl-CoA reductase OS=Homo sapiens GN=HSD17B12 PE=1 SV=2	4.80769	1	1	1	34.302
O60687	Sushi repeat-containing protein SRPX2 OS=Homo sapiens GN=SRPX2 PE=1 SV=1	7.95699	2	2	2	52.938
Q9ULV4-3	Isoform 3 of Coronin-1C OS=Homo sapiens GN=CORO1C	3.03605	1	1	1	58.91
Q9NTG7	NAD-dependent protein deacetylase sirtuin-3, mitochondrial OS=Homo sapiens GN=SIRT3 PE=1 SV=2	2.75689	1	1	1	43.546
Q9UBT2	SUMO-activating enzyme subunit 2 OS=Homo sapiens GN=UBA2 PE=1 SV=2	3.28125	1	1	1	71.179
O35127	Protein C10 OS=Mus musculus GN=Grcc10 PE=1 SV=1	14.2857	1	1	1	13.186
Q13547	Histone deacetylase 1 OS=Homo sapiens GN=HDAC1 PE=1 SV=1	8.71369	2	2	2	55.068
P38571	Lysosomal acid lipase/cholesteryl ester hydrolase OS=Homo sapiens GN=LIPA PE=1 SV=2	2.75689	1	1	1	45.39
P43243	Matrin-3 OS=Homo sapiens GN=MATR3 PE=1 SV=2	4.60449	2	2	2	94.565
A6NHG4	D-dopachrome decarboxylase-like protein OS=Homo sapiens GN=DDTL PE=2 SV=1	11.194	1	1	1	14.186
Q86X29	Lipolysis-stimulated lipoprotein receptor OS=Homo sapiens GN=LSR PE=1 SV=4	5.547	1	1	1	71.394
P15529-2	Isoform B of Membrane cofactor protein OS=Homo sapiens GN=CD46	3.7594	1	1	1	44.209
P55010	Eukaryotic translation initiation factor 5 OS=Homo sapiens GN=EIF5 PE=1 SV=2	3.7123	2	2	2	49.192
P24385	G1/S-specific cyclin-D1 OS=Homo sapiens GN=CCND1 PE=1 SV=1	5.08475	1	1	1	33.707
Q9HAV7	GrpE protein homolog 1, mitochondrial OS=Homo sapiens GN=GRPEL1 PE=1 SV=2	9.21659	2	2	2	24.264
O43765	Small glutamine-rich tetratricopeptide repeat-containing protein alpha OS=Homo sapiens GN=SGTA PE=1 SV=1	4.15335	1	1	1	34.042
Q9NYT0	Pleckstrin-2 OS=Homo sapiens GN=PLEK2 PE=1 SV=1	6.51558	1	1	1	39.946
Q93045-2	Isoform 2 of Stathmin-2 OS=Homo sapiens GN=STMN2	9.09091	2	2	2	21.788
O95721	Synaptosomal-associated protein 29 OS=Homo sapiens GN=SNAP29 PE=1 SV=1	4.26357	1	1	1	28.953
Q8CJ53	Cdc42-interacting protein 4 OS=Mus musculus GN=Trip10 PE=1 SV=2	3.48259	1	1	1	68.447
B1H267	Sorting nexin-5 OS=Rattus norvegicus GN=Snx5 PE=1 SV=1	3.46535	1	1	1	46.764
Q86YZ3	Hornerin OS=Homo sapiens GN=HRNR PE=1 SV=2	1.68421	1	1	1	282.228
Q15654	Thyroid receptor-interacting protein 6 OS=Homo sapiens GN=TRIP6 PE=1 SV=3	2.31092	1	1	1	50.255
P57076	UPF0769 protein C21orf59 OS=Homo sapiens GN=C21orf59 PE=1 SV=1	8.96552	1	1	1	33.203
Q5HYI7	Metaxin-3 OS=Homo sapiens GN=MTX3 PE=1 SV=2	3.52564	1	1	1	35.071
Q9NWX6	Probable tRNA(His) guanylyltransferase OS=Homo sapiens GN=THG1L PE=1 SV=2	5.7047	1	1	1	34.808
O60256	Phosphoribosyl pyrophosphate synthase-associated protein 2 OS=Homo sapiens GN=PRPSAP2 PE=1 SV=1	3.52304	1	1	1	40.899
O75446	Histone deacetylase complex subunit SAP30 OS=Homo sapiens GN=SAP30 PE=1 SV=1	5.45455	1	1	1	23.292
Q04760	Lactoylglutathione lyase OS=Homo sapiens GN=GLO1 PE=1 SV=4	8.69565	2	2	2	20.764
O60610	Protein diaphanous homolog 1 OS=Homo sapiens GN=DIAPH1 PE=1 SV=2	2.35849	1	1	1	141.258
P54619-3	Isoform 3 of 5'-AMP-activated protein kinase subunit gamma-1 OS=Homo sapiens GN=PRKAG1	5.58824	1	1	1	38.508
Q15041	ADP-ribosylation factor-like protein 6-interacting protein 1 OS=Homo sapiens GN=ARL6IP1 PE=1 SV=2	11.8227	2	2	2	23.347
Q9NSC5	Homer protein homolog 3 OS=Homo sapiens GN=HOMER3 PE=1 SV=2	4.43213	2	2	2	39.812
Q9UBI1	COMM domain-containing protein 3 OS=Homo sapiens GN=COMMD3 PE=1 SV=1	6.15385	1	1	1	22.137
P19388	DNA-directed RNA polymerases I, II, and III subunit RPABC1 OS=Homo sapiens GN=POLR2E PE=1 SV=4	6.66667	1	1	1	24.536
Q13510-2	Isoform 2 of Acid ceramidase OS=Homo sapiens GN=ASAH1	2.91971	1	1	1	46.474
Q13263	Transcription intermediary factor 1-beta OS=Homo sapiens GN=TRIM28 PE=1 SV=5	3.23353	2	2	2	88.493
P78362-2	Isoform 2 of SRSF protein kinase 2 OS=Homo sapiens GN=SRPK2	1.8598	1	1	1	78.979
Q96BM9	ADP-ribosylation factor-like protein 8A OS=Homo sapiens GN=ARL8A PE=1 SV=1	9.13978	1	1	1	21.402
Q96J02	E3 ubiquitin-protein ligase Itchy homolog OS=Homo sapiens GN=ITCH PE=1 SV=2	1.88261	1	1	1	102.738
Q9HB40	Retinoid-inducible serine carboxypeptidase OS=Homo sapiens GN=SCPEP1 PE=1 SV=1	2.43363	1	1	1	50.798
Q9NVD7	Alpha-parvin OS=Homo sapiens GN=PARVA PE=1 SV=1	8.60215	2	2	2	42.217
Q9NWB6	Arginine and glutamate-rich protein 1 OS=Homo sapiens GN=ARGLU1 PE=1 SV=1	5.86081	2	2	2	33.197
P62861	40S ribosomal protein S30 OS=Homo sapiens GN=FAU PE=1 SV=1	18.6441	2	2	2	6.644
P60059	Protein transport protein Sec61 subunit gamma OS=Homo sapiens GN=SEC61G PE=1 SV=1	17.6471	1	1	1	7.736
O43583	Density-regulated protein OS=Homo sapiens GN=DENR PE=1 SV=2	8.08081	1	1	1	22.078
Q9UN37	Vacuolar protein sorting-associated protein 4A OS=Homo sapiens GN=VPS4A PE=1 SV=1	4.80549	2	3	1	48.867
Q14451-3	Isoform 3 of Growth factor receptor-bound protein 7 OS=Homo sapiens GN=GRB7	2.7027	1	1	1	62.024
Q9NQC3	Reticulon-4 OS=Homo sapiens GN=RTN4 PE=1 SV=2	1.1745	1	1	1	129.851
O14602	Eukaryotic translation initiation factor 1A, Y-chromosomal OS=Homo sapiens GN=EIF1AY PE=1 SV=4	18.0556	2	2	2	16.432
Q01469	Fatty acid-binding protein, epidermal OS=Homo sapiens GN=FABP5 PE=1 SV=3	15.5556	1	1	1	15.155
O75438-2	Isoform 2 of NADH dehydrogenase [ubiquinone] 1 beta subcomplex subunit 1 OS=Homo sapiens GN=NDUFB1	10.4762	1	1	1	11.904
Q8N4C7	Syntaxin-19 OS=Homo sapiens GN=STX19 PE=1 SV=1	4.7619	1	1	1	34.303
Q92597	Protein NDRG1 OS=Homo sapiens GN=NDRG1 PE=1 SV=1	4.06091	1	1	1	42.808
O95295	SNARE-associated protein Snapin OS=Homo sapiens GN=SNAPIN PE=1 SV=1	19.1176	1	1	1	14.865
P47224	Guanine nucleotide exchange factor MSS4 OS=Homo sapiens GN=RABIF PE=1 SV=2	8.94309	1	1	1	13.83
Q9NRV9	Heme-binding protein 1 OS=Homo sapiens GN=HEBP1 PE=1 SV=1	7.93651	1	1	1	21.084
Q06486-2	Isoform 2 of Casein kinase I isoform delta OS=Rattus norvegicus GN=Csnk1d	3.27103	1	1	1	49.09
Q9NXA8	NAD-dependent protein deacylase sirtuin-5, mitochondrial OS=Homo sapiens GN=SIRT5 PE=1 SV=2	10.6452	2	2	2	33.859
Q6UWP2	Dehydrogenase/reductase SDR family member 11 OS=Homo sapiens GN=DHRS11 PE=1 SV=1	5	1	1	1	28.29
P32322-3	Isoform 3 of Pyrroline-5-carboxylate reductase 1, mitochondrial OS=Homo sapiens GN=PYCR1	3.17919	1	1	1	35.958
Q9Y5K6	CD2-associated protein OS=Homo sapiens GN=CD2AP PE=1 SV=1	4.22535	2	2	2	71.407
Q9UGQ3	Solute carrier family 2, facilitated glucose transporter member 6 OS=Homo sapiens GN=SLC2A6 PE=1 SV=2	1.97239	1	1	1	54.504
Q9NWU2	Glucose-induced degradation protein 8 homolog OS=Homo sapiens GN=GID8 PE=1 SV=1	7.45614	1	1	1	26.732
Q14151	Scaffold attachment factor B2 OS=Homo sapiens GN=SAFB2 PE=1 SV=1	1.46905	2	2	2	107.408
Q8TF09	Dynein light chain roadblock-type 2 OS=Homo sapiens GN=DYNLRB2 PE=1 SV=1	12.5	1	1	1	10.848
Q61187	Tumor susceptibility gene 101 protein OS=Mus musculus GN=Tsg101 PE=1 SV=2	3.06905	1	1	1	44.096
Q9Y4H2	Insulin receptor substrate 2 OS=Homo sapiens GN=IRS2 PE=1 SV=2	0.747384	1	1	1	137.249
O14933	Ubiquitin/ISG15-conjugating enzyme E2 L6 OS=Homo sapiens GN=UBE2L6 PE=1 SV=4	11.7647	2	2	2	17.757
Q03169	Tumor necrosis factor alpha-induced protein 2 OS=Homo sapiens GN=TNFAIP2 PE=2 SV=2	1.68196	1	1	1	72.616
A8MWD9	Putative small nuclear ribonucleoprotein G-like protein 15 OS=Homo sapiens GN=SNRPGP15 PE=5 SV=2	26.3158	2	2	2	8.538
Q8TCA0	Leucine-rich repeat-containing protein 20 OS=Homo sapiens GN=LRRC20 PE=1 SV=1	17.9348	1	1	1	20.496
P25686	DnaJ homolog subfamily B member 2 OS=Homo sapiens GN=DNAJB2 PE=1 SV=3	4.62963	1	1	1	35.558
P00167	Cytochrome b5 OS=Homo sapiens GN=CYB5A PE=1 SV=2	10.4478	1	1	1	15.321
P12644	Bone morphogenetic protein 4 OS=Homo sapiens GN=BMP4 PE=1 SV=1	5.14706	1	1	1	46.526
Q9Y5K3	Choline-phosphate cytidylyltransferase B OS=Homo sapiens GN=PCYT1B PE=1 SV=1	4.33604	1	1	1	41.914
Q6P1N9	Putative deoxyribonuclease TATDN1 OS=Homo sapiens GN=TATDN1 PE=1 SV=2	6.39731	1	1	1	33.58
E0CX11	Uncharacterized protein C7orf73 OS=Homo sapiens GN=C7orf73 PE=1 SV=1	25.5319	1	1	1	5.262
Q5VZM2	Ras-related GTP-binding protein B OS=Homo sapiens GN=RRAGB PE=1 SV=1	2.6738	1	1	1	43.223
Q9NRY6	Phospholipid scramblase 3 OS=Homo sapiens GN=PLSCR3 PE=1 SV=2	11.8644	3	3	3	31.628
Q99959	Plakophilin-2 OS=Homo sapiens GN=PKP2 PE=1 SV=2	2.38365	2	2	2	97.355
Q86VR2	Protein FAM134C OS=Homo sapiens GN=FAM134C PE=1 SV=1	3.21888	1	1	1	51.364
Q9Y5P6-2	Isoform 2 of Mannose-1-phosphate guanyltransferase beta OS=Homo sapiens GN=GMPPB	4.65116	1	1	1	42.594
B0S6J3	SLIT-ROBO Rho GTPase-activating protein 2 OS=Danio rerio GN=srgap2 PE=2 SV=1	1.09091	1	2	1	123.49
O75533	Splicing factor 3B subunit 1 OS=Homo sapiens GN=SF3B1 PE=1 SV=3	0.766871	1	1	1	145.738
P30101	Protein disulfide-isomerase A3 OS=Homo sapiens GN=PDIA3 PE=1 SV=4	2.17822	1	1	1	56.747
P13797	Plastin-3 OS=Homo sapiens GN=PLS3 PE=1 SV=4	3.80952	2	2	2	70.766
P33981	Dual specificity protein kinase TTK OS=Homo sapiens GN=TTK PE=1 SV=2	1.51692	1	1	1	97.011
Q96RT1-8	Isoform 8 of Protein LAP2 OS=Homo sapiens GN=ERBB2IP	1.55039	1	1	1	158.926
Q8TBN0	Guanine nucleotide exchange factor for Rab-3A OS=Homo sapiens GN=RAB3IL1 PE=1 SV=1	2.35602	1	1	1	42.61
P50238	Cysteine-rich protein 1 OS=Homo sapiens GN=CRIP1 PE=1 SV=3	20.7792	2	2	2	8.527
Q969L2	Protein MAL2 OS=Homo sapiens GN=MAL2 PE=1 SV=1	6.25	1	1	1	19.113
O95373	Importin-7 OS=Homo sapiens GN=IPO7 PE=1 SV=1	2.11946	2	2	2	119.44
O95983	Methyl-CpG-binding domain protein 3 OS=Homo sapiens GN=MBD3 PE=1 SV=1	5.15464	1	1	1	32.823
P27707	Deoxycytidine kinase OS=Homo sapiens GN=DCK PE=1 SV=1	5	2	2	2	30.499
O43504	Ragulator complex protein LAMTOR5 OS=Homo sapiens GN=LAMTOR5 PE=1 SV=1	21.978	1	1	1	9.608
P61812-2	Isoform B of Transforming growth factor beta-2 OS=Homo sapiens GN=TGFB2	4.0724	2	2	2	50.541
Q92485	Acid sphingomyelinase-like phosphodiesterase 3b OS=Homo sapiens GN=SMPDL3B PE=1 SV=2	2.1978	1	1	1	50.781
O60749	Sorting nexin-2 OS=Homo sapiens GN=SNX2 PE=1 SV=2	2.50482	1	1	1	58.435
P98173	Protein FAM3A OS=Homo sapiens GN=FAM3A PE=1 SV=2	5.21739	1	1	1	25.136
O95297	Myelin protein zero-like protein 1 OS=Homo sapiens GN=MPZL1 PE=1 SV=1	9.66543	2	2	2	29.064
P20936	Ras GTPase-activating protein 1 OS=Homo sapiens GN=RASA1 PE=1 SV=1	2.86533	2	2	2	116.329
Q07157	Tight junction protein ZO-1 OS=Homo sapiens GN=TJP1 PE=1 SV=3	1.43021	1	1	1	195.34
P15328	Folate receptor alpha OS=Homo sapiens GN=FOLR1 PE=1 SV=3	4.28016	1	1	1	29.799
Q14919-2	Isoform 2 of Dr1-associated corepressor OS=Homo sapiens GN=DRAP1	5.21327	1	1	1	23.133
Q8WVJ2	NudC domain-containing protein 2 OS=Homo sapiens GN=NUDCD2 PE=1 SV=1	7.00637	1	1	1	17.665
Q8NE71	ATP-binding cassette sub-family F member 1 OS=Homo sapiens GN=ABCF1 PE=1 SV=2	1.18343	1	1	1	95.866
P03928	ATP synthase protein 8 OS=Homo sapiens GN=MT-ATP8 PE=1 SV=1	29.4118	2	2	2	7.986
Q92530	Proteasome inhibitor PI31 subunit OS=Homo sapiens GN=PSMF1 PE=1 SV=2	5.53506	1	1	1	29.798
Q99549-2	Isoform 2 of M-phase phosphoprotein 8 OS=Homo sapiens GN=MPHOSPH8	1.61476	1	1	1	97.577
Q99733-2	Isoform 2 of Nucleosome assembly protein 1-like 4 OS=Homo sapiens GN=NAP1L4	8.54922	2	2	2	44.051
P31153	S-adenosylmethionine synthase isoform type-2 OS=Homo sapiens GN=MAT2A PE=1 SV=1	3.79747	1	1	1	43.633
Q9P2J5	Leucine--tRNA ligase, cytoplasmic OS=Homo sapiens GN=LARS PE=1 SV=2	2.12585	2	2	2	134.379
P61459	Pterin-4-alpha-carbinolamine dehydratase OS=Rattus norvegicus GN=Pcbd1 PE=1 SV=2	13.4615	1	1	1	11.992
Q5T9C2	Protein FAM102A OS=Homo sapiens GN=FAM102A PE=1 SV=2	4.94792	1	1	1	41.759
Q9H3P7	Golgi resident protein GCP60 OS=Homo sapiens GN=ACBD3 PE=1 SV=4	1.70455	1	1	1	60.556
Q14192	Four and a half LIM domains protein 2 OS=Homo sapiens GN=FHL2 PE=1 SV=3	10.3943	2	2	2	32.171
O14893	Gem-associated protein 2 OS=Homo sapiens GN=GEMIN2 PE=1 SV=1	11.7857	1	1	1	31.565
Q9P287-2	Isoform 2 of BRCA2 and CDKN1A-interacting protein OS=Homo sapiens GN=BCCIP	4.65839	1	1	1	36.192
Q99961	Endophilin-A2 OS=Homo sapiens GN=SH3GL1 PE=1 SV=1	3.80435	1	1	1	41.464
Q01082	Spectrin beta chain, non-erythrocytic 1 OS=Homo sapiens GN=SPTBN1 PE=1 SV=2	0.71912	1	1	1	274.439
Q8N1G4	Leucine-rich repeat-containing protein 47 OS=Homo sapiens GN=LRRC47 PE=1 SV=1	5.66038	2	2	2	63.434
Q5HYI8	Rab-like protein 3 OS=Homo sapiens GN=RABL3 PE=1 SV=1	4.66102	1	2	1	26.407
O76094	Signal recognition particle subunit SRP72 OS=Homo sapiens GN=SRP72 PE=1 SV=3	1.63934	1	1	1	74.56
Q9P2X0-2	Isoform 2 of Dolichol-phosphate mannosyltransferase subunit 3 OS=Homo sapiens GN=DPM3	8.19672	1	1	1	13.268
Q86VP6	Cullin-associated NEDD8-dissociated protein 1 OS=Homo sapiens GN=CAND1 PE=1 SV=2	0.894309	1	1	1	136.289
P09497	Clathrin light chain B OS=Homo sapiens GN=CLTB PE=1 SV=1	4.36681	1	1	1	25.175
Q9Y241-2	Isoform 2 of HIG1 domain family member 1A, mitochondrial OS=Homo sapiens GN=HIGD1A	20.5607	1	1	1	11.762
Q9NZM1	Myoferlin OS=Homo sapiens GN=MYOF PE=1 SV=1	0.970403	2	2	2	234.561
P13284	Gamma-interferon-inducible lysosomal thiol reductase OS=Homo sapiens GN=IFI30 PE=1 SV=3	8	2	2	2	27.945
Q5T0D9	Tumor protein p63-regulated gene 1-like protein OS=Homo sapiens GN=TPRG1L PE=1 SV=1	4.77941	1	1	1	30.193
Q8TBQ9	Protein kish-A OS=Homo sapiens GN=TMEM167A PE=1 SV=1	12.5	1	1	1	8.054
P05423	DNA-directed RNA polymerase III subunit RPC4 OS=Homo sapiens GN=POLR3D PE=1 SV=2	4.52261	1	1	1	44.368
Q99873	Protein arginine N-methyltransferase 1 OS=Homo sapiens GN=PRMT1 PE=1 SV=2	3.04709	1	1	1	41.489
O14980	Exportin-1 OS=Homo sapiens GN=XPO1 PE=1 SV=1	1.68067	1	1	1	123.306
Q86UD1	Out at first protein homolog OS=Homo sapiens GN=OAF PE=2 SV=1	4.0293	1	1	1	30.669
Q9Y296	Trafficking protein particle complex subunit 4 OS=Homo sapiens GN=TRAPPC4 PE=1 SV=1	6.39269	1	1	1	24.325
P35244	Replication protein A 14 kDa subunit OS=Homo sapiens GN=RPA3 PE=1 SV=1	14.0496	1	1	1	13.56
Q9BRT9	DNA replication complex GINS protein SLD5 OS=Homo sapiens GN=GINS4 PE=1 SV=1	6.27803	1	1	1	26.03
P78346-2	Isoform 2 of Ribonuclease P protein subunit p30 OS=Homo sapiens GN=RPP30	6.21118	1	1	1	35.542
Q15382	GTP-binding protein Rheb OS=Homo sapiens GN=RHEB PE=1 SV=1	9.23913	1	1	1	20.485
P50454	Serpin H1 OS=Homo sapiens GN=SERPINH1 PE=1 SV=2	3.11005	1	1	1	46.411
P30519	Heme oxygenase 2 OS=Homo sapiens GN=HMOX2 PE=1 SV=2	6.01266	1	1	1	36.01
P84090	Enhancer of rudimentary homolog OS=Homo sapiens GN=ERH PE=1 SV=1	16.3462	1	1	1	12.251
O43491	Band 4.1-like protein 2 OS=Homo sapiens GN=EPB41L2 PE=1 SV=1	1.49254	1	1	1	112.519
Q9UHA4	Ragulator complex protein LAMTOR3 OS=Homo sapiens GN=LAMTOR3 PE=1 SV=1	22.5806	1	1	1	13.614
Q16891	MICOS complex subunit MIC60 OS=Homo sapiens GN=IMMT PE=1 SV=1	2.90237	2	2	2	83.626
O15347	High mobility group protein B3 OS=Homo sapiens GN=HMGB3 PE=1 SV=4	11.5	3	4	1	22.965
O00203	AP-3 complex subunit beta-1 OS=Homo sapiens GN=AP3B1 PE=1 SV=3	1.73675	1	1	1	121.244
Q6NSW5	Putative protein FAM45B OS=Homo sapiens GN=FAM45BP PE=5 SV=1	2.52101	1	1	1	40.488
P28482	Mitogen-activated protein kinase 1 OS=Homo sapiens GN=MAPK1 PE=1 SV=3	2.5	1	1	1	41.363
Q3MIR4	Cell cycle control protein 50B OS=Homo sapiens GN=TMEM30B PE=1 SV=1	3.9886	1	1	1	38.916
Q96SB4-3	Isoform 1 of SRSF protein kinase 1 OS=Homo sapiens GN=SRPK1	1.69492	1	1	1	92.354
Q1DJF0	ATP-dependent RNA helicase DED1 OS=Coccidioides immitis (strain RS) GN=DED1 PE=3 SV=2	1.65414	1	1	1	71.094
P62875	DNA-directed RNA polymerases I, II, and III subunit RPABC5 OS=Homo sapiens GN=POLR2L PE=1 SV=1	13.4328	1	1	1	7.64
P39748	Flap endonuclease 1 OS=Homo sapiens GN=FEN1 PE=1 SV=1	8.94737	2	2	2	42.566
P54803	Galactocerebrosidase OS=Homo sapiens GN=GALC PE=1 SV=3	1.31387	1	1	1	77.015
Q8N668	COMM domain-containing protein 1 OS=Homo sapiens GN=COMMD1 PE=1 SV=1	11.0526	1	1	1	21.165
P78345	Ribonuclease P protein subunit p38 OS=Homo sapiens GN=RPP38 PE=1 SV=2	3.53357	1	1	1	31.815
Q13596-3	Isoform 3 of Sorting nexin-1 OS=Homo sapiens GN=SNX1	1.79533	1	1	1	63.043
Q6NWK2	AP-2 complex subunit mu-A OS=Danio rerio GN=ap2m1a PE=2 SV=1	3.66972	2	2	2	49.628
P07237	Protein disulfide-isomerase OS=Homo sapiens GN=P4HB PE=1 SV=3	1.5748	1	1	1	57.081
Q9Y371-2	Isoform 2 of Endophilin-B1 OS=Homo sapiens GN=SH3GLB1	5.44041	1	1	1	43.169
P55210-3	Isoform Alpha' of Caspase-7 OS=Homo sapiens GN=CASP7	2.38095	1	1	1	37.79
P20290	Transcription factor BTF3 OS=Homo sapiens GN=BTF3 PE=1 SV=1	10.6796	1	1	1	22.154
Q06265-2	Isoform 2 of Exosome complex component RRP45 OS=Homo sapiens GN=EXOSC9	2.19298	1	1	1	50.771
O43447	Peptidyl-prolyl cis-trans isomerase H OS=Homo sapiens GN=PPIH PE=1 SV=1	5.08475	1	1	1	19.196
Q8TDN6	Ribosome biogenesis protein BRX1 homolog OS=Homo sapiens GN=BRIX1 PE=1 SV=2	3.96601	2	2	2	41.375
Q9BUL9	Ribonuclease P protein subunit p25 OS=Homo sapiens GN=RPP25 PE=1 SV=1	5.52764	1	1	1	20.62
Q13131-2	Isoform 2 of 5'-AMP-activated protein kinase catalytic subunit alpha-1 OS=Homo sapiens GN=PRKAA1	1.39373	1	1	1	65.481
Q9Y5A9	YTH domain-containing family protein 2 OS=Homo sapiens GN=YTHDF2 PE=1 SV=2	2.24525	1	1	1	62.296
Q16775	Hydroxyacylglutathione hydrolase, mitochondrial OS=Homo sapiens GN=HAGH PE=1 SV=2	5.84416	2	2	2	33.784
P05141	ADP/ATP translocase 2 OS=Homo sapiens GN=SLC25A5 PE=1 SV=7	5.7047	2	2	2	32.831
Q70IA6-3	Isoform 3 of MOB kinase activator 2 OS=Homo sapiens GN=MOB2	5.22388	1	1	1	30.155
Q99735	Microsomal glutathione S-transferase 2 OS=Homo sapiens GN=MGST2 PE=1 SV=1	9.52381	1	1	1	16.61
Q9NR30	Nucleolar RNA helicase 2 OS=Homo sapiens GN=DDX21 PE=1 SV=5	1.40485	1	1	1	87.29
Q6WCQ1-2	Isoform 2 of Myosin phosphatase Rho-interacting protein OS=Homo sapiens GN=MPRIP	1.05973	1	1	1	118.03
Q9Y3E1	Hepatoma-derived growth factor-related protein 3 OS=Homo sapiens GN=HDGFRP3 PE=1 SV=1	3.94089	1	1	1	22.606
Q96JM3	Chromosome alignment-maintaining phosphoprotein 1 OS=Homo sapiens GN=CHAMP1 PE=1 SV=2	1.10837	1	1	1	89.043
Q04841	DNA-3-methyladenine glycosylase OS=Mus musculus GN=Mpg PE=2 SV=3	2.7027	1	1	1	36.449
Q5TZA2	Rootletin OS=Homo sapiens GN=CROCC PE=1 SV=1	0.743679	2	2	1	228.388
P42285	Superkiller viralicidic activity 2-like 2 OS=Homo sapiens GN=SKIV2L2 PE=1 SV=3	1.63148	1	1	1	117.729
P29590	Protein PML OS=Homo sapiens GN=PML PE=1 SV=3	1.5873	1	1	1	97.489
Q8TDX7	Serine/threonine-protein kinase Nek7 OS=Homo sapiens GN=NEK7 PE=1 SV=1	9.93377	2	2	2	34.528
Q5SW96	Low density lipoprotein receptor adapter protein 1 OS=Homo sapiens GN=LDLRAP1 PE=1 SV=3	3.8961	1	1	1	33.864
O55100	Synaptogyrin-1 OS=Mus musculus GN=Syngr1 PE=1 SV=2	5.12821	1	1	1	25.636
Q8NBF2	NHL repeat-containing protein 2 OS=Homo sapiens GN=NHLRC2 PE=1 SV=1	2.06612	1	1	1	79.393
Q9UIL1	Short coiled-coil protein OS=Homo sapiens GN=SCOC PE=1 SV=2	11.3208	1	1	1	18.034
P23193	Transcription elongation factor A protein 1 OS=Homo sapiens GN=TCEA1 PE=1 SV=2	4.31894	1	1	1	33.948
Q93052	Lipoma-preferred partner OS=Homo sapiens GN=LPP PE=1 SV=1	3.10458	1	1	1	65.704
Q9Y3C1	Nucleolar protein 16 OS=Homo sapiens GN=NOP16 PE=1 SV=2	12.9213	2	2	2	21.175
Q9D2R6	Cytochrome c oxidase assembly factor 3 homolog, mitochondrial OS=Mus musculus GN=Coa3 PE=1 SV=1	9.25926	1	1	1	11.979
Q9H5X1	MIP18 family protein FAM96A OS=Homo sapiens GN=FAM96A PE=1 SV=1	5.625	1	1	1	18.343
P0DME0	Protein SETSIP OS=Homo sapiens GN=SETSIP PE=1 SV=1	4.30464	1	1	1	34.861
O95861-2	Isoform 2 of 3'(2'),5'-bisphosphate nucleotidase 1 OS=Homo sapiens GN=BPNT1	7.07692	1	1	1	35.721
P15056	Serine/threonine-protein kinase B-raf OS=Homo sapiens GN=BRAF PE=1 SV=4	1.30548	1	1	1	84.384
P33316	Deoxyuridine 5'-triphosphate nucleotidohydrolase, mitochondrial OS=Homo sapiens GN=DUT PE=1 SV=4	3.1746	1	1	1	26.547
P55209	Nucleosome assembly protein 1-like 1 OS=Homo sapiens GN=NAP1L1 PE=1 SV=1	2.8133	1	1	1	45.346
P52788	Spermine synthase OS=Homo sapiens GN=SMS PE=1 SV=2	2.45902	1	1	1	41.242
Q53FT3	Protein Hikeshi OS=Homo sapiens GN=C11orf73 PE=1 SV=2	4.56853	1	1	1	21.614
Q13637	Ras-related protein Rab-32 OS=Homo sapiens GN=RAB32 PE=1 SV=3	4.88889	1	1	1	24.982
O14521	Succinate dehydrogenase [ubiquinone] cytochrome b small subunit, mitochondrial OS=Homo sapiens GN=SDHD PE=1 SV=1	16.3522	1	1	1	17.032
Q96I25	Splicing factor 45 OS=Homo sapiens GN=RBM17 PE=1 SV=1	2.49377	1	1	1	44.934
Q9NRN7	L-aminoadipate-semialdehyde dehydrogenase-phosphopantetheinyl transferase OS=Homo sapiens GN=AASDHPPT PE=1 SV=2	2.589	1	1	1	35.753
Q8WV24	Pleckstrin homology-like domain family A member 1 OS=Homo sapiens GN=PHLDA1 PE=1 SV=4	3.99002	2	2	1	44.988
P63220	40S ribosomal protein S21 OS=Homo sapiens GN=RPS21 PE=1 SV=1	10.8434	1	1	1	9.106
Q9BUE0	Mediator of RNA polymerase II transcription subunit 18 OS=Homo sapiens GN=MED18 PE=1 SV=1	5.76923	1	1	1	23.647
P51809-2	Isoform 2 of Vesicle-associated membrane protein 7 OS=Homo sapiens GN=VAMP7	3.46154	1	1	1	30.197
Q9BVJ7	Dual specificity protein phosphatase 23 OS=Homo sapiens GN=DUSP23 PE=1 SV=1	5.33333	1	1	1	16.578
Q01995	Transgelin OS=Homo sapiens GN=TAGLN PE=1 SV=4	4.47761	1	1	1	22.596
Q80YG3	Kelch domain-containing protein 1 OS=Mus musculus GN=Klhdc1 PE=2 SV=1	2.46305	1	1	1	46.8
Q9BRX8	Redox-regulatory protein FAM213A OS=Homo sapiens GN=FAM213A PE=1 SV=3	7.86026	1	1	1	25.747
Q8N5M4	Tetratricopeptide repeat protein 9C OS=Homo sapiens GN=TTC9C PE=1 SV=1	8.77193	1	1	1	20
O14773	Tripeptidyl-peptidase 1 OS=Homo sapiens GN=TPP1 PE=1 SV=2	2.48668	1	1	1	61.21
Q86SZ2	Trafficking protein particle complex subunit 6B OS=Homo sapiens GN=TRAPPC6B PE=1 SV=1	5.06329	1	1	1	17.971
Q14247-2	Isoform 2 of Src substrate cortactin OS=Homo sapiens GN=CTTN	2.83912	2	2	2	70.915
Q9H0R4	Haloacid dehalogenase-like hydrolase domain-containing protein 2 OS=Homo sapiens GN=HDHD2 PE=1 SV=1	11.1969	2	2	2	28.518
Q9H6T0	Epithelial splicing regulatory protein 2 OS=Homo sapiens GN=ESRP2 PE=1 SV=1	2.33838	2	2	1	78.351
Q7Z7H5	Transmembrane emp24 domain-containing protein 4 OS=Homo sapiens GN=TMED4 PE=1 SV=1	11.4537	2	2	2	25.926
Q96EP5	DAZ-associated protein 1 OS=Homo sapiens GN=DAZAP1 PE=1 SV=1	3.9312	1	1	1	43.356
Q5PGB6	Ribosomal RNA large subunit methyltransferase I OS=Salmonella paratyphi A (strain ATCC 9150 / SARB42) GN=rlmI PE=3 SV=1	4.4665	1	1	1	45.173
P50151	Guanine nucleotide-binding protein G(I)/G(S)/G(O) subunit gamma-10 OS=Homo sapiens GN=GNG10 PE=1 SV=1	19.1176	1	1	1	7.201
Q96KP4	Cytosolic non-specific dipeptidase OS=Homo sapiens GN=CNDP2 PE=1 SV=2	2.31579	1	1	1	52.845
P28838	Cytosol aminopeptidase OS=Homo sapiens GN=LAP3 PE=1 SV=3	1.54143	1	1	1	56.131
Q9Y285	Phenylalanine--tRNA ligase alpha subunit OS=Homo sapiens GN=FARSA PE=1 SV=3	2.75591	1	1	1	57.528
P00374	Dihydrofolate reductase OS=Homo sapiens GN=DHFR PE=1 SV=2	3.74332	1	1	1	21.439
P07738	Bisphosphoglycerate mutase OS=Homo sapiens GN=BPGM PE=1 SV=2	3.861	1	1	1	29.987
Q6I9Y2	THO complex subunit 7 homolog OS=Homo sapiens GN=THOC7 PE=1 SV=3	7.84314	1	1	1	23.728
Q9NQE9	Histidine triad nucleotide-binding protein 3 OS=Homo sapiens GN=HINT3 PE=1 SV=1	5.49451	1	1	1	20.348
Q9NZL9	Methionine adenosyltransferase 2 subunit beta OS=Homo sapiens GN=MAT2B PE=1 SV=1	3.59281	1	1	1	37.528
Q08257	Quinone oxidoreductase OS=Homo sapiens GN=CRYZ PE=1 SV=1	3.64742	1	1	1	35.185
Q66K74	Microtubule-associated protein 1S OS=Homo sapiens GN=MAP1S PE=1 SV=2	0.944287	1	1	1	112.142
P97376	Protein FRG1 OS=Mus musculus GN=Frg1 PE=1 SV=2	5.03876	1	1	1	29.109
O14964	Hepatocyte growth factor-regulated tyrosine kinase substrate OS=Homo sapiens GN=HGS PE=1 SV=1	1.4157	1	1	1	86.138
Q96S19	UPF0585 protein C16orf13 OS=Homo sapiens GN=C16orf13 PE=1 SV=2	3.92157	1	1	1	22.564
Q9H0W9	Ester hydrolase C11orf54 OS=Homo sapiens GN=C11orf54 PE=1 SV=1	9.20635	2	2	2	35.095
Q9NYU1	UDP-glucose:glycoprotein glucosyltransferase 2 OS=Homo sapiens GN=UGGT2 PE=1 SV=4	2.5066	2	2	1	174.624
P16035	Metalloproteinase inhibitor 2 OS=Homo sapiens GN=TIMP2 PE=1 SV=2	9.09091	1	1	1	24.383
Q9C0B1	Alpha-ketoglutarate-dependent dioxygenase FTO OS=Homo sapiens GN=FTO PE=1 SV=3	2.77228	1	1	1	58.245
Q7Z7N9	Transmembrane protein 179B OS=Homo sapiens GN=TMEM179B PE=1 SV=1	3.65297	1	1	1	23.535
P53680	AP-2 complex subunit sigma OS=Homo sapiens GN=AP2S1 PE=1 SV=2	4.92958	1	1	1	17.007
Q96KN1	Protein FAM84B OS=Homo sapiens GN=FAM84B PE=1 SV=1	8.70968	2	2	2	34.453
Q7Z4W1	L-xylulose reductase OS=Homo sapiens GN=DCXR PE=1 SV=2	4.91803	1	1	1	25.897
Q9NZJ9	Diphosphoinositol polyphosphate phosphohydrolase 2 OS=Homo sapiens GN=NUDT4 PE=1 SV=2	13.3333	2	2	2	20.293
Q9NQH7-3	Isoform 3 of Probable Xaa-Pro aminopeptidase 3 OS=Homo sapiens GN=XPNPEP3	9.35252	2	2	1	31.509
Q4L7K8	DNA polymerase IV OS=Staphylococcus haemolyticus (strain JCSC1435) GN=dinB PE=3 SV=1	1.95531	1	1	1	40.727
Q9BZM4	NKG2D ligand 3 OS=Homo sapiens GN=ULBP3 PE=1 SV=1	3.68852	1	1	1	27.931
Q96QK1	Vacuolar protein sorting-associated protein 35 OS=Homo sapiens GN=VPS35 PE=1 SV=2	1.13065	1	1	1	91.649
Q9UK45	U6 snRNA-associated Sm-like protein LSm7 OS=Homo sapiens GN=LSM7 PE=1 SV=1	7.76699	1	1	1	11.595
Q8IXM2-3	Isoform 3 of Chromatin complexes subunit BAP18 OS=Homo sapiens GN=BAP18	16.1458	1	1	1	19.948
P14209	CD99 antigen OS=Homo sapiens GN=CD99 PE=1 SV=1	5.94595	1	1	1	18.836
Q96QR8	Transcriptional activator protein Pur-beta OS=Homo sapiens GN=PURB PE=1 SV=3	2.5641	1	1	1	33.22
Q9Y5R8	Trafficking protein particle complex subunit 1 OS=Homo sapiens GN=TRAPPC1 PE=1 SV=1	5.51724	1	1	1	16.821
P55072	Transitional endoplasmic reticulum ATPase OS=Homo sapiens GN=VCP PE=1 SV=4	1.73697	1	1	1	89.266
P30408	Transmembrane 4 L6 family member 1 OS=Homo sapiens GN=TM4SF1 PE=1 SV=1	4.45545	1	1	1	21.617
P42574	Caspase-3 OS=Homo sapiens GN=CASP3 PE=1 SV=2	3.97112	1	1	1	31.587
Q9JHJ0	Tropomodulin-3 OS=Mus musculus GN=Tmod3 PE=1 SV=1	3.125	1	1	1	39.478
P0CR52	Pre-mRNA-splicing factor SLU7 OS=Cryptococcus neoformans var. neoformans serotype D (strain JEC21 / ATCC MYA-565) GN=SLU7 PE=3 SV=1	1.74216	1	1	1	65.32
P51878-5	Isoform 5 of Caspase-5 OS=Homo sapiens GN=CASP5	1.78971	1	1	1	51.145
F1M7Y5	Protein kinase C iota type OS=Rattus norvegicus GN=Prkci PE=1 SV=1	2.68456	1	1	1	68.232
Q13751	Laminin subunit beta-3 OS=Homo sapiens GN=LAMB3 PE=1 SV=1	2.4744	1	1	1	129.489
Q3B8N2	Galectin-9B OS=Homo sapiens GN=LGALS9B PE=1 SV=3	2.24719	1	1	1	39.635
Q92888-4	Isoform 4 of Rho guanine nucleotide exchange factor 1 OS=Homo sapiens GN=ARHGEF1	1.89873	1	1	1	105.788
Q99417	C-Myc-binding protein OS=Homo sapiens GN=MYCBP PE=1 SV=3	8.73786	1	1	1	11.959
Q9Y333	U6 snRNA-associated Sm-like protein LSm2 OS=Homo sapiens GN=LSM2 PE=1 SV=1	8.42105	1	1	1	10.828
Q7Z4F1	Low-density lipoprotein receptor-related protein 10 OS=Homo sapiens GN=LRP10 PE=1 SV=2	0.981767	1	1	1	76.145
P78347	General transcription factor II-I OS=Homo sapiens GN=GTF2I PE=1 SV=2	0.801603	1	1	1	112.346
Q92526	T-complex protein 1 subunit zeta-2 OS=Homo sapiens GN=CCT6B PE=1 SV=5	2.26415	1	1	1	57.785
P17706	Tyrosine-protein phosphatase non-receptor type 2 OS=Homo sapiens GN=PTPN2 PE=1 SV=2	4.57831	1	1	1	48.442
Q9BW71	HIRA-interacting protein 3 OS=Homo sapiens GN=HIRIP3 PE=1 SV=3	3.95683	1	2	1	61.92
Q9HD45	Transmembrane 9 superfamily member 3 OS=Homo sapiens GN=TM9SF3 PE=1 SV=2	1.35823	1	1	1	67.843
P62273	40S ribosomal protein S29 OS=Homo sapiens GN=RPS29 PE=1 SV=2	26.7857	2	2	2	6.672
Q9Y2S0	DNA-directed RNA polymerases I and III subunit RPAC2 OS=Homo sapiens GN=POLR1D PE=1 SV=1	8.27068	1	1	1	15.227
P32418	Sodium/calcium exchanger 1 OS=Homo sapiens GN=SLC8A1 PE=1 SV=3	1.95272	1	2	1	108.478
Q6UX04	Peptidyl-prolyl cis-trans isomerase CWC27 homolog OS=Homo sapiens GN=CWC27 PE=1 SV=1	3.17797	1	1	1	53.814
P26639	Threonine--tRNA ligase, cytoplasmic OS=Homo sapiens GN=TARS PE=1 SV=3	3.04288	1	1	1	83.382
P50281	Matrix metalloproteinase-14 OS=Homo sapiens GN=MMP14 PE=1 SV=3	1.54639	1	1	1	65.852
P54578	Ubiquitin carboxyl-terminal hydrolase 14 OS=Homo sapiens GN=USP14 PE=1 SV=3	1.417	1	1	1	56.033
Q9Y4E8	Ubiquitin carboxyl-terminal hydrolase 15 OS=Homo sapiens GN=USP15 PE=1 SV=3	1.42712	1	1	1	112.348
Q9H773	dCTP pyrophosphatase 1 OS=Homo sapiens GN=DCTPP1 PE=1 SV=1	7.05882	1	1	1	18.669
P55011	Solute carrier family 12 member 2 OS=Homo sapiens GN=SLC12A2 PE=1 SV=1	0.742574	1	1	1	131.364
Q9BUF7	Protein crumbs homolog 3 OS=Homo sapiens GN=CRB3 PE=1 SV=3	6.66667	1	1	1	12.846
Q12873-3	Isoform 3 of Chromodomain-helicase-DNA-binding protein 3 OS=Homo sapiens GN=CHD3	0.679942	1	1	1	232.891
Q13488	V-type proton ATPase 116 kDa subunit a isoform 3 OS=Homo sapiens GN=TCIRG1 PE=1 SV=3	2.53012	1	1	1	92.908
P62633-6	Isoform 6 of Cellular nucleic acid-binding protein OS=Homo sapiens GN=CNBP	4.46927	1	1	1	19.678
P11531	Dystrophin OS=Mus musculus GN=Dmd PE=1 SV=3	0.21751	1	1	1	425.566
P04498	DNA-binding protein OS=Human adenovirus A serotype 12 GN=DBP PE=3 SV=1	4.54545	1	1	1	54.963
Q53RY4	Keratinocyte-associated protein 3 OS=Homo sapiens GN=KRTCAP3 PE=2 SV=1	6.25	1	1	1	25.611
Q96CS7-2	Isoform 2 of Pleckstrin homology domain-containing family B member 2 OS=Homo sapiens GN=PLEKHB2	6.79612	2	2	2	34.133
P15151	Poliovirus receptor OS=Homo sapiens GN=PVR PE=1 SV=2	3.35731	1	1	1	45.274
Q8BR07-4	Isoform 4 of Protein bicaudal D homolog 1 OS=Mus musculus GN=Bicd1	0.801833	1	1	1	99.887
P53004	Biliverdin reductase A OS=Homo sapiens GN=BLVRA PE=1 SV=2	4.72973	1	1	1	33.407
Q9HCE7	E3 ubiquitin-protein ligase SMURF1 OS=Homo sapiens GN=SMURF1 PE=1 SV=2	1.0568	1	1	1	86.06
Q9H3M7	Thioredoxin-interacting protein OS=Homo sapiens GN=TXNIP PE=1 SV=1	3.83632	1	1	1	43.633
P17936-2	Isoform 2 of Insulin-like growth factor-binding protein 3 OS=Homo sapiens GN=IGFBP3	2.6936	1	1	1	32.202
Q0JRZ9	F-BAR domain only protein 2 OS=Homo sapiens GN=FCHO2 PE=1 SV=2	2.09877	1	1	1	88.869
Q9NZ56	Formin-2 OS=Homo sapiens GN=FMN2 PE=1 SV=4	0.406504	1	1	1	179.993
P04066	Tissue alpha-L-fucosidase OS=Homo sapiens GN=FUCA1 PE=1 SV=4	3.64807	1	1	1	53.655

## Sheet: Fraction 3 (1)
Uniprot Accession	Protein Description	Coverage	# Peptides	# PSMs	# Unique Peptides	MW [kDa]
P60710	Actin, cytoplasmic 1 OS=Mus musculus GN=Actb PE=1 SV=1	49.8667	23	42	23	41.71
P62424	60S ribosomal protein L7a OS=Homo sapiens GN=RPL7A PE=1 SV=2	52.2556	18	21	18	29.977
P62753	40S ribosomal protein S6 OS=Homo sapiens GN=RPS6 PE=1 SV=1	43.7751	13	17	13	28.663
P12429	Annexin A3 OS=Homo sapiens GN=ANXA3 PE=1 SV=3	49.8452	17	21	17	36.353
P11142	Heat shock cognate 71 kDa protein OS=Homo sapiens GN=HSPA8 PE=1 SV=1	26.935	18	22	9	70.854
P14618	Pyruvate kinase PKM OS=Homo sapiens GN=PKM PE=1 SV=4	34.275	18	24	18	57.9
P05787-2	Isoform 2 of Keratin, type II cytoskeletal 8 OS=Homo sapiens GN=KRT8	37.7691	22	24	18	56.573
P07355-2	Isoform 2 of Annexin A2 OS=Homo sapiens GN=ANXA2	58.2633	21	24	21	40.386
O60814	Histone H2B type 1-K OS=Homo sapiens GN=HIST1H2BK PE=1 SV=3	76.1905	16	25	3	13.882
Q8CGP0	Histone H2B type 3-B OS=Mus musculus GN=Hist3h2bb PE=1 SV=3	76.1905	15	26	4	13.9
P05783	Keratin, type I cytoskeletal 18 OS=Homo sapiens GN=KRT18 PE=1 SV=2	31.8605	19	21	15	48.029
P23528	Cofilin-1 OS=Homo sapiens GN=CFL1 PE=1 SV=3	59.0361	15	19	8	18.491
P61247	40S ribosomal protein S3a OS=Homo sapiens GN=RPS3A PE=1 SV=2	60.9848	20	21	20	29.926
P31947	14-3-3 protein sigma OS=Homo sapiens GN=SFN PE=1 SV=1	40.7258	14	18	9	27.757
P63104	14-3-3 protein zeta/delta OS=Homo sapiens GN=YWHAZ PE=1 SV=1	54.6939	17	22	11	27.728
P06899	Histone H2B type 1-J OS=Homo sapiens GN=HIST1H2BJ PE=1 SV=3	76.1905	15	24	1	13.896
P08727	Keratin, type I cytoskeletal 19 OS=Homo sapiens GN=KRT19 PE=1 SV=4	40.5	16	17	11	44.079
Q92520	Protein FAM3C OS=Homo sapiens GN=FAM3C PE=1 SV=1	48.8987	10	13	10	24.665
P31946-2	Isoform Short of 14-3-3 protein beta/alpha OS=Homo sapiens GN=YWHAB	50.8197	15	17	7	27.833
P62806	Histone H4 OS=Mus musculus GN=Hist1h4a PE=1 SV=2	66.9903	10	23	10	11.36
P09525	Annexin A4 OS=Homo sapiens GN=ANXA4 PE=1 SV=4	42.0063	13	14	13	35.86
P61981	14-3-3 protein gamma OS=Homo sapiens GN=YWHAG PE=1 SV=2	40.081	16	19	10	28.285
P62937	Peptidyl-prolyl cis-trans isomerase A OS=Homo sapiens GN=PPIA PE=1 SV=2	52.7273	12	25	12	18.001
P37837	Transaldolase OS=Homo sapiens GN=TALDO1 PE=1 SV=2	36.7953	13	15	13	37.516
O00299	Chloride intracellular channel protein 1 OS=Homo sapiens GN=CLIC1 PE=1 SV=4	55.1867	12	13	12	26.906
P27348	14-3-3 protein theta OS=Homo sapiens GN=YWHAQ PE=1 SV=1	45.3061	14	16	8	27.747
P0DMV9	Heat shock 70 kDa protein 1B OS=Homo sapiens GN=HSPA1B PE=1 SV=1	20.7488	13	15	9	70.009
P62281	40S ribosomal protein S11 OS=Mus musculus GN=Rps11 PE=1 SV=3	61.3924	12	12	12	18.419
P62979	Ubiquitin-40S ribosomal protein S27a OS=Homo sapiens GN=RPS27A PE=1 SV=2	67.3077	10	23	10	17.953
P35232	Prohibitin OS=Homo sapiens GN=PHB PE=1 SV=1	41.9118	14	15	14	29.786
P23396	40S ribosomal protein S3 OS=Homo sapiens GN=RPS3 PE=1 SV=2	65.4321	15	18	15	26.671
P21980	Protein-glutamine gamma-glutamyltransferase 2 OS=Homo sapiens GN=TGM2 PE=1 SV=2	25.3275	14	17	14	77.28
P04083	Annexin A1 OS=Homo sapiens GN=ANXA1 PE=1 SV=2	38.1503	12	13	12	38.69
P40429	60S ribosomal protein L13a OS=Homo sapiens GN=RPL13A PE=1 SV=2	38.9163	11	18	11	23.562
P54652	Heat shock-related 70 kDa protein 2 OS=Homo sapiens GN=HSPA2 PE=1 SV=1	18.7793	11	12	2	69.978
P10126	Elongation factor 1-alpha 1 OS=Mus musculus GN=Eef1a1 PE=1 SV=3	21.4286	13	15	13	50.082
P35908	Keratin, type II cytoskeletal 2 epidermal OS=Homo sapiens GN=KRT2 PE=1 SV=2	24.1002	13	13	7	65.393
P62241	40S ribosomal protein S8 OS=Homo sapiens GN=RPS8 PE=1 SV=2	48.5577	12	13	12	24.19
O95336	6-phosphogluconolactonase OS=Homo sapiens GN=PGLS PE=1 SV=2	46.5116	10	15	10	27.53
P43277	Histone H1.3 OS=Mus musculus GN=Hist1h1d PE=1 SV=2	39.819	10	10	3	22.086
P04406	Glyceraldehyde-3-phosphate dehydrogenase OS=Homo sapiens GN=GAPDH PE=1 SV=3	27.4627	9	10	9	36.03
P68433	Histone H3.1 OS=Mus musculus GN=Hist1h3a PE=1 SV=2	50.7353	9	14	9	15.394
P09429	High mobility group protein B1 OS=Homo sapiens GN=HMGB1 PE=1 SV=3	53.9535	15	17	11	24.878
P02545	Prelamin-A/C OS=Homo sapiens GN=LMNA PE=1 SV=1	23.0422	11	12	11	74.095
P62269	40S ribosomal protein S18 OS=Homo sapiens GN=RPS18 PE=1 SV=3	44.0789	12	12	12	17.708
P15559	NAD(P)H dehydrogenase [quinone] 1 OS=Homo sapiens GN=NQO1 PE=1 SV=1	30.6569	10	12	10	30.848
P60981	Destrin OS=Homo sapiens GN=DSTN PE=1 SV=3	40.6061	11	14	8	18.493
P15880	40S ribosomal protein S2 OS=Homo sapiens GN=RPS2 PE=1 SV=2	30.0341	10	13	10	31.305
P02538	Keratin, type II cytoskeletal 6A OS=Homo sapiens GN=KRT6A PE=1 SV=3	23.227	13	13	2	60.008
P62826	GTP-binding nuclear protein Ran OS=Homo sapiens GN=RAN PE=1 SV=3	31.4815	8	8	8	24.408
P04264	Keratin, type II cytoskeletal 1 OS=Homo sapiens GN=KRT1 PE=1 SV=6	22.5155	11	11	8	65.999
P29373	Cellular retinoic acid-binding protein 2 OS=Homo sapiens GN=CRABP2 PE=1 SV=2	81.1594	10	11	10	15.683
P26373	60S ribosomal protein L13 OS=Homo sapiens GN=RPL13 PE=1 SV=4	42.654	10	11	10	24.247
P61006	Ras-related protein Rab-8A OS=Homo sapiens GN=RAB8A PE=1 SV=1	44.9275	10	12	7	23.653
P35527	Keratin, type I cytoskeletal 9 OS=Homo sapiens GN=KRT9 PE=1 SV=3	19.5827	8	8	8	62.027
P18669	Phosphoglycerate mutase 1 OS=Homo sapiens GN=PGAM1 PE=1 SV=2	27.5591	6	8	6	28.786
P51148-2	Isoform 2 of Ras-related protein Rab-5C OS=Homo sapiens GN=RAB5C	36.1446	9	11	7	27.019
Q9Y281	Cofilin-2 OS=Homo sapiens GN=CFL2 PE=1 SV=1	29.5181	8	10	1	18.725
P04259	Keratin, type II cytoskeletal 6B OS=Homo sapiens GN=KRT6B PE=1 SV=5	21.6312	12	12	1	60.03
Q9Y696	Chloride intracellular channel protein 4 OS=Homo sapiens GN=CLIC4 PE=1 SV=4	41.8972	10	14	10	28.754
P04792	Heat shock protein beta-1 OS=Homo sapiens GN=HSPB1 PE=1 SV=2	39.5122	7	7	7	22.768
P15311	Ezrin OS=Homo sapiens GN=EZR PE=1 SV=4	16.5529	13	14	9	69.37
P62258	14-3-3 protein epsilon OS=Homo sapiens GN=YWHAE PE=1 SV=1	34.1176	8	9	6	29.155
O43399-7	Isoform 7 of Tumor protein D54 OS=Homo sapiens GN=TPD52L2	47.5983	10	10	10	24.839
P60174	Triosephosphate isomerase OS=Homo sapiens GN=TPI1 PE=1 SV=3	27.2727	7	8	7	30.772
Q9UL46	Proteasome activator complex subunit 2 OS=Homo sapiens GN=PSME2 PE=1 SV=4	25.523	8	10	8	27.384
P35221-2	Isoform 2 of Catenin alpha-1 OS=Homo sapiens GN=CTNNA1	7.95699	9	9	9	102.571
P15941-2	Isoform 2 of Mucin-1 OS=Homo sapiens GN=MUC1	5.61709	7	11	7	122.868
P16401	Histone H1.5 OS=Homo sapiens GN=HIST1H1B PE=1 SV=3	32.3009	9	9	5	22.566
Q06830	Peroxiredoxin-1 OS=Homo sapiens GN=PRDX1 PE=1 SV=1	45.2261	12	12	10	22.096
P62704	40S ribosomal protein S4, X isoform OS=Mesocricetus auratus GN=RPS4X PE=2 SV=2	37.6426	12	12	12	29.579
Q04917	14-3-3 protein eta OS=Homo sapiens GN=YWHAH PE=1 SV=4	33.7398	9	11	4	28.201
P63000-2	Isoform B of Ras-related C3 botulinum toxin substrate 1 OS=Homo sapiens GN=RAC1	41.2322	11	14	6	23.452
P06703	Protein S100-A6 OS=Homo sapiens GN=S100A6 PE=1 SV=1	51.1111	9	10	9	10.173
P10301	Ras-related protein R-Ras OS=Homo sapiens GN=RRAS PE=1 SV=1	49.0826	9	9	8	23.466
P13645	Keratin, type I cytoskeletal 10 OS=Homo sapiens GN=KRT10 PE=1 SV=6	17.9795	8	8	8	58.792
P16402	Histone H1.3 OS=Homo sapiens GN=HIST1H1D PE=1 SV=2	26.2443	7	7	1	22.336
P30041	Peroxiredoxin-6 OS=Homo sapiens GN=PRDX6 PE=1 SV=3	41.5179	10	10	10	25.019
P37802-2	Isoform 2 of Transgelin-2 OS=Homo sapiens GN=TAGLN2	39.0909	8	12	8	24.438
P18124	60S ribosomal protein L7 OS=Homo sapiens GN=RPL7 PE=1 SV=1	27.4194	8	10	8	29.207
P13647	Keratin, type II cytoskeletal 5 OS=Homo sapiens GN=KRT5 PE=1 SV=3	13.5593	9	10	4	62.34
Q76KA2	60S ribosomal protein L30 OS=Macaca fascicularis GN=RPL30 PE=3 SV=3	66.9565	8	8	8	12.776
P35268	60S ribosomal protein L22 OS=Homo sapiens GN=RPL22 PE=1 SV=2	30.4688	5	5	5	14.778
P46777	60S ribosomal protein L5 OS=Homo sapiens GN=RPL5 PE=1 SV=3	38.7205	10	11	10	34.341
P26583	High mobility group protein B2 OS=Homo sapiens GN=HMGB2 PE=1 SV=2	46.4115	11	12	7	24.019
Q15907	Ras-related protein Rab-11B OS=Homo sapiens GN=RAB11B PE=1 SV=4	32.1101	8	9	8	24.473
P08779	Keratin, type I cytoskeletal 16 OS=Homo sapiens GN=KRT16 PE=1 SV=4	13.3192	6	6	2	51.236
Q2KJ93	Cell division control protein 42 homolog OS=Bos taurus GN=CDC42 PE=1 SV=1	25.1309	6	8	5	21.245
P07900-2	Isoform 2 of Heat shock protein HSP 90-alpha OS=Homo sapiens GN=HSP90AA1	11.3583	9	13	5	98.099
P26641-2	Isoform 2 of Elongation factor 1-gamma OS=Homo sapiens GN=EEF1G	17.4538	8	9	8	56.114
P07737	Profilin-1 OS=Homo sapiens GN=PFN1 PE=1 SV=2	46.4286	7	7	7	15.045
P62820	Ras-related protein Rab-1A OS=Homo sapiens GN=RAB1A PE=1 SV=3	34.6341	7	10	3	22.663
P46781	40S ribosomal protein S9 OS=Homo sapiens GN=RPS9 PE=1 SV=3	49.4845	13	13	13	22.578
P12004	Proliferating cell nuclear antigen OS=Homo sapiens GN=PCNA PE=1 SV=1	19.5402	5	6	5	28.75
P60660	Myosin light polypeptide 6 OS=Homo sapiens GN=MYL6 PE=1 SV=2	45.6954	7	8	7	16.919
P61106	Ras-related protein Rab-14 OS=Homo sapiens GN=RAB14 PE=1 SV=4	39.0698	8	9	7	23.882
P47756-2	Isoform 2 of F-actin-capping protein subunit beta OS=Homo sapiens GN=CAPZB	24.6324	8	9	8	30.609
P83731	60S ribosomal protein L24 OS=Homo sapiens GN=RPL24 PE=1 SV=1	37.5796	7	8	7	17.768
P00558	Phosphoglycerate kinase 1 OS=Homo sapiens GN=PGK1 PE=1 SV=3	40.2878	13	13	13	44.586
P13646	Keratin, type I cytoskeletal 13 OS=Homo sapiens GN=KRT13 PE=1 SV=4	15.2838	6	7	3	49.557
P50914	60S ribosomal protein L14 OS=Homo sapiens GN=RPL14 PE=1 SV=4	34.4186	8	9	8	23.417
P62249	40S ribosomal protein S16 OS=Homo sapiens GN=RPS16 PE=1 SV=2	45.2055	7	7	7	16.435
Q07020	60S ribosomal protein L18 OS=Homo sapiens GN=RPL18 PE=1 SV=2	33.5106	7	9	7	21.621
P00338-3	Isoform 3 of L-lactate dehydrogenase A chain OS=Homo sapiens GN=LDHA	15.2355	6	6	6	39.812
P08865	40S ribosomal protein SA OS=Homo sapiens GN=RPSA PE=1 SV=4	22.0339	6	7	6	32.833
P07339	Cathepsin D OS=Homo sapiens GN=CTSD PE=1 SV=1	17.4757	6	9	6	44.524
P46782	40S ribosomal protein S5 OS=Homo sapiens GN=RPS5 PE=1 SV=4	29.902	9	10	9	22.862
P27635	60S ribosomal protein L10 OS=Homo sapiens GN=RPL10 PE=1 SV=4	35.514	7	7	7	24.588
P47914	60S ribosomal protein L29 OS=Homo sapiens GN=RPL29 PE=1 SV=2	30.1887	7	7	7	17.741
P84098	60S ribosomal protein L19 OS=Homo sapiens GN=RPL19 PE=1 SV=1	20.4082	6	6	6	23.451
P02769	Serum albumin OS=Bos taurus GN=ALB PE=1 SV=4	14.0033	9	9	9	69.248
P19013	Keratin, type II cytoskeletal 4 OS=Homo sapiens GN=KRT4 PE=1 SV=4	14.6067	8	8	6	57.25
P02649	Apolipoprotein E OS=Homo sapiens GN=APOE PE=1 SV=1	19.2429	5	5	5	36.132
P62906	60S ribosomal protein L10a OS=Homo sapiens GN=RPL10A PE=1 SV=2	45.6221	10	13	10	24.816
Q53H96	Pyrroline-5-carboxylate reductase 3 OS=Homo sapiens GN=PYCRL PE=1 SV=3	19.708	5	6	5	28.645
Q08380	Galectin-3-binding protein OS=Homo sapiens GN=LGALS3BP PE=1 SV=1	11.1111	6	7	6	65.289
P05187	Alkaline phosphatase, placental type OS=Homo sapiens GN=ALPP PE=1 SV=2	13.4579	6	6	1	57.917
P10696	Alkaline phosphatase, placental-like OS=Homo sapiens GN=ALPPL2 PE=2 SV=4	13.5338	6	6	1	57.341
P11234-2	Isoform 2 of Ras-related protein Ral-B OS=Homo sapiens GN=RALB	28.5088	8	8	6	25.95
P51153	Ras-related protein Rab-13 OS=Homo sapiens GN=RAB13 PE=1 SV=1	33.4975	6	7	4	22.76
P07437	Tubulin beta chain OS=Homo sapiens GN=TUBB PE=1 SV=2	9.90991	5	7	2	49.639
P62197	26S protease regulatory subunit 8 OS=Sus scrofa GN=PSMC5 PE=2 SV=1	20.4433	7	7	6	45.597
O75787	Renin receptor OS=Homo sapiens GN=ATP6AP2 PE=1 SV=2	19.7143	7	7	7	38.983
P42677	40S ribosomal protein S27 OS=Homo sapiens GN=RPS27 PE=1 SV=3	40.4762	4	5	4	9.455
P62263	40S ribosomal protein S14 OS=Homo sapiens GN=RPS14 PE=1 SV=3	33.7748	6	9	6	16.263
Q13421-2	Isoform 3 of Mesothelin OS=Homo sapiens GN=MSLN	11.8902	7	10	7	71.447
O14828	Secretory carrier-associated membrane protein 3 OS=Homo sapiens GN=SCAMP3 PE=1 SV=3	14.121	5	5	5	38.262
P61586	Transforming protein RhoA OS=Homo sapiens GN=RHOA PE=1 SV=1	30.0518	5	8	2	21.754
Q14019	Coactosin-like protein OS=Homo sapiens GN=COTL1 PE=1 SV=3	30.9859	7	7	7	15.935
P49207	60S ribosomal protein L34 OS=Homo sapiens GN=RPL34 PE=1 SV=3	40.1709	7	7	7	13.284
P08238	Heat shock protein HSP 90-beta OS=Homo sapiens GN=HSP90AB1 PE=1 SV=4	9.11602	6	11	2	83.212
P08729	Keratin, type II cytoskeletal 7 OS=Homo sapiens GN=KRT7 PE=1 SV=5	8.95522	5	5	2	51.354
P02533	Keratin, type I cytoskeletal 14 OS=Homo sapiens GN=KRT14 PE=1 SV=4	13.3475	5	5	1	51.529
P78371	T-complex protein 1 subunit beta OS=Homo sapiens GN=CCT2 PE=1 SV=4	16.2617	7	7	7	57.452
P46779-3	Isoform 3 of 60S ribosomal protein L28 OS=Homo sapiens GN=RPL28	30.1775	7	7	7	19.136
P09211	Glutathione S-transferase P OS=Homo sapiens GN=GSTP1 PE=1 SV=2	36.1905	6	8	6	23.341
P22087	rRNA 2'-O-methyltransferase fibrillarin OS=Homo sapiens GN=FBL PE=1 SV=2	8.09969	4	4	4	33.763
Q15149-4	Isoform 4 of Plectin OS=Homo sapiens GN=PLEC	1.78139	7	7	3	515.884
P08758	Annexin A5 OS=Homo sapiens GN=ANXA5 PE=1 SV=2	20.625	8	9	8	35.914
P68371	Tubulin beta-4B chain OS=Homo sapiens GN=TUBB4B PE=1 SV=1	13.2584	6	8	3	49.799
A5A6J7	Ras-related protein Rap-1b OS=Pan troglodytes GN=RAP1B PE=2 SV=1	21.7391	6	6	6	20.812
P62070-4	Isoform 4 of Ras-related protein R-Ras2 OS=Homo sapiens GN=RRAS2	21.9048	4	4	3	24.18
Q9Y2Q3-2	Isoform 2 of Glutathione S-transferase kappa 1 OS=Homo sapiens GN=GSTK1	9.92908	4	6	4	31.546
P60866-2	Isoform 2 of 40S ribosomal protein S20 OS=Homo sapiens GN=RPS20	33.0986	5	6	5	15.995
P0C0S5	Histone H2A.Z OS=Homo sapiens GN=H2AFZ PE=1 SV=2	40.625	5	7	4	13.545
P00568	Adenylate kinase isoenzyme 1 OS=Homo sapiens GN=AK1 PE=1 SV=3	24.7423	6	6	6	21.621
P55327-3	Isoform 3 of Tumor protein D52 OS=Homo sapiens GN=TPD52	22.9839	5	5	5	26.367
Q9NUQ9	Protein FAM49B OS=Homo sapiens GN=FAM49B PE=1 SV=1	20.0617	6	8	6	36.725
P35080-2	Isoform IIb of Profilin-2 OS=Homo sapiens GN=PFN2	25	4	5	2	15.078
P61353	60S ribosomal protein L27 OS=Homo sapiens GN=RPL27 PE=1 SV=2	37.5	6	8	6	15.788
Q99497	Protein deglycase DJ-1 OS=Homo sapiens GN=PARK7 PE=1 SV=2	43.9153	7	7	7	19.878
Q13185	Chromobox protein homolog 3 OS=Homo sapiens GN=CBX3 PE=1 SV=4	15.847	4	4	4	20.798
P62244	40S ribosomal protein S15a OS=Homo sapiens GN=RPS15A PE=1 SV=2	33.0769	5	6	5	14.83
P84095	Rho-related GTP-binding protein RhoG OS=Homo sapiens GN=RHOG PE=1 SV=1	25.6545	3	4	2	21.295
P62917	60S ribosomal protein L8 OS=Homo sapiens GN=RPL8 PE=1 SV=2	20.2335	6	7	6	28.007
P06493	Cyclin-dependent kinase 1 OS=Homo sapiens GN=CDK1 PE=1 SV=3	20.202	5	5	4	34.074
O15144	Actin-related protein 2/3 complex subunit 2 OS=Homo sapiens GN=ARPC2 PE=1 SV=1	20	6	6	6	34.311
P19338	Nucleolin OS=Homo sapiens GN=NCL PE=1 SV=3	6.61972	4	4	4	76.568
P80188	Neutrophil gelatinase-associated lipocalin OS=Homo sapiens GN=LCN2 PE=1 SV=2	26.7677	6	8	6	22.574
P11233	Ras-related protein Ral-A OS=Homo sapiens GN=RALA PE=1 SV=1	30.5825	5	5	3	23.552
P06733	Alpha-enolase OS=Homo sapiens GN=ENO1 PE=1 SV=2	12.4424	6	6	6	47.139
P04075-2	Isoform 2 of Fructose-bisphosphate aldolase A OS=Homo sapiens GN=ALDOA	13.6364	6	6	6	45.232
O43707	Alpha-actinin-4 OS=Homo sapiens GN=ACTN4 PE=1 SV=2	6.36663	5	7	1	104.788
P62277	40S ribosomal protein S13 OS=Homo sapiens GN=RPS13 PE=1 SV=2	29.8013	5	5	5	17.212
P50991	T-complex protein 1 subunit delta OS=Homo sapiens GN=CCT4 PE=1 SV=4	19.4805	8	9	8	57.888
P36578	60S ribosomal protein L4 OS=Homo sapiens GN=RPL4 PE=1 SV=5	15.6909	7	7	7	47.667
P35080	Profilin-2 OS=Homo sapiens GN=PFN2 PE=1 SV=3	17.1429	3	4	1	15.036
P21589	5'-nucleotidase OS=Homo sapiens GN=NT5E PE=1 SV=1	7.66551	5	6	5	63.327
P30050	60S ribosomal protein L12 OS=Homo sapiens GN=RPL12 PE=1 SV=1	29.0909	4	6	4	17.808
P16104	Histone H2AX OS=Homo sapiens GN=H2AFX PE=1 SV=2	18.8811	4	6	2	15.135
Q13247	Serine/arginine-rich splicing factor 6 OS=Homo sapiens GN=SRSF6 PE=1 SV=2	13.3721	5	5	5	39.563
Q9HBH0	Rho-related GTP-binding protein RhoF OS=Homo sapiens GN=RHOF PE=1 SV=1	36.9668	6	6	6	23.61
Q07955	Serine/arginine-rich splicing factor 1 OS=Homo sapiens GN=SRSF1 PE=1 SV=2	20.9677	5	6	5	27.728
P01116-2	Isoform 2B of GTPase KRas OS=Homo sapiens GN=KRAS	27.1277	4	5	3	21.411
P61026	Ras-related protein Rab-10 OS=Homo sapiens GN=RAB10 PE=1 SV=1	27.5	5	7	3	22.527
P61256	60S ribosomal protein L26 OS=Macaca fascicularis GN=RPL26 PE=2 SV=1	30.3448	6	6	6	17.248
P16152	Carbonyl reductase [NADPH] 1 OS=Homo sapiens GN=CBR1 PE=1 SV=3	24.5487	6	6	6	30.356
P21333	Filamin-A OS=Homo sapiens GN=FLNA PE=1 SV=4	1.88893	5	5	3	280.564
P37108	Signal recognition particle 14 kDa protein OS=Homo sapiens GN=SRP14 PE=1 SV=2	19.1176	4	4	4	14.561
O43240	Kallikrein-10 OS=Homo sapiens GN=KLK10 PE=1 SV=3	14.1304	4	5	4	30.15
A5A6M0	Keratin, type I cytoskeletal 17 OS=Pan troglodytes GN=KRT17 PE=2 SV=1	9.25926	4	4	1	48.091
Q9H0U4	Ras-related protein Rab-1B OS=Homo sapiens GN=RAB1B PE=1 SV=1	32.8358	6	10	2	22.157
P45973	Chromobox protein homolog 5 OS=Homo sapiens GN=CBX5 PE=1 SV=1	22.5131	6	6	6	22.211
O00560	Syntenin-1 OS=Homo sapiens GN=SDCBP PE=1 SV=1	19.1275	6	7	6	32.424
P20340	Ras-related protein Rab-6A OS=Homo sapiens GN=RAB6A PE=1 SV=3	31.25	7	8	6	23.578
P52565	Rho GDP-dissociation inhibitor 1 OS=Homo sapiens GN=ARHGDIA PE=1 SV=3	22.549	5	5	5	23.193
P62081	40S ribosomal protein S7 OS=Homo sapiens GN=RPS7 PE=1 SV=1	22.1649	7	7	7	22.113
P30043	Flavin reductase (NADPH) OS=Homo sapiens GN=BLVRB PE=1 SV=3	18.932	3	5	3	22.105
P61019	Ras-related protein Rab-2A OS=Homo sapiens GN=RAB2A PE=1 SV=1	26.4151	5	5	5	23.531
P59998-3	Isoform 3 of Actin-related protein 2/3 complex subunit 4 OS=Homo sapiens GN=ARPC4	25.1337	5	5	5	21.574
P21926	CD9 antigen OS=Homo sapiens GN=CD9 PE=1 SV=4	15.3509	7	7	7	25.399
P14923	Junction plakoglobin OS=Homo sapiens GN=JUP PE=1 SV=3	8.99329	6	6	5	81.693
P15153	Ras-related C3 botulinum toxin substrate 2 OS=Homo sapiens GN=RAC2 PE=1 SV=1	28.125	6	7	1	21.415
Q15286	Ras-related protein Rab-35 OS=Homo sapiens GN=RAB35 PE=1 SV=1	21.393	4	6	2	23.011
P49368	T-complex protein 1 subunit gamma OS=Homo sapiens GN=CCT3 PE=1 SV=4	9.17431	5	5	5	60.495
O95833	Chloride intracellular channel protein 3 OS=Homo sapiens GN=CLIC3 PE=1 SV=2	25.4237	5	6	5	26.632
P31949	Protein S100-A11 OS=Homo sapiens GN=S100A11 PE=1 SV=2	40.9524	5	7	5	11.733
P35998	26S protease regulatory subunit 7 OS=Homo sapiens GN=PSMC2 PE=1 SV=3	9.93072	4	4	4	48.603
P12814-4	Isoform 4 of Alpha-actinin-1 OS=Homo sapiens GN=ACTN1	6.23656	5	6	1	107.074
P20339	Ras-related protein Rab-5A OS=Homo sapiens GN=RAB5A PE=1 SV=2	23.7209	4	4	2	23.644
O75367	Core histone macro-H2A.1 OS=Homo sapiens GN=H2AFY PE=1 SV=4	11.2903	5	5	5	39.592
P61313	60S ribosomal protein L15 OS=Homo sapiens GN=RPL15 PE=1 SV=2	26.4706	6	6	6	24.131
Q9NZA1	Chloride intracellular channel protein 5 OS=Homo sapiens GN=CLIC5 PE=1 SV=3	12.1951	5	5	5	46.474
P08708	40S ribosomal protein S17 OS=Homo sapiens GN=RPS17 PE=1 SV=2	22.963	4	4	4	15.54
P35241-5	Isoform 5 of Radixin OS=Homo sapiens GN=RDX	9.76821	6	7	2	71.005
Q7RTV0	PHD finger-like domain-containing protein 5A OS=Homo sapiens GN=PHF5A PE=1 SV=1	40	4	4	4	12.397
P13987	CD59 glycoprotein OS=Homo sapiens GN=CD59 PE=1 SV=1	25.7812	6	6	6	14.168
P05784	Keratin, type I cytoskeletal 18 OS=Mus musculus GN=Krt18 PE=1 SV=5	12.0567	5	6	1	47.509
Q9Y230	RuvB-like 2 OS=Homo sapiens GN=RUVBL2 PE=1 SV=3	12.527	5	5	5	51.125
Q9H9B4	Sideroflexin-1 OS=Homo sapiens GN=SFXN1 PE=1 SV=4	14.9068	4	4	3	35.596
O75369-8	Isoform 8 of Filamin-B OS=Homo sapiens GN=FLNB	3.03836	7	7	5	281.459
P05388	60S acidic ribosomal protein P0 OS=Homo sapiens GN=RPLP0 PE=1 SV=1	9.46372	3	4	3	34.252
P23526	Adenosylhomocysteinase OS=Homo sapiens GN=AHCY PE=1 SV=4	9.72222	4	4	4	47.685
P48444	Coatomer subunit delta OS=Homo sapiens GN=ARCN1 PE=1 SV=1	11.7417	7	7	7	57.174
Q02543	60S ribosomal protein L18a OS=Homo sapiens GN=RPL18A PE=1 SV=2	30.6818	6	6	6	20.749
Q6RW13	Type-1 angiotensin II receptor-associated protein OS=Homo sapiens GN=AGTRAP PE=1 SV=1	29.5597	3	3	3	17.408
Q15365	Poly(rC)-binding protein 1 OS=Homo sapiens GN=PCBP1 PE=1 SV=2	10.6742	3	3	2	37.474
P63010-2	Isoform 2 of AP-2 complex subunit beta OS=Homo sapiens GN=AP2B1	5.57308	5	5	5	105.625
P61204	ADP-ribosylation factor 3 OS=Homo sapiens GN=ARF3 PE=1 SV=2	23.7569	4	5	2	20.588
Q1E5N0	Histone H2B OS=Coccidioides immitis (strain RS) GN=HTB1 PE=3 SV=1	19.4245	4	8	1	14.862
P0C0S8	Histone H2A type 1 OS=Homo sapiens GN=HIST1H2AG PE=1 SV=2	34.6154	5	8	1	14.083
P60900	Proteasome subunit alpha type-6 OS=Homo sapiens GN=PSMA6 PE=1 SV=1	20.3252	4	4	4	27.382
Q9H6S3-3	Isoform 3 of Epidermal growth factor receptor kinase substrate 8-like protein 2 OS=Homo sapiens GN=EPS8L2	9.43912	7	7	7	82.271
P61225	Ras-related protein Rap-2b OS=Homo sapiens GN=RAP2B PE=1 SV=1	26.776	4	4	4	20.491
P84085	ADP-ribosylation factor 5 OS=Homo sapiens GN=ARF5 PE=1 SV=2	17.2222	3	4	1	20.517
P18621-3	Isoform 3 of 60S ribosomal protein L17 OS=Homo sapiens GN=RPL17	17.9825	5	6	5	26.356
P10599	Thioredoxin OS=Homo sapiens GN=TXN PE=1 SV=3	31.4286	3	4	3	11.73
Q8IUE6	Histone H2A type 2-B OS=Homo sapiens GN=HIST2H2AB PE=1 SV=3	28.4615	6	9	3	13.987
P30044	Peroxiredoxin-5, mitochondrial OS=Homo sapiens GN=PRDX5 PE=1 SV=4	21.9626	4	5	4	22.073
P20029	78 kDa glucose-regulated protein OS=Mus musculus GN=Hspa5 PE=1 SV=3	6.56489	3	3	1	72.377
O00151	PDZ and LIM domain protein 1 OS=Homo sapiens GN=PDLIM1 PE=1 SV=4	23.7082	6	6	6	36.049
O43760-2	Isoform 2 of Synaptogyrin-2 OS=Homo sapiens GN=SYNGR2	13.8182	4	5	4	30.355
P62879	Guanine nucleotide-binding protein G(I)/G(S)/G(T) subunit beta-2 OS=Homo sapiens GN=GNB2 PE=1 SV=3	10.2941	3	3	2	37.307
Q03135	Caveolin-1 OS=Homo sapiens GN=CAV1 PE=1 SV=4	19.6629	4	4	4	20.458
O15305	Phosphomannomutase 2 OS=Homo sapiens GN=PMM2 PE=1 SV=1	20.7317	5	5	5	28.064
Q9BUL8	Programmed cell death protein 10 OS=Homo sapiens GN=PDCD10 PE=1 SV=1	22.1698	5	5	5	24.686
P17931	Galectin-3 OS=Homo sapiens GN=LGALS3 PE=1 SV=5	21.6	5	5	5	26.136
P30427-2	Isoform 2 of Plectin OS=Rattus norvegicus GN=Plec	1.45246	5	5	1	516.932
P35579	Myosin-9 OS=Homo sapiens GN=MYH9 PE=1 SV=4	2.39796	5	5	5	226.392
P62266	40S ribosomal protein S23 OS=Homo sapiens GN=RPS23 PE=1 SV=3	31.4685	4	4	4	15.798
Q14847-2	Isoform 2 of LIM and SH3 domain protein 1 OS=Homo sapiens GN=LASP1	14.2415	4	4	4	35.991
P46778	60S ribosomal protein L21 OS=Homo sapiens GN=RPL21 PE=1 SV=2	16.25	3	3	3	18.553
Q00839	Heterogeneous nuclear ribonucleoprotein U OS=Homo sapiens GN=HNRNPU PE=1 SV=6	3.75758	3	3	3	90.528
Q9P258	Protein RCC2 OS=Homo sapiens GN=RCC2 PE=1 SV=2	14.751	6	6	6	56.049
Q7L9L4-2	Isoform 2 of MOB kinase activator 1B OS=Homo sapiens GN=MOB1B	16.7421	3	3	3	25.483
P62851	40S ribosomal protein S25 OS=Homo sapiens GN=RPS25 PE=1 SV=1	32	5	6	5	13.734
P54920	Alpha-soluble NSF attachment protein OS=Homo sapiens GN=NAPA PE=1 SV=3	18.9831	4	4	4	33.211
P29692-2	Isoform 2 of Elongation factor 1-delta OS=Homo sapiens GN=EEF1D	5.56414	2	2	2	71.364
P39019	40S ribosomal protein S19 OS=Homo sapiens GN=RPS19 PE=1 SV=2	14.4828	3	3	3	16.051
P35222	Catenin beta-1 OS=Homo sapiens GN=CTNNB1 PE=1 SV=1	4.86556	4	4	3	85.442
P25398	40S ribosomal protein S12 OS=Homo sapiens GN=RPS12 PE=1 SV=3	25.7576	3	3	3	14.505
Q06323-2	Isoform 2 of Proteasome activator complex subunit 1 OS=Homo sapiens GN=PSME1	17.2	4	4	4	28.584
P40121	Macrophage-capping protein OS=Homo sapiens GN=CAPG PE=1 SV=2	13.5057	3	4	3	38.474
Q9UQN3	Charged multivesicular body protein 2b OS=Homo sapiens GN=CHMP2B PE=1 SV=1	19.2488	4	4	4	23.891
P78417	Glutathione S-transferase omega-1 OS=Homo sapiens GN=GSTO1 PE=1 SV=2	14.1079	4	6	4	27.548
Q9BTM1	Histone H2A.J OS=Homo sapiens GN=H2AFJ PE=1 SV=1	35.6589	5	7	1	14.011
P53999	Activated RNA polymerase II transcriptional coactivator p15 OS=Homo sapiens GN=SUB1 PE=1 SV=3	16.5354	2	2	2	14.386
P63243	Receptor of activated protein C kinase 1 OS=Bos taurus GN=RACK1 PE=2 SV=3	20.1893	6	6	6	35.055
P14324	Farnesyl pyrophosphate synthase OS=Homo sapiens GN=FDPS PE=1 SV=4	10.2625	4	4	4	48.245
P30153	Serine/threonine-protein phosphatase 2A 65 kDa regulatory subunit A alpha isoform OS=Homo sapiens GN=PPP2R1A PE=1 SV=4	5.43294	3	3	3	65.267
Q8WUM4-2	Isoform 2 of Programmed cell death 6-interacting protein OS=Homo sapiens GN=PDCD6IP	5.04009	4	4	4	96.711
P09874	Poly [ADP-ribose] polymerase 1 OS=Homo sapiens GN=PARP1 PE=1 SV=4	3.35306	2	2	2	113.012
Q9CQW9	Interferon-induced transmembrane protein 3 OS=Mus musculus GN=Ifitm3 PE=1 SV=1	12.4088	2	4	2	14.945
P18085	ADP-ribosylation factor 4 OS=Homo sapiens GN=ARF4 PE=1 SV=3	11.6667	2	3	1	20.498
P04632	Calpain small subunit 1 OS=Homo sapiens GN=CAPNS1 PE=1 SV=1	14.1791	3	4	3	28.298
O75874	Isocitrate dehydrogenase [NADP] cytoplasmic OS=Homo sapiens GN=IDH1 PE=1 SV=2	8.69565	3	3	3	46.63
Q9BW04	Specifically androgen-regulated gene protein OS=Homo sapiens GN=SARG PE=1 SV=2	10.1498	4	4	4	63.925
P08134	Rho-related GTP-binding protein RhoC OS=Homo sapiens GN=RHOC PE=1 SV=1	22.7979	4	5	1	21.992
P35659	Protein DEK OS=Homo sapiens GN=DEK PE=1 SV=1	10.9333	4	5	4	42.648
P22392	Nucleoside diphosphate kinase B OS=Homo sapiens GN=NME2 PE=1 SV=1	31.5789	4	4	4	17.287
P42766	60S ribosomal protein L35 OS=Homo sapiens GN=RPL35 PE=1 SV=2	19.5122	4	4	4	14.543
P36871	Phosphoglucomutase-1 OS=Homo sapiens GN=PGM1 PE=1 SV=3	7.65125	3	3	3	61.411
P25815	Protein S100-P OS=Homo sapiens GN=S100P PE=1 SV=2	17.8947	2	2	2	10.393
Q96HC4	PDZ and LIM domain protein 5 OS=Homo sapiens GN=PDLIM5 PE=1 SV=5	7.04698	4	4	4	63.904
Q00765	Receptor expression-enhancing protein 5 OS=Homo sapiens GN=REEP5 PE=1 SV=3	16.4021	4	5	4	21.479
P50990	T-complex protein 1 subunit theta OS=Homo sapiens GN=CCT8 PE=1 SV=4	11.3139	5	5	5	59.583
P12763	Alpha-2-HS-glycoprotein OS=Bos taurus GN=AHSG PE=1 SV=2	12.2563	3	3	3	38.394
Q9HB71	Calcyclin-binding protein OS=Homo sapiens GN=CACYBP PE=1 SV=2	28.5088	6	6	6	26.194
P26599-3	Isoform 3 of Polypyrimidine tract-binding protein 1 OS=Homo sapiens GN=PTBP1	7.71993	4	4	4	59.596
O75964	ATP synthase subunit g, mitochondrial OS=Homo sapiens GN=ATP5L PE=1 SV=3	34.9515	4	4	4	11.421
Q01518	Adenylyl cyclase-associated protein 1 OS=Homo sapiens GN=CAP1 PE=1 SV=5	4.42105	2	2	2	51.869
P09668	Pro-cathepsin H OS=Homo sapiens GN=CTSH PE=1 SV=4	11.6418	4	4	4	37.369
Q02878	60S ribosomal protein L6 OS=Homo sapiens GN=RPL6 PE=1 SV=3	10.4167	4	4	4	32.708
Q5XKE5	Keratin, type II cytoskeletal 79 OS=Homo sapiens GN=KRT79 PE=1 SV=2	5.04673	4	4	1	57.8
P49788	Retinoic acid receptor responder protein 1 OS=Homo sapiens GN=RARRES1 PE=1 SV=2	10.2041	3	3	3	33.264
P01111	GTPase NRas OS=Homo sapiens GN=NRAS PE=1 SV=1	20.6349	3	4	1	21.216
Q9UHR4	Brain-specific angiogenesis inhibitor 1-associated protein 2-like protein 1 OS=Homo sapiens GN=BAIAP2L1 PE=1 SV=2	5.08806	2	3	2	56.847
Q6P5W5	Zinc transporter ZIP4 OS=Homo sapiens GN=SLC39A4 PE=1 SV=3	2.62751	1	3	1	68.348
P05387	60S acidic ribosomal protein P2 OS=Homo sapiens GN=RPLP2 PE=1 SV=1	42.6087	3	3	3	11.658
P31939	Bifunctional purine biosynthesis protein PURH OS=Homo sapiens GN=ATIC PE=1 SV=3	11.4865	5	5	5	64.575
Q28141	ATP-dependent RNA helicase A OS=Bos taurus GN=DHX9 PE=2 SV=1	3.0303	4	4	4	141.854
Q01546	Keratin, type II cytoskeletal 2 oral OS=Homo sapiens GN=KRT76 PE=1 SV=2	5.64263	5	5	1	65.8
Q9NPD3	Exosome complex component RRP41 OS=Homo sapiens GN=EXOSC4 PE=1 SV=3	15.9184	3	3	3	26.366
Q9UQ80	Proliferation-associated protein 2G4 OS=Homo sapiens GN=PA2G4 PE=1 SV=3	11.4213	5	5	5	43.759
P62854	40S ribosomal protein S26 OS=Homo sapiens GN=RPS26 PE=1 SV=3	25.2174	3	3	3	13.007
O75083	WD repeat-containing protein 1 OS=Homo sapiens GN=WDR1 PE=1 SV=4	7.92079	4	4	4	66.152
O75608	Acyl-protein thioesterase 1 OS=Homo sapiens GN=LYPLA1 PE=1 SV=1	16.9565	3	4	3	24.653
P22314	Ubiquitin-like modifier-activating enzyme 1 OS=Homo sapiens GN=UBA1 PE=1 SV=3	3.21361	4	4	4	117.774
Q53TN4	Cytochrome b reductase 1 OS=Homo sapiens GN=CYBRD1 PE=1 SV=1	13.2867	2	3	2	31.621
Q13126-2	Isoform 2 of S-methyl-5'-thioadenosine phosphorylase OS=Homo sapiens GN=MTAP	6.06936	2	2	2	38.331
P48556	26S proteasome non-ATPase regulatory subunit 8 OS=Homo sapiens GN=PSMD8 PE=1 SV=2	9.42857	5	5	5	39.587
Q9NPE3	H/ACA ribonucleoprotein complex subunit 3 OS=Homo sapiens GN=NOP10 PE=1 SV=1	56.25	3	3	3	7.701
P60903	Protein S100-A10 OS=Homo sapiens GN=S100A10 PE=1 SV=2	26.8041	3	3	3	11.196
P62913	60S ribosomal protein L11 OS=Homo sapiens GN=RPL11 PE=1 SV=2	22.4719	4	4	4	20.24
P30520	Adenylosuccinate synthetase isozyme 2 OS=Homo sapiens GN=ADSS PE=1 SV=3	6.14035	3	3	3	50.066
P63218	Guanine nucleotide-binding protein G(I)/G(S)/G(O) subunit gamma-5 OS=Homo sapiens GN=GNG5 PE=1 SV=3	26.4706	3	3	3	7.314
Q00610	Clathrin heavy chain 1 OS=Homo sapiens GN=CLTC PE=1 SV=5	2.32836	4	4	4	191.493
P06730-2	Isoform 2 of Eukaryotic translation initiation factor 4E OS=Homo sapiens GN=EIF4E	8.87097	2	2	2	28.76
O75340	Programmed cell death protein 6 OS=Homo sapiens GN=PDCD6 PE=1 SV=1	25.6545	4	4	4	21.855
O43324	Eukaryotic translation elongation factor 1 epsilon-1 OS=Homo sapiens GN=EEF1E1 PE=1 SV=1	14.9425	4	4	4	19.798
P07910	Heterogeneous nuclear ribonucleoproteins C1/C2 OS=Homo sapiens GN=HNRNPC PE=1 SV=4	6.53595	2	2	2	33.65
Q5JXB2	Putative ubiquitin-conjugating enzyme E2 N-like OS=Homo sapiens GN=UBE2NL PE=1 SV=1	19.6078	2	2	2	17.366
P62847	40S ribosomal protein S24 OS=Homo sapiens GN=RPS24 PE=1 SV=1	27.8195	4	4	4	15.413
P62829	60S ribosomal protein L23 OS=Homo sapiens GN=RPL23 PE=1 SV=1	31.4286	4	5	4	14.856
P51149	Ras-related protein Rab-7a OS=Homo sapiens GN=RAB7A PE=1 SV=1	20.2899	4	4	4	23.475
Q16629	Serine/arginine-rich splicing factor 7 OS=Homo sapiens GN=SRSF7 PE=1 SV=1	15.5462	3	3	3	27.35
P10768	S-formylglutathione hydrolase OS=Homo sapiens GN=ESD PE=1 SV=2	11.7021	3	3	3	31.442
P62750	60S ribosomal protein L23a OS=Homo sapiens GN=RPL23A PE=1 SV=1	16.0256	3	3	3	17.684
P61979-2	Isoform 2 of Heterogeneous nuclear ribonucleoprotein K OS=Mus musculus GN=Hnrnpk	9.91379	4	4	4	50.996
Q02790	Peptidyl-prolyl cis-trans isomerase FKBP4 OS=Homo sapiens GN=FKBP4 PE=1 SV=3	6.97168	3	3	3	51.772
Q12929	Epidermal growth factor receptor kinase substrate 8 OS=Homo sapiens GN=EPS8 PE=1 SV=1	6.93431	4	4	4	91.824
Q9UBQ5	Eukaryotic translation initiation factor 3 subunit K OS=Homo sapiens GN=EIF3K PE=1 SV=1	10.0917	3	3	3	25.043
P61165	Transmembrane protein 258 OS=Homo sapiens GN=TMEM258 PE=1 SV=1	10.1266	1	3	1	9.073
P01034	Cystatin-C OS=Homo sapiens GN=CST3 PE=1 SV=1	19.1781	3	3	3	15.789
Q92973	Transportin-1 OS=Homo sapiens GN=TNPO1 PE=1 SV=2	2.56125	2	2	2	102.289
O15145	Actin-related protein 2/3 complex subunit 3 OS=Homo sapiens GN=ARPC3 PE=1 SV=3	11.236	2	3	2	20.533
Q12904-2	Isoform 2 of Aminoacyl tRNA synthase complex-interacting multifunctional protein 1 OS=Homo sapiens GN=AIMP1	8.92857	3	3	3	37.016
Q96IU4	Protein ABHD14B OS=Homo sapiens GN=ABHD14B PE=1 SV=1	15.7143	3	3	3	22.332
P13639	Elongation factor 2 OS=Homo sapiens GN=EEF2 PE=1 SV=4	5.47786	4	4	4	95.277
P51572-2	Isoform 2 of B-cell receptor-associated protein 31 OS=Homo sapiens GN=BCAP31	6.07029	3	3	3	34.73
O95197	Reticulon-3 OS=Homo sapiens GN=RTN3 PE=1 SV=2	3.68217	4	4	4	112.541
P35270	Sepiapterin reductase OS=Homo sapiens GN=SPR PE=1 SV=1	9.57854	2	2	2	28.031
P61804	Dolichyl-diphosphooligosaccharide--protein glycosyltransferase subunit DAD1 OS=Mus musculus GN=Dad1 PE=1 SV=3	26.5487	3	3	3	12.489
Q13838-2	Isoform 2 of Spliceosome RNA helicase DDX39B OS=Homo sapiens GN=DDX39B	8.80361	4	4	4	50.647
O70251	Elongation factor 1-beta OS=Mus musculus GN=Eef1b PE=1 SV=5	13.3333	4	4	4	24.678
P00492	Hypoxanthine-guanine phosphoribosyltransferase OS=Homo sapiens GN=HPRT1 PE=1 SV=2	10.0917	2	2	2	24.564
P09651	Heterogeneous nuclear ribonucleoprotein A1 OS=Homo sapiens GN=HNRNPA1 PE=1 SV=5	6.98925	3	3	3	38.723
Q9BVJ7	Dual specificity protein phosphatase 23 OS=Homo sapiens GN=DUSP23 PE=1 SV=1	20.6667	3	3	3	16.578
Q9BWM7	Sideroflexin-3 OS=Homo sapiens GN=SFXN3 PE=1 SV=2	12.6154	3	3	2	35.956
Q12792-3	Isoform 3 of Twinfilin-1 OS=Homo sapiens GN=TWF1	5.32213	3	3	3	40.993
P27105	Erythrocyte band 7 integral membrane protein OS=Homo sapiens GN=STOM PE=1 SV=3	11.8056	3	3	3	31.711
Q99627	COP9 signalosome complex subunit 8 OS=Homo sapiens GN=COPS8 PE=1 SV=1	27.7512	4	4	4	23.211
O00231-2	Isoform 2 of 26S proteasome non-ATPase regulatory subunit 11 OS=Homo sapiens GN=PSMD11	7.56501	3	3	3	47.505
O14950	Myosin regulatory light chain 12B OS=Homo sapiens GN=MYL12B PE=1 SV=2	18.6047	3	3	3	19.767
P55769	NHP2-like protein 1 OS=Homo sapiens GN=SNU13 PE=1 SV=3	15.625	2	2	2	14.165
P08579	U2 small nuclear ribonucleoprotein B'' OS=Homo sapiens GN=SNRPB2 PE=1 SV=1	12	3	3	2	25.47
P32969	60S ribosomal protein L9 OS=Homo sapiens GN=RPL9 PE=1 SV=1	26.0417	4	4	4	21.85
P57088	Transmembrane protein 33 OS=Homo sapiens GN=TMEM33 PE=1 SV=2	14.5749	3	4	3	27.96
O14548	Cytochrome c oxidase subunit 7A-related protein, mitochondrial OS=Homo sapiens GN=COX7A2L PE=1 SV=2	20.1754	2	2	2	12.607
P19971	Thymidine phosphorylase OS=Homo sapiens GN=TYMP PE=1 SV=2	8.71369	3	3	3	49.924
P23246	Splicing factor, proline- and glutamine-rich OS=Homo sapiens GN=SFPQ PE=1 SV=2	5.09194	3	3	3	76.102
P68226	Hemoglobin subunit beta OS=Lama glama GN=HBB PE=1 SV=2	8.84354	1	1	1	16.185
P12956	X-ray repair cross-complementing protein 6 OS=Homo sapiens GN=XRCC6 PE=1 SV=2	7.55337	4	4	4	69.799
Q14103	Heterogeneous nuclear ribonucleoprotein D0 OS=Homo sapiens GN=HNRNPD PE=1 SV=1	7.88732	3	4	3	38.41
Q99828-2	Isoform 2 of Calcium and integrin-binding protein 1 OS=Homo sapiens GN=CIB1	9.52381	2	2	2	26.016
Q15366-2	Isoform 2 of Poly(rC)-binding protein 2 OS=Homo sapiens GN=PCBP2	7.9235	3	3	2	38.627
Q01650	Large neutral amino acids transporter small subunit 1 OS=Homo sapiens GN=SLC7A5 PE=1 SV=2	6.70611	2	2	2	54.974
P08753	Guanine nucleotide-binding protein G(k) subunit alpha OS=Rattus norvegicus GN=Gnai3 PE=1 SV=3	5.9322	2	2	1	40.496
P00761	Trypsin OS=Sus scrofa PE=1 SV=1	7.79221	2	16	2	24.394
O15498	Synaptobrevin homolog YKT6 OS=Homo sapiens GN=YKT6 PE=1 SV=1	18.6869	3	3	3	22.403
P25788	Proteasome subunit alpha type-3 OS=Homo sapiens GN=PSMA3 PE=1 SV=2	10.5882	3	3	3	28.415
P62873	Guanine nucleotide-binding protein G(I)/G(S)/G(T) subunit beta-1 OS=Homo sapiens GN=GNB1 PE=1 SV=3	6.47059	2	2	1	37.353
P61158	Actin-related protein 3 OS=Homo sapiens GN=ACTR3 PE=1 SV=3	11.244	4	4	4	47.341
P00750	Tissue-type plasminogen activator OS=Homo sapiens GN=PLAT PE=1 SV=1	4.4484	2	2	2	62.876
P20700	Lamin-B1 OS=Homo sapiens GN=LMNB1 PE=1 SV=2	5.6314	3	3	3	66.368
Q9Y265	RuvB-like 1 OS=Homo sapiens GN=RUVBL1 PE=1 SV=1	4.82456	2	2	2	50.196
O14745	Na(+)/H(+) exchange regulatory cofactor NHE-RF1 OS=Homo sapiens GN=SLC9A3R1 PE=1 SV=4	9.49721	3	4	3	38.845
Q9UHD8	Septin-9 OS=Homo sapiens GN=SEPT9 PE=1 SV=2	6.31399	4	4	4	65.361
P07751	Spectrin alpha chain, non-erythrocytic 1 OS=Gallus gallus GN=SPTAN1 PE=1 SV=3	1.57449	3	3	3	285.188
Q14764	Major vault protein OS=Homo sapiens GN=MVP PE=1 SV=4	2.01568	2	2	2	99.266
P52209	6-phosphogluconate dehydrogenase, decarboxylating OS=Homo sapiens GN=PGD PE=1 SV=3	7.03934	3	3	3	53.106
P30085	UMP-CMP kinase OS=Homo sapiens GN=CMPK1 PE=1 SV=3	16.3265	3	3	3	22.208
P84103	Serine/arginine-rich splicing factor 3 OS=Homo sapiens GN=SRSF3 PE=1 SV=1	20.7317	3	3	3	19.318
P15529-2	Isoform B of Membrane cofactor protein OS=Homo sapiens GN=CD46	3.25815	1	1	1	44.209
P55735-3	Isoform 3 of Protein SEC13 homolog OS=Homo sapiens GN=SEC13	5.16304	2	2	2	40.721
Q13155	Aminoacyl tRNA synthase complex-interacting multifunctional protein 2 OS=Homo sapiens GN=AIMP2 PE=1 SV=2	6.5625	2	2	2	35.326
O00487	26S proteasome non-ATPase regulatory subunit 14 OS=Homo sapiens GN=PSMD14 PE=1 SV=1	11.6129	3	3	3	34.555
P06748	Nucleophosmin OS=Homo sapiens GN=NPM1 PE=1 SV=2	11.5646	3	3	3	32.555
P39023	60S ribosomal protein L3 OS=Homo sapiens GN=RPL3 PE=1 SV=2	5.21092	3	3	3	46.08
P78527	DNA-dependent protein kinase catalytic subunit OS=Homo sapiens GN=PRKDC PE=1 SV=3	0.532946	2	2	2	468.788
P55786	Puromycin-sensitive aminopeptidase OS=Homo sapiens GN=NPEPPS PE=1 SV=2	2.93798	3	3	3	103.211
Q9UMY4	Sorting nexin-12 OS=Homo sapiens GN=SNX12 PE=1 SV=3	15.6977	3	3	3	19.718
O14493	Claudin-4 OS=Homo sapiens GN=CLDN4 PE=1 SV=1	12.9187	2	2	1	22.062
P02786	Transferrin receptor protein 1 OS=Homo sapiens GN=TFRC PE=1 SV=2	1.84211	1	1	1	84.818
P23229-6	Isoform Alpha-6X1X2A of Integrin alpha-6 OS=Homo sapiens GN=ITGA6	3.68705	4	4	4	123.951
P49773	Histidine triad nucleotide-binding protein 1 OS=Homo sapiens GN=HINT1 PE=1 SV=2	16.6667	2	2	2	13.793
Q6R0H7	Guanine nucleotide-binding protein G(s) subunit alpha isoforms XLas OS=Mus musculus GN=Gnas PE=1 SV=1	2.64784	2	2	1	121.429
Q9UHV9	Prefoldin subunit 2 OS=Homo sapiens GN=PFDN2 PE=1 SV=1	14.2857	2	2	2	16.638
O15162	Phospholipid scramblase 1 OS=Homo sapiens GN=PLSCR1 PE=1 SV=1	7.2327	2	2	2	35.026
P25786-2	Isoform Long of Proteasome subunit alpha type-1 OS=Homo sapiens GN=PSMA1	18.5874	4	4	4	30.22
Q96DG6	Carboxymethylenebutenolidase homolog OS=Homo sapiens GN=CMBL PE=1 SV=1	10.6122	3	3	3	28.03
Q9BV81	ER membrane protein complex subunit 6 OS=Homo sapiens GN=EMC6 PE=1 SV=1	20	2	3	2	12.01
P62910	60S ribosomal protein L32 OS=Homo sapiens GN=RPL32 PE=1 SV=2	22.2222	3	3	3	15.85
Q8WV92	MIT domain-containing protein 1 OS=Homo sapiens GN=MITD1 PE=1 SV=1	7.22892	1	1	1	29.296
P61966	AP-1 complex subunit sigma-1A OS=Homo sapiens GN=AP1S1 PE=1 SV=1	5.6962	1	2	1	18.721
O00264	Membrane-associated progesterone receptor component 1 OS=Homo sapiens GN=PGRMC1 PE=1 SV=3	11.7949	1	1	1	21.658
P53990-5	Isoform 5 of IST1 homolog OS=Homo sapiens GN=IST1	8.44327	3	3	3	41.539
Q96EK6	Glucosamine 6-phosphate N-acetyltransferase OS=Homo sapiens GN=GNPNAT1 PE=1 SV=1	13.0435	2	2	2	20.736
P61272	60S ribosomal protein L35a OS=Macaca fascicularis GN=RPL35A PE=3 SV=1	27.2727	3	3	3	12.53
P49327	Fatty acid synthase OS=Homo sapiens GN=FASN PE=1 SV=3	1.11509	3	3	3	273.254
P40926	Malate dehydrogenase, mitochondrial OS=Homo sapiens GN=MDH2 PE=1 SV=3	6.50888	2	2	2	35.481
Q15102	Platelet-activating factor acetylhydrolase IB subunit gamma OS=Homo sapiens GN=PAFAH1B3 PE=1 SV=1	17.7489	4	4	4	25.718
Q14683	Structural maintenance of chromosomes protein 1A OS=Homo sapiens GN=SMC1A PE=1 SV=2	1.37875	2	2	2	143.144
P61923	Coatomer subunit zeta-1 OS=Homo sapiens GN=COPZ1 PE=1 SV=1	19.774	3	3	3	20.185
P09132	Signal recognition particle 19 kDa protein OS=Homo sapiens GN=SRP19 PE=1 SV=3	10.4167	1	1	1	16.145
O14735	CDP-diacylglycerol--inositol 3-phosphatidyltransferase OS=Homo sapiens GN=CDIPT PE=1 SV=1	9.85915	2	2	2	23.523
P51452	Dual specificity protein phosphatase 3 OS=Homo sapiens GN=DUSP3 PE=1 SV=1	11.8919	2	2	2	20.465
P83881	60S ribosomal protein L36a OS=Homo sapiens GN=RPL36A PE=1 SV=2	18.8679	3	3	2	12.433
Q8TC12	Retinol dehydrogenase 11 OS=Homo sapiens GN=RDH11 PE=1 SV=2	4.40252	1	1	1	35.363
Q9BVG4	Protein PBDC1 OS=Homo sapiens GN=PBDC1 PE=1 SV=1	9.44206	2	2	2	26.041
P61289-2	Isoform 2 of Proteasome activator complex subunit 3 OS=Homo sapiens GN=PSME3	8.61423	2	2	2	30.867
O43447	Peptidyl-prolyl cis-trans isomerase H OS=Homo sapiens GN=PPIH PE=1 SV=1	14.1243	2	2	2	19.196
P30048	Thioredoxin-dependent peroxide reductase, mitochondrial OS=Homo sapiens GN=PRDX3 PE=1 SV=3	12.5	3	3	3	27.675
O00468	Agrin OS=Homo sapiens GN=AGRN PE=1 SV=5	1.06434	2	2	2	217.092
P26640	Valine--tRNA ligase OS=Homo sapiens GN=VARS PE=1 SV=4	1.18671	1	1	1	140.387
Q10589	Bone marrow stromal antigen 2 OS=Homo sapiens GN=BST2 PE=1 SV=1	10	2	2	2	19.756
O75223	Gamma-glutamylcyclotransferase OS=Homo sapiens GN=GGCT PE=1 SV=1	12.234	2	2	2	20.994
Q9UBI6	Guanine nucleotide-binding protein G(I)/G(S)/G(O) subunit gamma-12 OS=Homo sapiens GN=GNG12 PE=1 SV=3	44.4444	3	3	3	8.001
Q8NFJ5	Retinoic acid-induced protein 3 OS=Homo sapiens GN=GPRC5A PE=1 SV=2	10.9244	3	3	3	40.225
Q00534	Cyclin-dependent kinase 6 OS=Homo sapiens GN=CDK6 PE=1 SV=1	5.21472	2	2	1	36.915
O14602	Eukaryotic translation initiation factor 1A, Y-chromosomal OS=Homo sapiens GN=EIF1AY PE=1 SV=4	18.75	3	3	3	16.432
Q9NQR4	Omega-amidase NIT2 OS=Homo sapiens GN=NIT2 PE=1 SV=1	15.5797	3	3	3	30.589
P62841	40S ribosomal protein S15 OS=Homo sapiens GN=RPS15 PE=1 SV=2	8.27586	1	2	1	17.029
O43291	Kunitz-type protease inhibitor 2 OS=Homo sapiens GN=SPINT2 PE=1 SV=2	9.52381	2	2	2	28.21
P24539	ATP synthase F(0) complex subunit B1, mitochondrial OS=Homo sapiens GN=ATP5F1 PE=1 SV=2	12.5	3	3	3	28.89
P63208	S-phase kinase-associated protein 1 OS=Homo sapiens GN=SKP1 PE=1 SV=2	20.8589	4	4	4	18.646
P09382	Galectin-1 OS=Homo sapiens GN=LGALS1 PE=1 SV=2	18.5185	2	2	2	14.706
P04080	Cystatin-B OS=Homo sapiens GN=CSTB PE=1 SV=2	45.9184	3	3	3	11.133
P63220	40S ribosomal protein S21 OS=Homo sapiens GN=RPS21 PE=1 SV=1	22.8916	2	2	2	9.106
A5A6J1	Tubulin alpha-1A chain OS=Pan troglodytes GN=TUBA1A PE=2 SV=1	7.98226	3	3	3	50.104
O43169	Cytochrome b5 type B OS=Homo sapiens GN=CYB5B PE=1 SV=2	13.0137	2	2	2	16.322
Q9P016	Thymocyte nuclear protein 1 OS=Homo sapiens GN=THYN1 PE=1 SV=1	15.1111	3	3	3	25.681
Q9Y316-3	Isoform 3 of Protein MEMO1 OS=Homo sapiens GN=MEMO1	7.66667	2	2	2	34.272
Q5RKV6	Exosome complex component MTR3 OS=Homo sapiens GN=EXOSC6 PE=1 SV=1	8.82353	2	2	2	28.218
Q5SSJ5	Heterochromatin protein 1-binding protein 3 OS=Homo sapiens GN=HP1BP3 PE=1 SV=1	3.61664	2	2	2	61.169
O14684	Prostaglandin E synthase OS=Homo sapiens GN=PTGES PE=1 SV=2	11.8421	2	2	2	17.091
P06753-2	Isoform 2 of Tropomyosin alpha-3 chain OS=Homo sapiens GN=TPM3	18.9516	3	3	3	29.015
P62899-2	Isoform 2 of 60S ribosomal protein L31 OS=Homo sapiens GN=RPL31	21.875	4	4	4	14.623
P50238	Cysteine-rich protein 1 OS=Homo sapiens GN=CRIP1 PE=1 SV=3	24.6753	2	2	2	8.527
P62316	Small nuclear ribonucleoprotein Sm D2 OS=Homo sapiens GN=SNRPD2 PE=1 SV=1	16.9492	2	2	2	13.518
P61086	Ubiquitin-conjugating enzyme E2 K OS=Homo sapiens GN=UBE2K PE=1 SV=3	18	3	3	3	22.393
Q15185	Prostaglandin E synthase 3 OS=Homo sapiens GN=PTGES3 PE=1 SV=1	12.5	2	2	2	18.685
O75347	Tubulin-specific chaperone A OS=Homo sapiens GN=TBCA PE=1 SV=3	26.8519	2	2	2	12.847
P28066	Proteasome subunit alpha type-5 OS=Homo sapiens GN=PSMA5 PE=1 SV=3	7.88382	1	1	1	26.394
P61626	Lysozyme C OS=Homo sapiens GN=LYZ PE=1 SV=1	14.1892	2	2	2	16.526
P11983	T-complex protein 1 subunit alpha OS=Mus musculus GN=Tcp1 PE=1 SV=3	4.4964	2	2	2	60.411
P23193	Transcription elongation factor A protein 1 OS=Homo sapiens GN=TCEA1 PE=1 SV=2	4.31894	1	1	1	33.948
P61081	NEDD8-conjugating enzyme Ubc12 OS=Homo sapiens GN=UBE2M PE=1 SV=1	12.5683	2	2	2	20.887
Q9HD42	Charged multivesicular body protein 1a OS=Homo sapiens GN=CHMP1A PE=1 SV=1	12.7551	3	3	3	21.689
O43390-2	Isoform 2 of Heterogeneous nuclear ribonucleoprotein R OS=Homo sapiens GN=HNRNPR	4.71698	3	3	3	71.17
Q9H4A6	Golgi phosphoprotein 3 OS=Homo sapiens GN=GOLPH3 PE=1 SV=1	5.03356	1	1	1	33.79
Q98TF6	60S ribosomal protein L36 OS=Gallus gallus GN=RPL36 PE=3 SV=1	20.9524	3	3	3	12.288
Q61411	GTPase HRas OS=Mus musculus GN=Hras PE=1 SV=2	12.6984	2	2	1	21.285
Q9NRX4	14 kDa phosphohistidine phosphatase OS=Homo sapiens GN=PHPT1 PE=1 SV=1	20	2	2	2	13.824
P14209	CD99 antigen OS=Homo sapiens GN=CD99 PE=1 SV=1	5.40541	1	1	1	18.836
P00698	Lysozyme C OS=Gallus gallus GN=LYZ PE=1 SV=1	8.16327	1	1	1	16.228
O75494	Serine/arginine-rich splicing factor 10 OS=Homo sapiens GN=SRSF10 PE=1 SV=1	9.54198	2	2	2	31.282
P46940	Ras GTPase-activating-like protein IQGAP1 OS=Homo sapiens GN=IQGAP1 PE=1 SV=1	1.0863	2	2	2	189.134
Q92876	Kallikrein-6 OS=Homo sapiens GN=KLK6 PE=1 SV=1	9.42623	2	2	2	26.838
Q6AYU3	DnaJ homolog subfamily B member 6 OS=Rattus norvegicus GN=Dnajb6 PE=1 SV=1	6.16246	2	2	2	38.898
Q15041	ADP-ribosylation factor-like protein 6-interacting protein 1 OS=Homo sapiens GN=ARL6IP1 PE=1 SV=2	11.8227	3	3	3	23.347
Q969L2	Protein MAL2 OS=Homo sapiens GN=MAL2 PE=1 SV=1	6.25	1	1	1	19.113
P10314	HLA class I histocompatibility antigen, A-32 alpha chain OS=Homo sapiens GN=HLA-A PE=1 SV=2	3.56164	1	1	1	41.022
Q9UBQ0-2	Isoform 2 of Vacuolar protein sorting-associated protein 29 OS=Homo sapiens GN=VPS29	9.13978	2	2	2	20.914
Q15828	Cystatin-M OS=Homo sapiens GN=CST6 PE=1 SV=1	20.8054	2	2	2	16.5
P42285	Superkiller viralicidic activity 2-like 2 OS=Homo sapiens GN=SKIV2L2 PE=1 SV=3	2.59117	2	2	2	117.729
O95372	Acyl-protein thioesterase 2 OS=Homo sapiens GN=LYPLA2 PE=1 SV=1	7.79221	2	2	2	24.721
Q3ZAQ7	Vacuolar ATPase assembly integral membrane protein VMA21 OS=Homo sapiens GN=VMA21 PE=1 SV=1	11.8812	1	1	1	11.347
Q86YS6	Ras-related protein Rab-43 OS=Homo sapiens GN=RAB43 PE=1 SV=1	10.3774	2	3	1	23.325
P09012	U1 small nuclear ribonucleoprotein A OS=Homo sapiens GN=SNRPA PE=1 SV=3	5.67376	2	2	1	31.259
Q8N1G4	Leucine-rich repeat-containing protein 47 OS=Homo sapiens GN=LRRC47 PE=1 SV=1	1.88679	1	1	1	63.434
Q8TEA8	D-tyrosyl-tRNA(Tyr) deacylase 1 OS=Homo sapiens GN=DTD1 PE=1 SV=2	7.6555	1	1	1	23.409
Q8IZP0	Abl interactor 1 OS=Homo sapiens GN=ABI1 PE=1 SV=4	5.31496	2	2	2	55.047
Q9H944	Mediator of RNA polymerase II transcription subunit 20 OS=Homo sapiens GN=MED20 PE=1 SV=1	10.3774	2	2	2	23.206
P67870	Casein kinase II subunit beta OS=Homo sapiens GN=CSNK2B PE=1 SV=1	8.83721	2	2	2	24.926
P31948-2	Isoform 2 of Stress-induced-phosphoprotein 1 OS=Homo sapiens GN=STIP1	5.08475	2	2	2	68.037
Q8N357	Solute carrier family 35 member F6 OS=Homo sapiens GN=SLC35F6 PE=1 SV=1	7.00809	2	2	2	40.188
P07686	Beta-hexosaminidase subunit beta OS=Homo sapiens GN=HEXB PE=1 SV=3	6.65468	3	3	3	63.071
P14866	Heterogeneous nuclear ribonucleoprotein L OS=Homo sapiens GN=HNRNPL PE=1 SV=2	4.41426	3	3	3	64.092
P13640	Metallothionein-1G OS=Homo sapiens GN=MT1G PE=1 SV=2	19.3548	1	1	1	6.136
P51151	Ras-related protein Rab-9A OS=Homo sapiens GN=RAB9A PE=1 SV=1	12.4378	2	2	2	22.823
O00212	Rho-related GTP-binding protein RhoD OS=Homo sapiens GN=RHOD PE=1 SV=2	14.7619	3	3	3	23.398
Q13200	26S proteasome non-ATPase regulatory subunit 2 OS=Homo sapiens GN=PSMD2 PE=1 SV=3	2.64317	2	2	2	100.136
P06280	Alpha-galactosidase A OS=Homo sapiens GN=GLA PE=1 SV=1	6.75991	2	2	2	48.735
O35587	Transmembrane protein Tmp21 OS=Mesocricetus auratus GN=TMED10 PE=1 SV=1	8.6758	2	2	2	24.805
Q13011	Delta(3,5)-Delta(2,4)-dienoyl-CoA isomerase, mitochondrial OS=Homo sapiens GN=ECH1 PE=1 SV=2	7.62195	2	2	2	35.793
O00203	AP-3 complex subunit beta-1 OS=Homo sapiens GN=AP3B1 PE=1 SV=3	1.73675	1	1	1	121.244
P12725	Alpha-1-antiproteinase OS=Ovis aries PE=1 SV=1	2.40385	1	1	1	45.956
O60832	H/ACA ribonucleoprotein complex subunit 4 OS=Homo sapiens GN=DKC1 PE=1 SV=3	3.89105	2	2	2	57.638
P0DMM9-3	Isoform 3 of Sulfotransferase 1A3 OS=Homo sapiens GN=SULT1A3	9.63455	3	3	3	34.757
O43809	Cleavage and polyadenylation specificity factor subunit 5 OS=Homo sapiens GN=NUDT21 PE=1 SV=1	7.48899	2	3	2	26.211
P32320	Cytidine deaminase OS=Homo sapiens GN=CDA PE=1 SV=2	20.5479	2	2	2	16.174
P49721	Proteasome subunit beta type-2 OS=Homo sapiens GN=PSMB2 PE=1 SV=1	10.9453	2	2	2	22.822
O15551	Claudin-3 OS=Homo sapiens GN=CLDN3 PE=1 SV=1	13.6364	2	2	1	23.303
Q00535	Cyclin-dependent-like kinase 5 OS=Homo sapiens GN=CDK5 PE=1 SV=3	6.50685	2	2	1	33.283
Q09666	Neuroblast differentiation-associated protein AHNAK OS=Homo sapiens GN=AHNAK PE=1 SV=2	0.594228	2	2	2	628.699
P55854-2	Isoform 2 of Small ubiquitin-related modifier 3 OS=Homo sapiens GN=SUMO3	8.51064	1	1	1	15.758
P62994	Growth factor receptor-bound protein 2 OS=Rattus norvegicus GN=Grb2 PE=1 SV=1	11.9816	3	3	3	25.19
Q9P2X0-2	Isoform 2 of Dolichol-phosphate mannosyltransferase subunit 3 OS=Homo sapiens GN=DPM3	8.19672	1	1	1	13.268
Q16890	Tumor protein D53 OS=Homo sapiens GN=TPD52L1 PE=1 SV=1	6.86275	1	1	1	22.435
Q92600-2	Isoform 2 of Cell differentiation protein RCD1 homolog OS=Homo sapiens GN=RQCD1	8.76133	3	3	3	36.813
P53396	ATP-citrate synthase OS=Homo sapiens GN=ACLY PE=1 SV=3	3.26975	3	3	3	120.762
O14964	Hepatocyte growth factor-regulated tyrosine kinase substrate OS=Homo sapiens GN=HGS PE=1 SV=1	1.4157	1	1	1	86.138
P20042	Eukaryotic translation initiation factor 2 subunit 2 OS=Homo sapiens GN=EIF2S2 PE=1 SV=2	6.90691	2	2	2	38.364
P98173	Protein FAM3A OS=Homo sapiens GN=FAM3A PE=1 SV=2	5.21739	1	1	1	25.136
Q7KZF4	Staphylococcal nuclease domain-containing protein 1 OS=Homo sapiens GN=SND1 PE=1 SV=1	1.20879	1	1	1	101.934
Q9P206-2	Isoform 2 of Uncharacterized protein KIAA1522 OS=Homo sapiens GN=KIAA1522	1.1883	1	1	1	112.993
O60701	UDP-glucose 6-dehydrogenase OS=Homo sapiens GN=UGDH PE=1 SV=1	4.04858	2	2	2	54.989
O15511	Actin-related protein 2/3 complex subunit 5 OS=Homo sapiens GN=ARPC5 PE=1 SV=3	16.5563	2	2	2	16.31
Q969Q0	60S ribosomal protein L36a-like OS=Homo sapiens GN=RPL36AL PE=1 SV=3	17.9245	2	2	1	12.461
O96011	Peroxisomal membrane protein 11B OS=Homo sapiens GN=PEX11B PE=1 SV=1	4.6332	1	1	1	28.413
P13746-2	Isoform 2 of HLA class I histocompatibility antigen, A-11 alpha chain OS=Homo sapiens GN=HLA-A	10.5121	2	2	2	41.438
P01591	Immunoglobulin J chain OS=Homo sapiens GN=JCHAIN PE=1 SV=4	7.54717	1	1	1	18.087
Q15654	Thyroid receptor-interacting protein 6 OS=Homo sapiens GN=TRIP6 PE=1 SV=3	2.31092	1	1	1	50.255
Q13404-1	Isoform 1 of Ubiquitin-conjugating enzyme E2 variant 1 OS=Homo sapiens GN=UBE2V1	8.59729	2	2	2	25.78
P22626	Heterogeneous nuclear ribonucleoproteins A2/B1 OS=Homo sapiens GN=HNRNPA2B1 PE=1 SV=2	10.1983	3	3	3	37.407
P30740	Leukocyte elastase inhibitor OS=Homo sapiens GN=SERPINB1 PE=1 SV=1	2.90237	1	1	1	42.715
P32119	Peroxiredoxin-2 OS=Homo sapiens GN=PRDX2 PE=1 SV=5	9.59596	2	2	1	21.878
P50851	Lipopolysaccharide-responsive and beige-like anchor protein OS=Homo sapiens GN=LRBA PE=1 SV=4	0.384212	1	1	1	318.906
Q9Y3B4	Splicing factor 3B subunit 6 OS=Homo sapiens GN=SF3B6 PE=1 SV=1	16	2	2	2	14.576
P61758	Prefoldin subunit 3 OS=Homo sapiens GN=VBP1 PE=1 SV=3	9.13706	2	2	2	22.643
P32321-2	Isoform 2 of Deoxycytidylate deaminase OS=Homo sapiens GN=DCTD	13.7566	2	2	2	21
Q9UNM6-2	Isoform 2 of 26S proteasome non-ATPase regulatory subunit 13 OS=Homo sapiens GN=PSMD13	2.6455	1	1	1	42.915
Q9Y3A5	Ribosome maturation protein SBDS OS=Homo sapiens GN=SBDS PE=1 SV=4	11.2	2	2	2	28.745
Q6NUK4	Receptor expression-enhancing protein 3 OS=Homo sapiens GN=REEP3 PE=1 SV=1	3.92157	1	1	1	29.245
P04156	Major prion protein OS=Homo sapiens GN=PRNP PE=1 SV=1	7.90514	2	2	2	27.643
Q9H7Z7	Prostaglandin E synthase 2 OS=Homo sapiens GN=PTGES2 PE=1 SV=1	4.77454	2	2	2	41.917
Q08174-2	Isoform 2 of Protocadherin-1 OS=Homo sapiens GN=PCDH1	1.45513	1	1	1	133.64
H2QII6	E3 SUMO-protein ligase RanBP2 OS=Pan troglodytes GN=RANBP2 PE=1 SV=1	0.403226	1	1	1	357.923
P30626	Sorcin OS=Homo sapiens GN=SRI PE=1 SV=1	11.6162	2	2	2	21.662
P00403	Cytochrome c oxidase subunit 2 OS=Homo sapiens GN=MT-CO2 PE=1 SV=1	4.40529	1	1	1	25.548
P56537	Eukaryotic translation initiation factor 6 OS=Homo sapiens GN=EIF6 PE=1 SV=1	4.08163	1	1	1	26.582
O08807	Peroxiredoxin-4 OS=Mus musculus GN=Prdx4 PE=1 SV=1	6.93431	2	2	1	31.033
P54819	Adenylate kinase 2, mitochondrial OS=Homo sapiens GN=AK2 PE=1 SV=2	12.1339	3	3	3	26.461
Q9BRJ7	Protein syndesmos OS=Homo sapiens GN=NUDT16L1 PE=1 SV=1	5.21327	1	1	1	23.323
Q92485	Acid sphingomyelinase-like phosphodiesterase 3b OS=Homo sapiens GN=SMPDL3B PE=1 SV=2	2.1978	1	1	1	50.781
P63173	60S ribosomal protein L38 OS=Homo sapiens GN=RPL38 PE=1 SV=2	14.2857	1	1	1	8.213
P62191	26S protease regulatory subunit 4 OS=Homo sapiens GN=PSMC1 PE=1 SV=1	5.45455	2	2	1	49.154
P62306	Small nuclear ribonucleoprotein F OS=Homo sapiens GN=SNRPF PE=1 SV=1	24.4186	2	2	2	9.719
Q15404	Ras suppressor protein 1 OS=Homo sapiens GN=RSU1 PE=1 SV=3	6.85921	3	4	3	31.521
Q96CN7	Isochorismatase domain-containing protein 1 OS=Homo sapiens GN=ISOC1 PE=1 SV=3	8.38926	2	2	2	32.216
Q62376	U1 small nuclear ribonucleoprotein 70 kDa OS=Mus musculus GN=Snrnp70 PE=1 SV=2	4.24107	2	2	2	51.961
Q08209	Serine/threonine-protein phosphatase 2B catalytic subunit alpha isoform OS=Homo sapiens GN=PPP3CA PE=1 SV=1	4.03071	2	2	2	58.65
Q96S97	Myeloid-associated differentiation marker OS=Homo sapiens GN=MYADM PE=1 SV=2	3.10559	1	1	1	35.25
P12268	Inosine-5'-monophosphate dehydrogenase 2 OS=Homo sapiens GN=IMPDH2 PE=1 SV=2	4.47471	2	2	2	55.77
Q96N03	V-set and transmembrane domain-containing protein 2-like protein OS=Homo sapiens GN=VSTM2L PE=1 SV=1	10.7843	2	2	2	22.335
Q9Y376	Calcium-binding protein 39 OS=Homo sapiens GN=CAB39 PE=1 SV=1	4.69208	2	2	2	39.844
P07741	Adenine phosphoribosyltransferase OS=Homo sapiens GN=APRT PE=1 SV=2	5.55556	1	1	1	19.595
Q9BUT1	3-hydroxybutyrate dehydrogenase type 2 OS=Homo sapiens GN=BDH2 PE=1 SV=2	11.0204	2	2	2	26.707
P31942	Heterogeneous nuclear ribonucleoprotein H3 OS=Homo sapiens GN=HNRNPH3 PE=1 SV=2	3.46821	1	1	1	36.903
Q9NRG1	Phosphoribosyltransferase domain-containing protein 1 OS=Homo sapiens GN=PRTFDC1 PE=1 SV=1	5.77778	1	1	1	25.657
P31025	Lipocalin-1 OS=Homo sapiens GN=LCN1 PE=1 SV=1	6.25	1	1	1	19.238
Q96AK3	DNA dC->dU-editing enzyme APOBEC-3D OS=Homo sapiens GN=APOBEC3D PE=1 SV=1	3.10881	1	1	1	46.568
P13073	Cytochrome c oxidase subunit 4 isoform 1, mitochondrial OS=Homo sapiens GN=COX4I1 PE=1 SV=1	10.6509	2	2	2	19.564
Q8WXF1	Paraspeckle component 1 OS=Homo sapiens GN=PSPC1 PE=1 SV=1	2.10325	1	1	1	58.706
Q14691	DNA replication complex GINS protein PSF1 OS=Homo sapiens GN=GINS1 PE=1 SV=1	7.14286	1	1	1	22.974
A1YES6	DNA-(apurinic or apyrimidinic site) lyase OS=Gorilla gorilla gorilla GN=APEX1 PE=3 SV=1	5.97484	2	2	2	35.59
P62330	ADP-ribosylation factor 6 OS=Homo sapiens GN=ARF6 PE=1 SV=2	6.28571	1	1	1	20.069
P61769	Beta-2-microglobulin OS=Homo sapiens GN=B2M PE=1 SV=1	8.40336	1	1	1	13.706
Q9NPF4	Probable tRNA N6-adenosine threonylcarbamoyltransferase OS=Homo sapiens GN=OSGEP PE=1 SV=1	7.76119	2	2	2	36.403
P41227	N-alpha-acetyltransferase 10 OS=Homo sapiens GN=NAA10 PE=1 SV=1	6.38298	1	1	1	26.442
P09237	Matrilysin OS=Homo sapiens GN=MMP7 PE=1 SV=1	3.37079	1	1	1	29.658
O43617	Trafficking protein particle complex subunit 3 OS=Homo sapiens GN=TRAPPC3 PE=1 SV=1	6.11111	1	1	1	20.261
P07384	Calpain-1 catalytic subunit OS=Homo sapiens GN=CAPN1 PE=1 SV=1	2.2409	2	2	2	81.838
Q3LXA3	Triokinase/FMN cyclase OS=Homo sapiens GN=TKFC PE=1 SV=2	3.82609	1	1	1	58.91
Q9NVJ2	ADP-ribosylation factor-like protein 8B OS=Homo sapiens GN=ARL8B PE=1 SV=1	7.52688	2	2	2	21.525
O96133	Uncharacterized protein PFB0145c OS=Plasmodium falciparum (isolate 3D7) GN=PFB0145c PE=1 SV=1	1.51592	2	2	2	237.599
Q4L7C7	S-adenosylmethionine synthase OS=Staphylococcus haemolyticus (strain JCSC1435) GN=metK PE=3 SV=1	3.76884	1	1	1	43.612
P52566	Rho GDP-dissociation inhibitor 2 OS=Homo sapiens GN=ARHGDIB PE=1 SV=3	10.4478	2	2	2	22.974
Q9UIJ7	GTP:AMP phosphotransferase AK3, mitochondrial OS=Homo sapiens GN=AK3 PE=1 SV=4	4.40529	1	1	1	25.55
Q12974	Protein tyrosine phosphatase type IVA 2 OS=Homo sapiens GN=PTP4A2 PE=1 SV=1	7.78443	1	1	1	19.115
P60983	Glia maturation factor beta OS=Homo sapiens GN=GMFB PE=1 SV=2	7.74648	1	1	1	16.702
Q99832	T-complex protein 1 subunit eta OS=Homo sapiens GN=CCT7 PE=1 SV=2	4.41989	2	2	2	59.329
Q06849	ADP-ribosylation factor-like protein 2 OS=Drosophila melanogaster GN=Arl2 PE=2 SV=2	5.97826	1	1	1	20.821
P62136-2	Isoform 2 of Serine/threonine-protein phosphatase PP1-alpha catalytic subunit OS=Homo sapiens GN=PPP1CA	5.8651	2	2	2	38.606
Q9NSD9	Phenylalanine--tRNA ligase beta subunit OS=Homo sapiens GN=FARSB PE=1 SV=3	1.86757	1	1	1	66.074
P49588-2	Isoform 2 of Alanine--tRNA ligase, cytoplasmic OS=Homo sapiens GN=AARS	1.10887	1	1	1	109.249
Q9BSJ8-2	Isoform 2 of Extended synaptotagmin-1 OS=Homo sapiens GN=ESYT1	2.51346	2	2	2	123.925
P52597	Heterogeneous nuclear ribonucleoprotein F OS=Homo sapiens GN=HNRNPF PE=1 SV=3	6.98795	2	2	2	45.643
Q9NRN7	L-aminoadipate-semialdehyde dehydrogenase-phosphopantetheinyl transferase OS=Homo sapiens GN=AASDHPPT PE=1 SV=2	2.589	1	1	1	35.753
Q08945	FACT complex subunit SSRP1 OS=Homo sapiens GN=SSRP1 PE=1 SV=1	1.69252	1	1	1	81.024
O60664	Perilipin-3 OS=Homo sapiens GN=PLIN3 PE=1 SV=3	3.91705	1	1	1	47.046
P23467-3	Isoform 3 of Receptor-type tyrosine-protein phosphatase beta OS=Homo sapiens GN=PTPRB	1.30926	1	1	1	248.988
Q7Z5G4	Golgin subfamily A member 7 OS=Homo sapiens GN=GOLGA7 PE=1 SV=2	8.0292	1	1	1	15.814
Q14512	Fibroblast growth factor-binding protein 1 OS=Homo sapiens GN=FGFBP1 PE=1 SV=1	7.26496	1	1	1	26.247
O94979-8	Isoform 8 of Protein transport protein Sec31A OS=Homo sapiens GN=SEC31A	0.729927	1	1	1	134.415
Q9UKM9	RNA-binding protein Raly OS=Homo sapiens GN=RALY PE=1 SV=1	4.24837	1	1	1	32.444
Q9NR31	GTP-binding protein SAR1a OS=Homo sapiens GN=SAR1A PE=1 SV=1	9.59596	2	2	2	22.353
P63172	Dynein light chain Tctex-type 1 OS=Homo sapiens GN=DYNLT1 PE=1 SV=1	14.1593	1	1	1	12.444
O95297	Myelin protein zero-like protein 1 OS=Homo sapiens GN=MPZL1 PE=1 SV=1	4.08922	1	1	1	29.064
P16422	Epithelial cell adhesion molecule OS=Homo sapiens GN=EPCAM PE=1 SV=2	7.64331	2	2	2	34.91
Q16555	Dihydropyrimidinase-related protein 2 OS=Homo sapiens GN=DPYSL2 PE=1 SV=1	2.62238	1	1	1	62.255
P54577	Tyrosine--tRNA ligase, cytoplasmic OS=Homo sapiens GN=YARS PE=1 SV=4	3.2197	2	2	2	59.106
O75396	Vesicle-trafficking protein SEC22b OS=Homo sapiens GN=SEC22B PE=1 SV=4	10.6977	2	2	2	24.578
Q9Y678	Coatomer subunit gamma-1 OS=Homo sapiens GN=COPG1 PE=1 SV=1	1.14416	1	1	1	97.655
Q07960	Rho GTPase-activating protein 1 OS=Homo sapiens GN=ARHGAP1 PE=1 SV=1	1.82232	1	1	1	50.404
Q9UBV8	Peflin OS=Homo sapiens GN=PEF1 PE=1 SV=1	8.4507	2	2	2	30.361
Q53RY4	Keratinocyte-associated protein 3 OS=Homo sapiens GN=KRTCAP3 PE=2 SV=1	6.25	1	1	1	25.611
Q9Y2Z0	Protein SGT1 homolog OS=Homo sapiens GN=SUGT1 PE=1 SV=3	4.10959	1	1	1	40.998
P09496	Clathrin light chain A OS=Homo sapiens GN=CLTA PE=1 SV=1	6.45161	2	2	2	27.06
Q04837	Single-stranded DNA-binding protein, mitochondrial OS=Homo sapiens GN=SSBP1 PE=1 SV=1	10.1351	1	1	1	17.249
Q96A57-2	Isoform 1 of Transmembrane protein 230 OS=Homo sapiens GN=TMEM230	6.01093	1	1	1	19.898
P05198	Eukaryotic translation initiation factor 2 subunit 1 OS=Homo sapiens GN=EIF2S1 PE=1 SV=3	7.93651	3	3	3	36.089
P09417	Dihydropteridine reductase OS=Homo sapiens GN=QDPR PE=1 SV=2	5.32787	1	1	1	25.773
O00567	Nucleolar protein 56 OS=Homo sapiens GN=NOP56 PE=1 SV=4	1.51515	1	1	1	66.009
P52907	F-actin-capping protein subunit alpha-1 OS=Homo sapiens GN=CAPZA1 PE=1 SV=3	8.04196	2	2	2	32.902
Q13596-3	Isoform 3 of Sorting nexin-1 OS=Homo sapiens GN=SNX1	3.94973	2	2	2	63.043
Q9BQ69	O-acetyl-ADP-ribose deacetylase MACROD1 OS=Homo sapiens GN=MACROD1 PE=1 SV=2	3.38462	1	1	1	35.483
Q00688	Peptidyl-prolyl cis-trans isomerase FKBP3 OS=Homo sapiens GN=FKBP3 PE=1 SV=1	4.01786	1	1	1	25.161
Q14116	Interleukin-18 OS=Homo sapiens GN=IL18 PE=1 SV=1	4.14508	1	1	1	22.312
P54687-5	Isoform 5 of Branched-chain-amino-acid aminotransferase, cytosolic OS=Homo sapiens GN=BCAT1	3.76884	1	1	1	44.103
P08195-4	Isoform 4 of 4F2 cell-surface antigen heavy chain OS=Homo sapiens GN=SLC3A2	2.26929	1	1	1	71.079
Q9HAB8	Phosphopantothenate--cysteine ligase OS=Homo sapiens GN=PPCS PE=1 SV=2	7.07395	2	2	2	33.984
Q16891	MICOS complex subunit MIC60 OS=Homo sapiens GN=IMMT PE=1 SV=1	1.71504	1	1	1	83.626
Q587I9	Vesicle transport protein SFT2C OS=Homo sapiens GN=SFT2D3 PE=2 SV=1	4.65116	1	1	1	21.776
O02649	60 kDa heat shock protein, mitochondrial OS=Drosophila melanogaster GN=Hsp60 PE=1 SV=3	4.363	1	1	1	60.771
Q8NC51	Plasminogen activator inhibitor 1 RNA-binding protein OS=Homo sapiens GN=SERBP1 PE=1 SV=2	3.92157	1	1	1	44.938
Q9GZU7-2	Isoform 2 of Carboxy-terminal domain RNA polymerase II polypeptide A small phosphatase 1 OS=Homo sapiens GN=CTDSP1	7.69231	2	2	2	29.057
P51659-2	Isoform 2 of Peroxisomal multifunctional enzyme type 2 OS=Homo sapiens GN=HSD17B4	2.1025	2	2	2	82.973
O95994	Anterior gradient protein 2 homolog OS=Homo sapiens GN=AGR2 PE=1 SV=1	16.5714	2	2	2	19.967
P24666	Low molecular weight phosphotyrosine protein phosphatase OS=Homo sapiens GN=ACP1 PE=1 SV=3	14.557	2	2	2	18.031
P27707	Deoxycytidine kinase OS=Homo sapiens GN=DCK PE=1 SV=1	8.07692	2	2	2	30.499
Q9GZZ1	N-alpha-acetyltransferase 50 OS=Homo sapiens GN=NAA50 PE=1 SV=1	8.87574	1	1	1	19.386
P42126	Enoyl-CoA delta isomerase 1, mitochondrial OS=Homo sapiens GN=ECI1 PE=1 SV=1	7.61589	2	3	2	32.795
Q68DV7-4	Isoform 4 of E3 ubiquitin-protein ligase RNF43 OS=Homo sapiens GN=RNF43	3.45224	1	1	1	94.978
P30084	Enoyl-CoA hydratase, mitochondrial OS=Homo sapiens GN=ECHS1 PE=1 SV=4	6.55172	1	1	1	31.367
Q9P000	COMM domain-containing protein 9 OS=Homo sapiens GN=COMMD9 PE=1 SV=2	5.55556	1	1	1	21.805
Q9NP72-2	Isoform 2 of Ras-related protein Rab-18 OS=Homo sapiens GN=RAB18	4.68085	1	1	1	26.393
Q96HJ9-2	Isoform 2 of UPF0562 protein C7orf55 OS=Homo sapiens GN=C7orf55	2.62009	1	1	1	54.191
P30086	Phosphatidylethanolamine-binding protein 1 OS=Homo sapiens GN=PEBP1 PE=1 SV=3	8.55615	2	2	2	21.044
Q92688	Acidic leucine-rich nuclear phosphoprotein 32 family member B OS=Homo sapiens GN=ANP32B PE=1 SV=1	6.3745	2	2	2	28.77
P22234-2	Isoform 2 of Multifunctional protein ADE2 OS=Homo sapiens GN=PAICS	2.77778	1	1	1	47.928
P17980	26S protease regulatory subunit 6A OS=Homo sapiens GN=PSMC3 PE=1 SV=3	2.05011	1	1	1	49.172
P61970	Nuclear transport factor 2 OS=Homo sapiens GN=NUTF2 PE=1 SV=1	11.0236	2	2	2	14.469
Q9NX24	H/ACA ribonucleoprotein complex subunit 2 OS=Homo sapiens GN=NHP2 PE=1 SV=1	6.53595	1	1	1	17.19
O95070	Protein YIF1A OS=Homo sapiens GN=YIF1A PE=1 SV=2	5.11945	1	1	1	31.991
P01966	Hemoglobin subunit alpha OS=Bos taurus GN=HBA PE=1 SV=2	10.5634	1	1	1	15.175
P29678	Dual specificity mitogen-activated protein kinase kinase 1 OS=Oryctolagus cuniculus GN=MAP2K1 PE=1 SV=2	6.10687	2	2	2	43.425
Q07812-2	Isoform Beta of Apoptosis regulator BAX OS=Homo sapiens GN=BAX	11.4679	2	2	2	24.204
Q15382	GTP-binding protein Rheb OS=Homo sapiens GN=RHEB PE=1 SV=1	13.0435	2	2	2	20.485
Q8N684-3	Isoform 3 of Cleavage and polyadenylation specificity factor subunit 7 OS=Homo sapiens GN=CPSF7	2.14008	1	1	1	56.341
O15327	Type II inositol 3,4-bisphosphate 4-phosphatase OS=Homo sapiens GN=INPP4B PE=2 SV=4	1.51515	1	1	1	104.671
Q99735	Microsomal glutathione S-transferase 2 OS=Homo sapiens GN=MGST2 PE=1 SV=1	9.52381	1	1	1	16.61
P56385	ATP synthase subunit e, mitochondrial OS=Homo sapiens GN=ATP5I PE=1 SV=2	14.4928	1	1	1	7.928
Q9BRL6	Serine/arginine-rich splicing factor 8 OS=Homo sapiens GN=SRSF8 PE=1 SV=1	2.83688	1	1	1	32.268
Q9BWJ5	Splicing factor 3B subunit 5 OS=Homo sapiens GN=SF3B5 PE=1 SV=1	17.4419	1	1	1	10.129
Q8NFV4	Protein ABHD11 OS=Homo sapiens GN=ABHD11 PE=1 SV=1	3.1746	1	2	1	34.668
Q9WV25	Poly(U)-binding-splicing factor PUF60 OS=Rattus norvegicus GN=Puf60 PE=2 SV=2	1.59574	1	1	1	60.211
Q8N163	Cell cycle and apoptosis regulator protein 2 OS=Homo sapiens GN=CCAR2 PE=1 SV=2	0.975081	1	1	1	102.838
P62333	26S protease regulatory subunit 10B OS=Homo sapiens GN=PSMC6 PE=1 SV=1	6.42674	2	2	2	44.145
O00232	26S proteasome non-ATPase regulatory subunit 12 OS=Homo sapiens GN=PSMD12 PE=1 SV=3	4.38596	1	1	1	52.871
P23284	Peptidyl-prolyl cis-trans isomerase B OS=Homo sapiens GN=PPIB PE=1 SV=2	4.16667	1	1	1	23.728
P51636	Caveolin-2 OS=Homo sapiens GN=CAV2 PE=1 SV=2	9.87654	1	1	1	18.279
O60437	Periplakin OS=Homo sapiens GN=PPL PE=1 SV=4	0.569476	1	1	1	204.623
O14910	Protein lin-7 homolog A OS=Homo sapiens GN=LIN7A PE=1 SV=2	4.29185	1	1	1	25.981
Q96C19	EF-hand domain-containing protein D2 OS=Homo sapiens GN=EFHD2 PE=1 SV=1	6.25	1	1	1	26.68
P15121	Aldose reductase OS=Homo sapiens GN=AKR1B1 PE=1 SV=3	6.01266	2	2	2	35.83
P58321	Ubiquitin carboxyl-terminal hydrolase isozyme L4 OS=Mus musculus GN=Uchl4 PE=2 SV=1	9.44206	2	2	2	26.433
Q86X76-3	Isoform 4 of Nitrilase homolog 1 OS=Homo sapiens GN=NIT1	4.90463	2	2	2	40.174
Q15631	Translin OS=Homo sapiens GN=TSN PE=1 SV=1	5.70175	1	1	1	26.167
Q5T6V5	UPF0553 protein C9orf64 OS=Homo sapiens GN=C9orf64 PE=1 SV=1	3.81232	1	1	1	39.004
P13010	X-ray repair cross-complementing protein 5 OS=Homo sapiens GN=XRCC5 PE=1 SV=3	1.91257	1	1	1	82.652
P50552	Vasodilator-stimulated phosphoprotein OS=Homo sapiens GN=VASP PE=1 SV=3	3.15789	1	1	1	39.805
P36952	Serpin B5 OS=Homo sapiens GN=SERPINB5 PE=1 SV=2	2.4	1	1	1	42.073
Q9Y2A7-2	Isoform 2 of Nck-associated protein 1 OS=Homo sapiens GN=NCKAP1	0.970018	1	1	1	129.433
O15143	Actin-related protein 2/3 complex subunit 1B OS=Homo sapiens GN=ARPC1B PE=1 SV=3	3.49462	1	1	1	40.923
P49915	GMP synthase [glutamine-hydrolyzing] OS=Homo sapiens GN=GMPS PE=1 SV=1	1.8759	1	1	1	76.667
Q15125	3-beta-hydroxysteroid-Delta(8),Delta(7)-isomerase OS=Homo sapiens GN=EBP PE=1 SV=3	5.21739	1	1	1	26.336
P55212	Caspase-6 OS=Homo sapiens GN=CASP6 PE=1 SV=2	3.07167	1	1	1	33.288
Q9Y2V2	Calcium-regulated heat-stable protein 1 OS=Homo sapiens GN=CARHSP1 PE=1 SV=2	8.16327	2	2	2	15.882
Q9GZX3	Carbohydrate sulfotransferase 6 OS=Homo sapiens GN=CHST6 PE=1 SV=1	3.79747	1	1	1	44.071
Q99873	Protein arginine N-methyltransferase 1 OS=Homo sapiens GN=PRMT1 PE=1 SV=2	3.04709	1	1	1	41.489
Q16763	Ubiquitin-conjugating enzyme E2 S OS=Homo sapiens GN=UBE2S PE=1 SV=2	5.40541	1	1	1	23.831
P21741	Midkine OS=Homo sapiens GN=MDK PE=1 SV=1	6.99301	1	1	1	15.575
Q9ULA0	Aspartyl aminopeptidase OS=Homo sapiens GN=DNPEP PE=1 SV=1	2.52632	1	1	1	52.395
Q5VWZ2	Lysophospholipase-like protein 1 OS=Homo sapiens GN=LYPLAL1 PE=1 SV=3	3.79747	1	1	1	26.299
P30408	Transmembrane 4 L6 family member 1 OS=Homo sapiens GN=TM4SF1 PE=1 SV=1	4.45545	1	1	1	21.617
P28062	Proteasome subunit beta type-8 OS=Homo sapiens GN=PSMB8 PE=1 SV=3	3.98551	1	1	1	30.335
Q9UEU0	Vesicle transport through interaction with t-SNAREs homolog 1B OS=Homo sapiens GN=VTI1B PE=1 SV=3	4.31034	1	1	1	26.672
Q7Z7H5	Transmembrane emp24 domain-containing protein 4 OS=Homo sapiens GN=TMED4 PE=1 SV=1	11.4537	2	2	2	25.926
P61812-2	Isoform B of Transforming growth factor beta-2 OS=Homo sapiens GN=TGFB2	2.0362	1	1	1	50.541
Q9BPW8	Protein NipSnap homolog 1 OS=Homo sapiens GN=NIPSNAP1 PE=1 SV=1	3.16901	1	1	1	33.289
P14174	Macrophage migration inhibitory factor OS=Homo sapiens GN=MIF PE=1 SV=4	7.82609	1	1	1	12.468
Q96SB4-3	Isoform 1 of SRSF protein kinase 1 OS=Homo sapiens GN=SRPK1	1.69492	1	1	1	92.354
P62318	Small nuclear ribonucleoprotein Sm D3 OS=Homo sapiens GN=SNRPD3 PE=1 SV=1	7.14286	1	1	1	13.907
P63027	Vesicle-associated membrane protein 2 OS=Homo sapiens GN=VAMP2 PE=1 SV=3	25	2	2	2	12.655
P53602	Diphosphomevalonate decarboxylase OS=Homo sapiens GN=MVD PE=1 SV=1	3.25	1	1	1	43.377
P11388-4	Isoform 4 of DNA topoisomerase 2-alpha OS=Homo sapiens GN=TOP2A	1.11663	2	2	2	182.567
Q6P2Q9	Pre-mRNA-processing-splicing factor 8 OS=Homo sapiens GN=PRPF8 PE=1 SV=2	0.342612	1	1	1	273.427
Q9NZM1	Myoferlin OS=Homo sapiens GN=MYOF PE=1 SV=1	0.630762	1	1	1	234.561
O15127	Secretory carrier-associated membrane protein 2 OS=Homo sapiens GN=SCAMP2 PE=1 SV=2	3.64742	1	1	1	36.625
Q13868	Exosome complex component RRP4 OS=Homo sapiens GN=EXOSC2 PE=1 SV=2	4.09556	1	1	1	32.768
Q99417	C-Myc-binding protein OS=Homo sapiens GN=MYCBP PE=1 SV=3	13.5922	1	1	1	11.959
O15126	Secretory carrier-associated membrane protein 1 OS=Homo sapiens GN=SCAMP1 PE=1 SV=2	10.6509	2	2	2	37.896
Q8TBF2-8	Isoform 8 of Prostamide/prostaglandin F synthase OS=Homo sapiens GN=FAM213B	4.82456	1	1	1	24.263
Q6UVK1	Chondroitin sulfate proteoglycan 4 OS=Homo sapiens GN=CSPG4 PE=1 SV=2	0.47373	1	1	1	250.382
B4RFS3	Phospho-N-acetylmuramoyl-pentapeptide-transferase OS=Phenylobacterium zucineum (strain HLK1) GN=mraY PE=3 SV=1	2.98103	1	1	1	39.986
Q12765-2	Isoform 2 of Secernin-1 OS=Homo sapiens GN=SCRN1	1.84332	1	1	1	48.683
P09669	Cytochrome c oxidase subunit 6C OS=Homo sapiens GN=COX6C PE=1 SV=2	10.6667	1	1	1	8.776
P33991	DNA replication licensing factor MCM4 OS=Homo sapiens GN=MCM4 PE=1 SV=5	1.50637	1	1	1	96.498
Q92572	AP-3 complex subunit sigma-1 OS=Homo sapiens GN=AP3S1 PE=1 SV=1	5.69948	1	1	1	21.718
O95749	Geranylgeranyl pyrophosphate synthase OS=Homo sapiens GN=GGPS1 PE=1 SV=1	3.66667	1	1	1	34.849
P26447	Protein S100-A4 OS=Homo sapiens GN=S100A4 PE=1 SV=1	7.92079	1	1	1	11.721
Q99439	Calponin-2 OS=Homo sapiens GN=CNN2 PE=1 SV=4	3.55987	1	1	1	33.675
Q9UBW8	COP9 signalosome complex subunit 7a OS=Homo sapiens GN=COPS7A PE=1 SV=1	4.36364	1	1	1	30.258
Q8TAX9-4	Isoform 4 of Gasdermin-B OS=Homo sapiens GN=GSDMB	2.88462	1	1	1	47.318
Q9P0S9	Transmembrane protein 14C OS=Homo sapiens GN=TMEM14C PE=1 SV=1	8.92857	1	1	1	11.557
P57735	Ras-related protein Rab-25 OS=Homo sapiens GN=RAB25 PE=1 SV=2	5.16432	1	1	1	23.481
Q06265-2	Isoform 2 of Exosome complex component RRP45 OS=Homo sapiens GN=EXOSC9	2.41228	1	1	1	50.771
P62995	Transformer-2 protein homolog beta OS=Homo sapiens GN=TRA2B PE=1 SV=1	5.55556	1	1	1	33.646
P25685	DnaJ homolog subfamily B member 1 OS=Homo sapiens GN=DNAJB1 PE=1 SV=4	6.76471	2	2	2	38.02
Q15717-2	Isoform 2 of ELAV-like protein 1 OS=Homo sapiens GN=ELAVL1	3.11615	1	1	1	38.972
P17096	High mobility group protein HMG-I/HMG-Y OS=Homo sapiens GN=HMGA1 PE=1 SV=3	41.1215	2	2	2	11.669
Q9Y295	Developmentally-regulated GTP-binding protein 1 OS=Homo sapiens GN=DRG1 PE=1 SV=1	4.08719	1	1	1	40.517
O75323	Protein NipSnap homolog 2 OS=Homo sapiens GN=GBAS PE=1 SV=1	3.14685	1	1	1	33.721
Q9Y6Q5-2	Isoform 2 of AP-1 complex subunit mu-2 OS=Homo sapiens GN=AP1M2	2.58824	1	1	1	48.179
O43633	Charged multivesicular body protein 2a OS=Homo sapiens GN=CHMP2A PE=1 SV=1	3.6036	1	1	1	25.088
Q70IA6-3	Isoform 3 of MOB kinase activator 2 OS=Homo sapiens GN=MOB2	4.10448	1	1	1	30.155
O00233	26S proteasome non-ATPase regulatory subunit 9 OS=Homo sapiens GN=PSMD9 PE=1 SV=3	4.4843	1	1	1	24.667
Q8WVD5	RING finger protein 141 OS=Homo sapiens GN=RNF141 PE=1 SV=1	4.34783	1	1	1	25.518
P05556	Integrin beta-1 OS=Homo sapiens GN=ITGB1 PE=1 SV=2	1.25313	1	1	1	88.357
P61077-2	Isoform 2 of Ubiquitin-conjugating enzyme E2 D3 OS=Homo sapiens GN=UBE2D3	6.75676	1	1	1	16.774
P47755	F-actin-capping protein subunit alpha-2 OS=Homo sapiens GN=CAPZA2 PE=1 SV=3	2.7972	1	1	1	32.929
Q99729-2	Isoform 2 of Heterogeneous nuclear ribonucleoprotein A/B OS=Homo sapiens GN=HNRNPAB	4.21687	1	1	1	35.945
Q96FJ2	Dynein light chain 2, cytoplasmic OS=Homo sapiens GN=DYNLL2 PE=1 SV=1	24.7191	1	1	1	10.343
P63279	SUMO-conjugating enzyme UBC9 OS=Homo sapiens GN=UBE2I PE=1 SV=1	8.22785	1	1	1	17.995
Q9HAC8	Ubiquitin domain-containing protein 1 OS=Homo sapiens GN=UBTD1 PE=1 SV=1	6.1674	1	1	1	25.922
Q9UK41-2	Isoform 2 of Vacuolar protein sorting-associated protein 28 homolog OS=Homo sapiens GN=VPS28	7.72532	1	1	1	26.445
Q96FX7	tRNA (adenine(58)-N(1))-methyltransferase catalytic subunit TRMT61A OS=Homo sapiens GN=TRMT61A PE=1 SV=1	4.49827	1	1	1	31.362
P83940	Transcription elongation factor B polypeptide 1 OS=Mus musculus GN=Tceb1 PE=1 SV=1	7.14286	1	1	1	12.465
Q7L5L3	Glycerophosphodiester phosphodiesterase domain-containing protein 3 OS=Homo sapiens GN=GDPD3 PE=2 SV=3	3.77358	1	1	1	36.573
Q8IWW6	Rho GTPase-activating protein 12 OS=Homo sapiens GN=ARHGAP12 PE=1 SV=1	1.18203	1	1	1	96.196
Q07666	KH domain-containing, RNA-binding, signal transduction-associated protein 1 OS=Homo sapiens GN=KHDRBS1 PE=1 SV=1	1.80587	1	1	1	48.197
Q96A22	Uncharacterized protein C11orf52 OS=Homo sapiens GN=C11orf52 PE=1 SV=2	8.13008	1	1	1	13.912
P40227	T-complex protein 1 subunit zeta OS=Homo sapiens GN=CCT6A PE=1 SV=3	3.01318	1	1	1	57.988
A5A6K2	Translationally-controlled tumor protein OS=Pan troglodytes GN=TPT1 PE=2 SV=1	16.2791	3	3	3	19.583
P46776	60S ribosomal protein L27a OS=Homo sapiens GN=RPL27A PE=1 SV=2	7.43243	1	1	1	16.551
B9E8Y0	GMP synthase [glutamine-hydrolyzing] OS=Macrococcus caseolyticus (strain JCSC5402) GN=guaA PE=3 SV=1	1.75439	1	1	1	58.053
Q86XR7-2	Isoform 2 of TIR domain-containing adapter molecule 2 OS=Homo sapiens GN=TICAM2	5.44554	2	2	2	46.143
Q91VW3	SH3 domain-binding glutamic acid-rich-like protein 3 OS=Mus musculus GN=Sh3bgrl3 PE=1 SV=1	8.60215	1	1	1	10.47
Q9Y285	Phenylalanine--tRNA ligase alpha subunit OS=Homo sapiens GN=FARSA PE=1 SV=3	2.75591	1	1	1	57.528
P48047	ATP synthase subunit O, mitochondrial OS=Homo sapiens GN=ATP5O PE=1 SV=1	5.16432	1	1	1	23.263
P61513	60S ribosomal protein L37a OS=Homo sapiens GN=RPL37A PE=1 SV=2	18.4783	2	2	2	10.268
Q14258	E3 ubiquitin/ISG15 ligase TRIM25 OS=Homo sapiens GN=TRIM25 PE=1 SV=2	1.26984	1	1	1	70.928
Q96GG9	DCN1-like protein 1 OS=Homo sapiens GN=DCUN1D1 PE=1 SV=1	3.0888	1	1	1	30.105
P05141	ADP/ATP translocase 2 OS=Homo sapiens GN=SLC25A5 PE=1 SV=7	2.68456	1	1	1	32.831
P53801	Pituitary tumor-transforming gene 1 protein-interacting protein OS=Homo sapiens GN=PTTG1IP PE=1 SV=1	6.66667	1	1	1	20.31
O14933	Ubiquitin/ISG15-conjugating enzyme E2 L6 OS=Homo sapiens GN=UBE2L6 PE=1 SV=4	5.22876	1	1	1	17.757
Q13492	Phosphatidylinositol-binding clathrin assembly protein OS=Homo sapiens GN=PICALM PE=1 SV=2	1.22699	1	1	1	70.71
P43353	Aldehyde dehydrogenase family 3 member B1 OS=Homo sapiens GN=ALDH3B1 PE=1 SV=1	4.2735	2	2	2	51.807
Q96KP4	Cytosolic non-specific dipeptidase OS=Homo sapiens GN=CNDP2 PE=1 SV=2	2.31579	1	1	1	52.845
Q14240-2	Isoform 2 of Eukaryotic initiation factor 4A-II OS=Homo sapiens GN=EIF4A2	2.45098	1	1	1	46.46
P36268-3	Isoform 3 of Inactive gamma-glutamyltranspeptidase 2 OS=Homo sapiens GN=GGT2	2.26481	1	1	1	62.082
Q8TE68	Epidermal growth factor receptor kinase substrate 8-like protein 1 OS=Homo sapiens GN=EPS8L1 PE=1 SV=3	1.65975	1	1	1	80.202
P22061-2	Isoform 2 of Protein-L-isoaspartate(D-aspartate) O-methyltransferase OS=Homo sapiens GN=PCMT1	4.82456	1	1	1	24.664
P02794	Ferritin heavy chain OS=Homo sapiens GN=FTH1 PE=1 SV=2	3.82514	1	1	1	21.212
Q9Y5K5	Ubiquitin carboxyl-terminal hydrolase isozyme L5 OS=Homo sapiens GN=UCHL5 PE=1 SV=3	3.34347	1	1	1	37.583
P37235	Hippocalcin-like protein 1 OS=Homo sapiens GN=HPCAL1 PE=1 SV=3	13.9896	2	2	2	22.299
P40925-3	Isoform 3 of Malate dehydrogenase, cytoplasmic OS=Homo sapiens GN=MDH1	3.40909	1	1	1	38.603
Q9NR46-2	Isoform 2 of Endophilin-B2 OS=Homo sapiens GN=SH3GLB2	2.72277	1	1	1	44.738
Q15005	Signal peptidase complex subunit 2 OS=Homo sapiens GN=SPCS2 PE=1 SV=3	3.9823	1	1	1	24.987
P61916	Epididymal secretory protein E1 OS=Homo sapiens GN=NPC2 PE=1 SV=1	6.62252	1	1	1	16.559
Q9H3P7	Golgi resident protein GCP60 OS=Homo sapiens GN=ACBD3 PE=1 SV=4	2.46212	1	1	1	60.556
Q15233	Non-POU domain-containing octamer-binding protein OS=Homo sapiens GN=NONO PE=1 SV=4	2.54777	1	1	1	54.197
Q96T51	RUN and FYVE domain-containing protein 1 OS=Homo sapiens GN=RUFY1 PE=1 SV=2	1.83616	1	1	1	79.767
A5A6I3	Eukaryotic translation initiation factor 3 subunit F OS=Pan troglodytes GN=EIF3F PE=2 SV=1	4.70914	1	1	1	37.894
Q9UJU6-3	Isoform 3 of Drebrin-like protein OS=Homo sapiens GN=DBNL	2.50569	1	1	1	49.012
O00161	Synaptosomal-associated protein 23 OS=Homo sapiens GN=SNAP23 PE=1 SV=1	6.63507	1	1	1	23.34
P00749	Urokinase-type plasminogen activator OS=Homo sapiens GN=PLAU PE=1 SV=2	7.88863	2	2	2	48.476
Q99653	Calcineurin B homologous protein 1 OS=Homo sapiens GN=CHP1 PE=1 SV=3	6.15385	1	1	1	22.442
Q99426	Tubulin-folding cofactor B OS=Homo sapiens GN=TBCB PE=1 SV=2	6.55738	1	1	1	27.308
P48643	T-complex protein 1 subunit epsilon OS=Homo sapiens GN=CCT5 PE=1 SV=1	1.2939	1	1	1	59.633
P28072	Proteasome subunit beta type-6 OS=Homo sapiens GN=PSMB6 PE=1 SV=4	8.78661	2	2	2	25.341
P68036-3	Isoform 3 of Ubiquitin-conjugating enzyme E2 L3 OS=Homo sapiens GN=UBE2L3	8.49057	2	2	2	23.989
P31944	Caspase-14 OS=Homo sapiens GN=CASP14 PE=1 SV=2	4.54545	1	1	1	27.662
Q9R1T2	SUMO-activating enzyme subunit 1 OS=Mus musculus GN=Sae1 PE=1 SV=1	4.85714	2	2	2	38.596
P07858	Cathepsin B OS=Homo sapiens GN=CTSB PE=1 SV=3	3.24484	1	1	1	37.797
Q14204	Cytoplasmic dynein 1 heavy chain 1 OS=Homo sapiens GN=DYNC1H1 PE=1 SV=5	0.408954	2	2	2	532.072
O43414	ERI1 exoribonuclease 3 OS=Homo sapiens GN=ERI3 PE=1 SV=2	2.67062	1	1	1	37.214
O00764	Pyridoxal kinase OS=Homo sapiens GN=PDXK PE=1 SV=1	2.88462	1	1	1	35.08
P55036	26S proteasome non-ATPase regulatory subunit 4 OS=Homo sapiens GN=PSMD4 PE=1 SV=1	2.12202	1	1	1	40.711
P19388	DNA-directed RNA polymerases I, II, and III subunit RPABC1 OS=Homo sapiens GN=POLR2E PE=1 SV=4	6.66667	1	1	1	24.536
Q13427	Peptidyl-prolyl cis-trans isomerase G OS=Homo sapiens GN=PPIG PE=1 SV=2	1.32626	1	1	1	88.564
P10620	Microsomal glutathione S-transferase 1 OS=Homo sapiens GN=MGST1 PE=1 SV=1	19.3548	2	2	2	17.587
Q9NUJ1	Mycophenolic acid acyl-glucuronide esterase, mitochondrial OS=Homo sapiens GN=ABHD10 PE=1 SV=1	2.94118	1	1	1	33.911
P63241-2	Isoform 2 of Eukaryotic translation initiation factor 5A-1 OS=Homo sapiens GN=EIF5A	9.78261	1	1	1	20.157
Q9GZN4	Brain-specific serine protease 4 OS=Homo sapiens GN=PRSS22 PE=1 SV=1	2.2082	1	1	1	33.71
O00159	Unconventional myosin-Ic OS=Homo sapiens GN=MYO1C PE=1 SV=4	1.31703	1	1	1	121.606
O43684	Mitotic checkpoint protein BUB3 OS=Homo sapiens GN=BUB3 PE=1 SV=1	4.26829	1	1	1	37.131
Q16181	Septin-7 OS=Homo sapiens GN=SEPT7 PE=1 SV=2	1.83066	1	1	1	50.648
Q9NQG5	Regulation of nuclear pre-mRNA domain-containing protein 1B OS=Homo sapiens GN=RPRD1B PE=1 SV=1	4.90798	1	1	1	36.877
Q969X1	Protein lifeguard 3 OS=Homo sapiens GN=TMBIM1 PE=1 SV=2	4.50161	1	1	1	34.585
P40261	Nicotinamide N-methyltransferase OS=Homo sapiens GN=NNMT PE=1 SV=1	3.0303	1	1	1	29.555
P14678-3	Isoform SM-B1 of Small nuclear ribonucleoprotein-associated proteins B and B' OS=Homo sapiens GN=SNRPB	4.84429	2	2	2	30.012
Q8TBQ9	Protein kish-A OS=Homo sapiens GN=TMEM167A PE=1 SV=1	12.5	1	1	1	8.054
P13804	Electron transfer flavoprotein subunit alpha, mitochondrial OS=Homo sapiens GN=ETFA PE=1 SV=1	5.40541	1	1	1	35.058
Q8IWU9-2	Isoform b of Tryptophan 5-hydroxylase 2 OS=Homo sapiens GN=TPH2	2.23577	1	1	1	56.206
Q9UKR5	Probable ergosterol biosynthetic protein 28 OS=Homo sapiens GN=C14orf1 PE=1 SV=1	6.42857	1	1	1	15.854
Q9UJ83	2-hydroxyacyl-CoA lyase 1 OS=Homo sapiens GN=HACL1 PE=1 SV=2	1.21107	1	1	1	63.687
Q9Y6A9	Signal peptidase complex subunit 1 OS=Homo sapiens GN=SPCS1 PE=1 SV=4	17.6471	1	1	1	11.797
P25789	Proteasome subunit alpha type-4 OS=Homo sapiens GN=PSMA4 PE=1 SV=1	3.44828	1	1	1	29.465
P12830	Cadherin-1 OS=Homo sapiens GN=CDH1 PE=1 SV=3	1.02041	1	1	1	97.396
Q9Y2S0	DNA-directed RNA polymerases I and III subunit RPAC2 OS=Homo sapiens GN=POLR1D PE=1 SV=1	8.27068	1	1	1	15.227
P51858-3	Isoform 3 of Hepatoma-derived growth factor OS=Homo sapiens GN=HDGF	3.90625	1	1	1	28.247
Q8NI36	WD repeat-containing protein 36 OS=Homo sapiens GN=WDR36 PE=1 SV=1	1.26183	1	1	1	105.255
P30040	Endoplasmic reticulum resident protein 29 OS=Homo sapiens GN=ERP29 PE=1 SV=4	3.83142	1	1	1	28.975
Q92575	UBX domain-containing protein 4 OS=Homo sapiens GN=UBXN4 PE=1 SV=2	2.75591	1	1	1	56.743
Q96FW1-2	Isoform 2 of Ubiquitin thioesterase OTUB1 OS=Homo sapiens GN=OTUB1	2.85714	1	1	1	35.263
P62158	Calmodulin OS=Homo sapiens GN=CALM1 PE=1 SV=2	15.4362	2	2	2	16.827
Q7LBR1	Charged multivesicular body protein 1b OS=Homo sapiens GN=CHMP1B PE=1 SV=1	4.0201	1	1	1	22.095
Q96D05-2	Isoform 2 of Uncharacterized protein C10orf35 OS=Homo sapiens GN=C10orf35	7.97546	1	1	1	17.501
P28070	Proteasome subunit beta type-4 OS=Homo sapiens GN=PSMB4 PE=1 SV=4	5.68182	1	1	1	29.185
Q96BW5	Phosphotriesterase-related protein OS=Homo sapiens GN=PTER PE=1 SV=1	3.15186	1	1	1	38.993
Q9UKK3	Poly [ADP-ribose] polymerase 4 OS=Homo sapiens GN=PARP4 PE=1 SV=3	1.33411	2	2	2	192.472
Q8WVJ2	NudC domain-containing protein 2 OS=Homo sapiens GN=NUDCD2 PE=1 SV=1	7.00637	1	1	1	17.665
P61599	N-alpha-acetyltransferase 20 OS=Homo sapiens GN=NAA20 PE=1 SV=1	5.05618	1	1	1	20.355
Q7YR26	DNA topoisomerase 1 OS=Chlorocebus aethiops GN=TOP1 PE=2 SV=1	1.30378	1	1	1	90.897
O94915	Protein furry homolog-like OS=Homo sapiens GN=FRYL PE=1 SV=2	0.497843	1	1	1	339.383
Q9BTT0	Acidic leucine-rich nuclear phosphoprotein 32 family member E OS=Homo sapiens GN=ANP32E PE=1 SV=1	4.47761	1	1	1	30.674
Q13564-4	Isoform 4 of NEDD8-activating enzyme E1 regulatory subunit OS=Homo sapiens GN=NAE1	1.8622	1	1	1	60.479
Q8N4H5-2	Isoform 2 of Mitochondrial import receptor subunit TOM5 homolog OS=Homo sapiens GN=TOMM5	10.8696	1	1	1	10.026
O14776	Transcription elongation regulator 1 OS=Homo sapiens GN=TCERG1 PE=1 SV=2	1.00182	1	1	1	123.823
Q9Y3C8	Ubiquitin-fold modifier-conjugating enzyme 1 OS=Homo sapiens GN=UFC1 PE=1 SV=3	5.98802	1	1	1	19.446
Q15018	BRISC complex subunit Abro1 OS=Homo sapiens GN=FAM175B PE=1 SV=2	1.92771	1	1	1	46.872
O76021	Ribosomal L1 domain-containing protein 1 OS=Homo sapiens GN=RSL1D1 PE=1 SV=3	1.63265	1	1	1	54.939
P29401-2	Isoform 2 of Transketolase OS=Homo sapiens GN=TKT	1.42631	1	1	1	68.77
Q86VP6	Cullin-associated NEDD8-dissociated protein 1 OS=Homo sapiens GN=CAND1 PE=1 SV=2	0.894309	1	1	1	136.289
P28482	Mitogen-activated protein kinase 1 OS=Homo sapiens GN=MAPK1 PE=1 SV=3	2.5	1	1	1	41.363
P58546	Myotrophin OS=Homo sapiens GN=MTPN PE=1 SV=2	14.4068	1	2	1	12.887
Q96RS6	NudC domain-containing protein 1 OS=Homo sapiens GN=NUDCD1 PE=1 SV=2	1.20069	1	1	1	66.713
O60925	Prefoldin subunit 1 OS=Homo sapiens GN=PFDN1 PE=1 SV=2	9.01639	1	1	1	14.202
O15173-2	Isoform 2 of Membrane-associated progesterone receptor component 2 OS=Homo sapiens GN=PGRMC2	3.23887	1	1	1	26.154
Q14376	UDP-glucose 4-epimerase OS=Homo sapiens GN=GALE PE=1 SV=2	2.29885	1	1	1	38.257
O00483	Cytochrome c oxidase subunit NDUFA4 OS=Homo sapiens GN=NDUFA4 PE=1 SV=1	9.87654	1	1	1	9.364
Q9Y6E0	Serine/threonine-protein kinase 24 OS=Homo sapiens GN=STK24 PE=1 SV=1	3.83747	1	1	1	49.277
Q13188-2	Isoform 2 of Serine/threonine-protein kinase 3 OS=Homo sapiens GN=STK3	3.08285	1	1	1	59.424
O75448	Mediator of RNA polymerase II transcription subunit 24 OS=Homo sapiens GN=MED24 PE=1 SV=1	2.02224	1	1	1	110.234
Q9BR76	Coronin-1B OS=Homo sapiens GN=CORO1B PE=1 SV=1	2.04499	1	1	1	54.2
O95445	Apolipoprotein M OS=Homo sapiens GN=APOM PE=1 SV=2	3.19149	1	1	1	21.239
Q8WUY1	Protein THEM6 OS=Homo sapiens GN=THEM6 PE=1 SV=2	3.84615	1	1	1	23.85
Q9NQ88	Fructose-2,6-bisphosphatase TIGAR OS=Homo sapiens GN=TIGAR PE=1 SV=1	2.96296	1	1	1	30.043
P02792	Ferritin light chain OS=Homo sapiens GN=FTL PE=1 SV=2	4	1	1	1	20.007
Q5TC63-3	Isoform 3 of Growth hormone-regulated TBC protein 1 OS=Homo sapiens GN=GRTP1	3.19767	1	1	1	39.071
Q9ULC4-3	Isoform 3 of Malignant T-cell-amplified sequence 1 OS=Homo sapiens GN=MCTS1	4.94505	1	1	1	20.537
P33176	Kinesin-1 heavy chain OS=Homo sapiens GN=KIF5B PE=1 SV=1	0.934579	1	1	1	109.617
Q7Z5N4	Protein sidekick-1 OS=Homo sapiens GN=SDK1 PE=2 SV=3	0.316313	1	1	1	241.962
P11766	Alcohol dehydrogenase class-3 OS=Homo sapiens GN=ADH5 PE=1 SV=4	3.47594	1	1	1	39.698
Q14566	DNA replication licensing factor MCM6 OS=Homo sapiens GN=MCM6 PE=1 SV=1	0.974421	1	1	1	92.831
Q14974	Importin subunit beta-1 OS=Homo sapiens GN=KPNB1 PE=1 SV=2	1.36986	1	1	1	97.108
Q9NQT4	Exosome complex component RRP46 OS=Homo sapiens GN=EXOSC5 PE=1 SV=1	5.10638	1	1	1	25.233
P56378-2	Isoform 2 of 6.8 kDa mitochondrial proteolipid OS=Homo sapiens GN=MP68	12	1	1	1	8.609
P26660	Genome polyprotein OS=Hepatitis C virus genotype 2a (isolate HC-J6) PE=1 SV=3	0.296736	1	1	1	328.957
Q96EE3-1	Isoform B of Nucleoporin SEH1 OS=Homo sapiens GN=SEH1L	2.61283	1	1	1	46.549
Q9NR45	Sialic acid synthase OS=Homo sapiens GN=NANS PE=1 SV=2	3.89972	1	2	1	40.281
Q13232	Nucleoside diphosphate kinase 3 OS=Homo sapiens GN=NME3 PE=1 SV=2	10.0592	1	1	1	19.003
P45877	Peptidyl-prolyl cis-trans isomerase C OS=Homo sapiens GN=PPIC PE=1 SV=1	6.13208	1	1	1	22.749
Q8N7R7	Cyclin-Y-like protein 1 OS=Homo sapiens GN=CCNYL1 PE=1 SV=2	1.67131	1	1	1	40.679
P10619	Lysosomal protective protein OS=Homo sapiens GN=CTSA PE=1 SV=2	2.70833	1	1	1	54.431
Q96S99	Pleckstrin homology domain-containing family F member 1 OS=Homo sapiens GN=PLEKHF1 PE=1 SV=3	3.58423	1	1	1	31.175
P08240	Signal recognition particle receptor subunit alpha OS=Homo sapiens GN=SRPRA PE=1 SV=2	1.5674	1	1	1	69.767
O75695	Protein XRP2 OS=Homo sapiens GN=RP2 PE=1 SV=4	3.14286	1	1	1	39.615
Q13630	GDP-L-fucose synthase OS=Homo sapiens GN=TSTA3 PE=1 SV=1	7.16511	2	2	2	35.87

## Sheet: Crude Capan-2 (2)
Uniprot Accession	Protein Description	Coverage	# Peptides	# PSMs	# Unique Peptides	MW [kDa]
P60710	Actin, cytoplasmic 1 OS=Mus musculus GN=Actb PE=1 SV=1	74.4	23	117	11	41.71
P07355-2	Isoform 2 of Annexin A2 OS=Homo sapiens GN=ANXA2	76.7507	33	105	33	40.386
P05787-2	Isoform 2 of Keratin, type II cytoskeletal 8 OS=Homo sapiens GN=KRT8	56.5558	35	56	29	56.573
P14618	Pyruvate kinase PKM OS=Homo sapiens GN=PKM PE=1 SV=4	66.29	33	45	33	57.9
P15311	Ezrin OS=Homo sapiens GN=EZR PE=1 SV=4	56.8259	38	65	25	69.37
O75369-8	Isoform 8 of Filamin-B OS=Homo sapiens GN=FLNB	19.9392	41	43	35	281.459
P35241-5	Isoform 5 of Radixin OS=Homo sapiens GN=RDX	51.1589	33	47	19	71.005
Q9UKK3	Poly [ADP-ribose] polymerase 4 OS=Homo sapiens GN=PARP4 PE=1 SV=3	21.4617	36	43	36	192.472
P11142	Heat shock cognate 71 kDa protein OS=Homo sapiens GN=HSPA8 PE=1 SV=1	43.4985	25	38	14	70.854
P08729	Keratin, type II cytoskeletal 7 OS=Homo sapiens GN=KRT7 PE=1 SV=5	48.8273	26	34	23	51.354
P63104	14-3-3 protein zeta/delta OS=Homo sapiens GN=YWHAZ PE=1 SV=1	81.2245	24	54	16	27.728
P04083	Annexin A1 OS=Homo sapiens GN=ANXA1 PE=1 SV=2	64.7399	22	59	22	38.69
Q9Y696	Chloride intracellular channel protein 4 OS=Homo sapiens GN=CLIC4 PE=1 SV=4	75.8893	20	58	19	28.754
P04406	Glyceraldehyde-3-phosphate dehydrogenase OS=Homo sapiens GN=GAPDH PE=1 SV=3	57.9104	18	44	12	36.03
P21980	Protein-glutamine gamma-glutamyltransferase 2 OS=Homo sapiens GN=TGM2 PE=1 SV=2	42.2125	25	34	25	77.28
P05187	Alkaline phosphatase, placental type OS=Homo sapiens GN=ALPP PE=1 SV=2	54.5794	23	30	6	57.917
P08727	Keratin, type I cytoskeletal 19 OS=Homo sapiens GN=KRT19 PE=1 SV=4	57.25	28	35	18	44.079
Q12929	Epidermal growth factor receptor kinase substrate 8 OS=Homo sapiens GN=EPS8 PE=1 SV=1	33.09	22	30	22	91.824
P68371	Tubulin beta-4B chain OS=Homo sapiens GN=TUBB4B PE=1 SV=1	54.6067	21	27	3	49.799
P12429	Annexin A3 OS=Homo sapiens GN=ANXA3 PE=1 SV=3	56.6563	23	51	23	36.353
P09525	Annexin A4 OS=Homo sapiens GN=ANXA4 PE=1 SV=4	60.815	21	34	21	35.86
P27348	14-3-3 protein theta OS=Homo sapiens GN=YWHAQ PE=1 SV=1	62.8571	21	40	14	27.747
P62806	Histone H4 OS=Mus musculus GN=Hist1h4a PE=1 SV=2	59.2233	14	176	12	11.36
P62258	14-3-3 protein epsilon OS=Homo sapiens GN=YWHAE PE=1 SV=1	76.8627	24	50	21	29.155
P21589	5'-nucleotidase OS=Homo sapiens GN=NT5E PE=1 SV=1	38.8502	22	35	22	63.327
P61247	40S ribosomal protein S3a OS=Homo sapiens GN=RPS3A PE=1 SV=2	68.9394	24	39	24	29.926
P54920	Alpha-soluble NSF attachment protein OS=Homo sapiens GN=NAPA PE=1 SV=3	69.1525	20	26	20	33.211
Q14764	Major vault protein OS=Homo sapiens GN=MVP PE=1 SV=4	35.3863	24	30	24	99.266
P07437	Tubulin beta chain OS=Homo sapiens GN=TUBB PE=1 SV=2	52.027	20	26	2	49.639
P04899-4	Isoform sGi2 of Guanine nucleotide-binding protein G(i) subunit alpha-2 OS=Homo sapiens GN=GNAI2	54.3716	17	26	12	41.522
P35908	Keratin, type II cytoskeletal 2 epidermal OS=Homo sapiens GN=KRT2 PE=1 SV=2	43.662	23	25	19	65.393
P10696	Alkaline phosphatase, placental-like OS=Homo sapiens GN=ALPPL2 PE=2 SV=4	46.4286	20	24	3	57.341
P07900-2	Isoform 2 of Heat shock protein HSP 90-alpha OS=Homo sapiens GN=HSP90AA1	25.8782	22	25	11	98.099
P00558	Phosphoglycerate kinase 1 OS=Homo sapiens GN=PGK1 PE=1 SV=3	63.3094	23	30	23	44.586
P02769	Serum albumin OS=Bos taurus GN=ALB PE=1 SV=4	40.5272	21	24	18	69.248
P31946-2	Isoform Short of 14-3-3 protein beta/alpha OS=Homo sapiens GN=YWHAB	61.4754	18	42	8	27.833
P31947	14-3-3 protein sigma OS=Homo sapiens GN=SFN PE=1 SV=1	65.3226	20	46	15	27.757
P0DMV9	Heat shock 70 kDa protein 1B OS=Homo sapiens GN=HSPA1B PE=1 SV=1	39.3136	22	28	17	70.009
P04264	Keratin, type II cytoskeletal 1 OS=Homo sapiens GN=KRT1 PE=1 SV=6	39.1304	22	25	17	65.999
O00299	Chloride intracellular channel protein 1 OS=Homo sapiens GN=CLIC1 PE=1 SV=4	78.0083	16	51	16	26.906
P08238	Heat shock protein HSP 90-beta OS=Homo sapiens GN=HSP90AB1 PE=1 SV=4	33.2873	21	22	10	83.212
P23528	Cofilin-1 OS=Homo sapiens GN=CFL1 PE=1 SV=3	83.7349	21	35	15	18.491
P62424	60S ribosomal protein L7a OS=Homo sapiens GN=RPL7A PE=1 SV=2	48.4962	18	28	18	29.977
P23396	40S ribosomal protein S3 OS=Homo sapiens GN=RPS3 PE=1 SV=2	75.3086	19	34	19	26.671
Q15149-4	Isoform 4 of Plectin OS=Homo sapiens GN=PLEC	6.61975	25	26	25	515.884
P60174	Triosephosphate isomerase OS=Homo sapiens GN=TPI1 PE=1 SV=3	75.5245	18	24	18	30.772
P62937	Peptidyl-prolyl cis-trans isomerase A OS=Homo sapiens GN=PPIA PE=1 SV=2	71.5152	11	43	11	18.001
O95833	Chloride intracellular channel protein 3 OS=Homo sapiens GN=CLIC3 PE=1 SV=2	73.3051	15	25	15	26.632
Q9Y376	Calcium-binding protein 39 OS=Homo sapiens GN=CAB39 PE=1 SV=1	52.4927	20	28	16	39.844
Q9H6S3-3	Isoform 3 of Epidermal growth factor receptor kinase substrate 8-like protein 2 OS=Homo sapiens GN=EPS8L2	30.0958	21	26	21	82.271
Q8CGP2-2	Isoform 2 of Histone H2B type 1-P OS=Mus musculus GN=Hist1h2bp	63.0435	17	139	15	15.555
P68032	Actin, alpha cardiac muscle 1 OS=Homo sapiens GN=ACTC1 PE=1 SV=1	31.565	13	66	1	41.992
Q04917	14-3-3 protein eta OS=Homo sapiens GN=YWHAH PE=1 SV=4	52.0325	19	40	12	28.201
P15941-2	Isoform 2 of Mucin-1 OS=Homo sapiens GN=MUC1	8.93987	11	68	11	122.868
P10301	Ras-related protein R-Ras OS=Homo sapiens GN=RRAS PE=1 SV=1	63.3028	14	33	12	23.466
P02545	Prelamin-A/C OS=Homo sapiens GN=LMNA PE=1 SV=1	31.6265	20	21	19	74.095
P62753	40S ribosomal protein S6 OS=Homo sapiens GN=RPS6 PE=1 SV=1	42.5703	14	27	14	28.663
P08758	Annexin A5 OS=Homo sapiens GN=ANXA5 PE=1 SV=2	65	21	35	21	35.914
P13645	Keratin, type I cytoskeletal 10 OS=Homo sapiens GN=KRT10 PE=1 SV=6	43.1507	21	21	19	58.792
Q8TE68	Epidermal growth factor receptor kinase substrate 8-like protein 1 OS=Homo sapiens GN=EPS8L1 PE=1 SV=3	27.6625	19	21	19	80.202
P04792	Heat shock protein beta-1 OS=Homo sapiens GN=HSPB1 PE=1 SV=2	64.878	15	26	15	22.768
P61106	Ras-related protein Rab-14 OS=Homo sapiens GN=RAB14 PE=1 SV=4	74.8837	14	17	13	23.882
P62979	Ubiquitin-40S ribosomal protein S27a OS=Homo sapiens GN=RPS27A PE=1 SV=2	64.1026	11	39	4	17.953
P61981	14-3-3 protein gamma OS=Homo sapiens GN=YWHAG PE=1 SV=2	74.4939	18	42	10	28.285
P30041	Peroxiredoxin-6 OS=Homo sapiens GN=PRDX6 PE=1 SV=3	56.25	15	27	15	25.019
P05783	Keratin, type I cytoskeletal 18 OS=Homo sapiens GN=KRT18 PE=1 SV=2	51.6279	22	29	20	48.029
P16152	Carbonyl reductase [NADPH] 1 OS=Homo sapiens GN=CBR1 PE=1 SV=3	55.9567	13	17	13	30.356
P37802-2	Isoform 2 of Transgelin-2 OS=Homo sapiens GN=TAGLN2	50.9091	12	25	12	24.438
O75367	Core histone macro-H2A.1 OS=Homo sapiens GN=H2AFY PE=1 SV=4	44.3548	14	27	12	39.592
P06733	Alpha-enolase OS=Homo sapiens GN=ENO1 PE=1 SV=2	48.1567	18	20	18	47.139
P15559	NAD(P)H dehydrogenase [quinone] 1 OS=Homo sapiens GN=NQO1 PE=1 SV=1	45.9854	16	21	16	30.848
P61586	Transforming protein RhoA OS=Homo sapiens GN=RHOA PE=1 SV=1	68.9119	14	24	6	21.754
O43399-7	Isoform 7 of Tumor protein D54 OS=Homo sapiens GN=TPD52L2	65.9389	14	17	14	24.839
P15880	40S ribosomal protein S2 OS=Homo sapiens GN=RPS2 PE=1 SV=2	40.9556	11	24	9	31.305
P63243	Receptor of activated protein C kinase 1 OS=Bos taurus GN=RACK1 PE=2 SV=3	59.306	15	17	15	35.055
Q9NUQ9	Protein FAM49B OS=Homo sapiens GN=FAM49B PE=1 SV=1	54.0123	14	20	14	36.725
P18124	60S ribosomal protein L7 OS=Homo sapiens GN=RPL7 PE=1 SV=1	50	16	21	16	29.207
Q9UQB8	Brain-specific angiogenesis inhibitor 1-associated protein 2 OS=Homo sapiens GN=BAIAP2 PE=1 SV=1	31.1594	16	22	16	60.83
P16402	Histone H1.3 OS=Homo sapiens GN=HIST1H1D PE=1 SV=2	36.6516	15	22	6	22.336
P27635	60S ribosomal protein L10 OS=Homo sapiens GN=RPL10 PE=1 SV=4	47.6636	11	21	11	24.588
P37837	Transaldolase OS=Homo sapiens GN=TALDO1 PE=1 SV=2	49.2582	18	22	18	37.516
P62879	Guanine nucleotide-binding protein G(I)/G(S)/G(T) subunit beta-2 OS=Homo sapiens GN=GNB2 PE=1 SV=3	50.8824	12	25	7	37.307
P51149	Ras-related protein Rab-7a OS=Homo sapiens GN=RAB7A PE=1 SV=1	71.4976	14	25	14	23.475
P07737	Profilin-1 OS=Homo sapiens GN=PFN1 PE=1 SV=2	73.5714	12	24	12	15.045
P54652	Heat shock-related 70 kDa protein 2 OS=Homo sapiens GN=HSPA2 PE=1 SV=1	27.6995	16	19	6	69.978
P46777	60S ribosomal protein L5 OS=Homo sapiens GN=RPL5 PE=1 SV=3	43.771	14	23	14	34.341
P26038	Moesin OS=Homo sapiens GN=MSN PE=1 SV=3	27.9029	19	31	7	67.778
Q02878	60S ribosomal protein L6 OS=Homo sapiens GN=RPL6 PE=1 SV=3	51.3889	18	19	18	32.708
P62873	Guanine nucleotide-binding protein G(I)/G(S)/G(T) subunit beta-1 OS=Homo sapiens GN=GNB1 PE=1 SV=3	55.8824	13	24	8	37.353
P16403	Histone H1.2 OS=Homo sapiens GN=HIST1H1C PE=1 SV=2	32.8638	13	22	2	21.352
P06493	Cyclin-dependent kinase 1 OS=Homo sapiens GN=CDK1 PE=1 SV=3	58.9226	15	18	13	34.074
Q9BUL8	Programmed cell death protein 10 OS=Homo sapiens GN=PDCD10 PE=1 SV=1	50	11	21	11	24.686
P18669	Phosphoglycerate mutase 1 OS=Homo sapiens GN=PGAM1 PE=1 SV=2	59.0551	13	18	13	28.786
P43277	Histone H1.3 OS=Mus musculus GN=Hist1h1d PE=1 SV=2	40.2715	14	21	3	22.086
O15144	Actin-related protein 2/3 complex subunit 2 OS=Homo sapiens GN=ARPC2 PE=1 SV=1	43.6667	13	15	13	34.311
P35221-2	Isoform 2 of Catenin alpha-1 OS=Homo sapiens GN=CTNNA1	21.7204	15	15	15	102.571
P04075-2	Isoform 2 of Fructose-bisphosphate aldolase A OS=Homo sapiens GN=ALDOA	41.1483	14	17	12	45.232
P62140	Serine/threonine-protein phosphatase PP1-beta catalytic subunit OS=Homo sapiens GN=PPP1CB PE=1 SV=3	55.6575	15	19	5	37.163
P30512	HLA class I histocompatibility antigen, A-29 alpha chain OS=Homo sapiens GN=HLA-A PE=1 SV=2	50.411	13	17	8	40.837
P07910-2	Isoform C1 of Heterogeneous nuclear ribonucleoproteins C1/C2 OS=Homo sapiens GN=HNRNPC	46.4164	14	17	14	32.318
P05388	60S acidic ribosomal protein P0 OS=Homo sapiens GN=RPLP0 PE=1 SV=1	49.5268	12	20	12	34.252
P62136-2	Isoform 2 of Serine/threonine-protein phosphatase PP1-alpha catalytic subunit OS=Homo sapiens GN=PPP1CA	46.3343	14	19	3	38.606
Q92520	Protein FAM3C OS=Homo sapiens GN=FAM3C PE=1 SV=1	47.1366	10	19	10	24.665
P36578	60S ribosomal protein L4 OS=Homo sapiens GN=RPL4 PE=1 SV=5	45.4333	20	21	20	47.667
P62158	Calmodulin OS=Homo sapiens GN=CALM1 PE=1 SV=2	52.349	10	26	10	16.827
P09429	High mobility group protein B1 OS=Homo sapiens GN=HMGB1 PE=1 SV=3	53.9535	14	20	11	24.878
Q9BQE3	Tubulin alpha-1C chain OS=Homo sapiens GN=TUBA1C PE=1 SV=1	43.8753	14	23	7	49.863
P16401	Histone H1.5 OS=Homo sapiens GN=HIST1H1B PE=1 SV=3	39.823	13	21	10	22.566
Q06830	Peroxiredoxin-1 OS=Homo sapiens GN=PRDX1 PE=1 SV=1	78.8945	17	22	13	22.096
Q15907	Ras-related protein Rab-11B OS=Homo sapiens GN=RAB11B PE=1 SV=4	64.2202	13	27	12	24.473
P16422	Epithelial cell adhesion molecule OS=Homo sapiens GN=EPCAM PE=1 SV=2	38.8535	12	22	10	34.91
P61204	ADP-ribosylation factor 3 OS=Homo sapiens GN=ARF3 PE=1 SV=2	63.5359	11	22	5	20.588
P63000-2	Isoform B of Ras-related C3 botulinum toxin substrate 1 OS=Homo sapiens GN=RAC1	49.2891	13	31	5	23.452
P47756	F-actin-capping protein subunit beta OS=Homo sapiens GN=CAPZB PE=1 SV=4	42.5993	14	16	14	31.331
P62834	Ras-related protein Rap-1A OS=Homo sapiens GN=RAP1A PE=1 SV=1	66.8478	13	18	4	20.974
Q9HBH0	Rho-related GTP-binding protein RhoF OS=Homo sapiens GN=RHOF PE=1 SV=1	69.6682	13	18	13	23.61
P11234-2	Isoform 2 of Ras-related protein Ral-B OS=Homo sapiens GN=RALB	52.6316	13	18	8	25.95
Q13509	Tubulin beta-3 chain OS=Homo sapiens GN=TUBB3 PE=1 SV=2	32.2222	13	18	1	50.4
P51148-2	Isoform 2 of Ras-related protein Rab-5C OS=Homo sapiens GN=RAB5C	51.4056	10	16	7	27.019
P37235	Hippocalcin-like protein 1 OS=Homo sapiens GN=HPCAL1 PE=1 SV=3	63.7306	12	15	12	22.299
Q9UK41	Vacuolar protein sorting-associated protein 28 homolog OS=Homo sapiens GN=VPS28 PE=1 SV=1	61.5385	13	20	13	25.409
P40121	Macrophage-capping protein OS=Homo sapiens GN=CAPG PE=1 SV=2	31.0345	10	14	10	38.474
Q99828-2	Isoform 2 of Calcium and integrin-binding protein 1 OS=Homo sapiens GN=CIB1	56.2771	13	22	13	26.016
P60981	Destrin OS=Homo sapiens GN=DSTN PE=1 SV=3	47.8788	13	18	11	18.493
P36873-2	Isoform Gamma-2 of Serine/threonine-protein phosphatase PP1-gamma catalytic subunit OS=Homo sapiens GN=PPP1CC	38.8724	12	17	1	38.493
A5A6J7	Ras-related protein Rap-1b OS=Pan troglodytes GN=RAP1B PE=2 SV=1	45.6522	12	18	3	20.812
Q9UHR4	Brain-specific angiogenesis inhibitor 1-associated protein 2-like protein 1 OS=Homo sapiens GN=BAIAP2L1 PE=1 SV=2	37.5734	17	18	17	56.847
P12004	Proliferating cell nuclear antigen OS=Homo sapiens GN=PCNA PE=1 SV=1	57.0881	13	20	13	28.75
P14923	Junction plakoglobin OS=Homo sapiens GN=JUP PE=1 SV=3	19.5973	12	12	9	81.693
O14745	Na(+)/H(+) exchange regulatory cofactor NHE-RF1 OS=Homo sapiens GN=SLC9A3R1 PE=1 SV=4	37.7095	11	15	11	38.845
P50991	T-complex protein 1 subunit delta OS=Homo sapiens GN=CCT4 PE=1 SV=4	34.8794	14	14	13	57.888
P08134	Rho-related GTP-binding protein RhoC OS=Homo sapiens GN=RHOC PE=1 SV=1	73.057	13	21	5	21.992
Q9BW04	Specifically androgen-regulated gene protein OS=Homo sapiens GN=SARG PE=1 SV=2	31.9468	14	15	14	63.925
P67936	Tropomyosin alpha-4 chain OS=Homo sapiens GN=TPM4 PE=1 SV=3	44.7581	13	13	7	28.504
P02649	Apolipoprotein E OS=Homo sapiens GN=APOE PE=1 SV=1	52.6814	16	17	4	36.132
P62704	40S ribosomal protein S4, X isoform OS=Mesocricetus auratus GN=RPS4X PE=2 SV=2	46.0076	14	20	14	29.579
Q13421-2	Isoform 3 of Mesothelin OS=Homo sapiens GN=MSLN	22.561	12	16	12	71.447
P80188	Neutrophil gelatinase-associated lipocalin OS=Homo sapiens GN=LCN2 PE=1 SV=2	52.0202	11	16	11	22.574
Q7L2H7	Eukaryotic translation initiation factor 3 subunit M OS=Homo sapiens GN=EIF3M PE=1 SV=1	24.8663	9	13	9	42.476
P50995	Annexin A11 OS=Homo sapiens GN=ANXA11 PE=1 SV=1	25.9406	11	13	11	54.355
Q9NZA1	Chloride intracellular channel protein 5 OS=Homo sapiens GN=CLIC5 PE=1 SV=3	36.0976	13	23	12	46.474
P62070-4	Isoform 4 of Ras-related protein R-Ras2 OS=Homo sapiens GN=RRAS2	50.4762	10	15	8	24.18
P11233	Ras-related protein Ral-A OS=Homo sapiens GN=RALA PE=1 SV=1	63.5922	13	19	8	23.552
P18101	Ubiquitin-60S ribosomal protein L40 OS=Drosophila melanogaster GN=RpL40 PE=1 SV=2	48.4375	8	35	1	14.72
O75340	Programmed cell death protein 6 OS=Homo sapiens GN=PDCD6 PE=1 SV=1	51.3089	11	18	11	21.855
Q9H0U4	Ras-related protein Rab-1B OS=Homo sapiens GN=RAB1B PE=1 SV=1	72.1393	12	19	6	22.157
Q14103	Heterogeneous nuclear ribonucleoprotein D0 OS=Homo sapiens GN=HNRNPD PE=1 SV=1	34.6479	13	16	4	38.41
P09651	Heterogeneous nuclear ribonucleoprotein A1 OS=Homo sapiens GN=HNRNPA1 PE=1 SV=5	36.5591	12	15	10	38.723
Q01518	Adenylyl cyclase-associated protein 1 OS=Homo sapiens GN=CAP1 PE=1 SV=5	27.7895	12	13	12	51.869
P63092-4	Isoform 4 of Guanine nucleotide-binding protein G(s) subunit alpha isoforms short OS=Homo sapiens GN=GNAS	40	13	20	12	45.723
Q08380	Galectin-3-binding protein OS=Homo sapiens GN=LGALS3BP PE=1 SV=1	31.453	13	18	13	65.289
P62197	26S protease regulatory subunit 8 OS=Sus scrofa GN=PSMC5 PE=2 SV=1	32.5123	10	13	9	45.597
P84095	Rho-related GTP-binding protein RhoG OS=Homo sapiens GN=RHOG PE=1 SV=1	51.8325	10	19	9	21.295
P29373	Cellular retinoic acid-binding protein 2 OS=Homo sapiens GN=CRABP2 PE=1 SV=2	68.1159	9	15	9	15.683
P68366	Tubulin alpha-4A chain OS=Homo sapiens GN=TUBA4A PE=1 SV=1	41.7411	13	21	6	49.892
P62820	Ras-related protein Rab-1A OS=Homo sapiens GN=RAB1A PE=1 SV=3	64.3902	11	19	5	22.663
P26641-2	Isoform 2 of Elongation factor 1-gamma OS=Homo sapiens GN=EEF1G	35.9343	17	17	17	56.114
Q76KA2	60S ribosomal protein L30 OS=Macaca fascicularis GN=RPL30 PE=3 SV=3	66.9565	8	13	8	12.776
P46781	40S ribosomal protein S9 OS=Homo sapiens GN=RPS9 PE=1 SV=3	46.9072	16	22	16	22.578
O14908	PDZ domain-containing protein GIPC1 OS=Homo sapiens GN=GIPC1 PE=1 SV=2	34.8348	10	13	10	36.027
P62281	40S ribosomal protein S11 OS=Mus musculus GN=Rps11 PE=1 SV=3	54.4304	12	18	12	18.419
O95336	6-phosphogluconolactonase OS=Homo sapiens GN=PGLS PE=1 SV=2	55.814	10	18	10	27.53
O14950	Myosin regulatory light chain 12B OS=Homo sapiens GN=MYL12B PE=1 SV=2	52.3256	9	12	9	19.767
O75787	Renin receptor OS=Homo sapiens GN=ATP6AP2 PE=1 SV=2	43.4286	13	14	13	38.983
Q8NFJ5	Retinoic acid-induced protein 3 OS=Homo sapiens GN=GPRC5A PE=1 SV=2	24.93	6	20	6	40.225
P62333	26S protease regulatory subunit 10B OS=Homo sapiens GN=PSMC6 PE=1 SV=1	36.2468	13	15	13	44.145
O43633	Charged multivesicular body protein 2a OS=Homo sapiens GN=CHMP2A PE=1 SV=1	38.2883	12	18	12	25.088
P30044	Peroxiredoxin-5, mitochondrial OS=Homo sapiens GN=PRDX5 PE=1 SV=4	45.7944	10	21	10	22.073
P62241	40S ribosomal protein S8 OS=Homo sapiens GN=RPS8 PE=1 SV=2	51.9231	11	21	11	24.19
P09211	Glutathione S-transferase P OS=Homo sapiens GN=GSTP1 PE=1 SV=2	57.619	8	27	8	23.341
Q14019	Coactosin-like protein OS=Homo sapiens GN=COTL1 PE=1 SV=3	82.3944	16	22	16	15.935
P36952	Serpin B5 OS=Homo sapiens GN=SERPINB5 PE=1 SV=2	41.0667	11	13	11	42.073
P35998	26S protease regulatory subunit 7 OS=Homo sapiens GN=PSMC2 PE=1 SV=3	37.6443	13	13	13	48.603
P62826	GTP-binding nuclear protein Ran OS=Homo sapiens GN=RAN PE=1 SV=3	41.2037	10	14	10	24.408
Q9UNM6	26S proteasome non-ATPase regulatory subunit 13 OS=Homo sapiens GN=PSMD13 PE=1 SV=2	30.8511	11	12	11	42.918
P07339	Cathepsin D OS=Homo sapiens GN=CTSD PE=1 SV=1	38.835	12	24	12	44.524
P18621-3	Isoform 3 of 60S ribosomal protein L17 OS=Homo sapiens GN=RPL17	42.1053	10	16	10	26.356
P83731	60S ribosomal protein L24 OS=Homo sapiens GN=RPL24 PE=1 SV=1	47.7707	13	17	13	17.768
Q96HJ9-2	Isoform 2 of UPF0562 protein C7orf55 OS=Homo sapiens GN=C7orf55	28.3843	12	12	12	54.191
O43390	Heterogeneous nuclear ribonucleoprotein R OS=Homo sapiens GN=HNRNPR PE=1 SV=1	25.9084	15	15	10	70.899
Q7Z2W4	Zinc finger CCCH-type antiviral protein 1 OS=Homo sapiens GN=ZC3HAV1 PE=1 SV=3	15.6319	9	9	9	101.367
P47755	F-actin-capping protein subunit alpha-2 OS=Homo sapiens GN=CAPZA2 PE=1 SV=3	65.035	11	13	8	32.929
P55786	Puromycin-sensitive aminopeptidase OS=Homo sapiens GN=NPEPPS PE=1 SV=2	14.4723	12	12	12	103.211
P52907	F-actin-capping protein subunit alpha-1 OS=Homo sapiens GN=CAPZA1 PE=1 SV=3	66.7832	12	16	9	32.902
P62906	60S ribosomal protein L10a OS=Homo sapiens GN=RPL10A PE=1 SV=2	35.023	10	18	10	24.816
P26583	High mobility group protein B2 OS=Homo sapiens GN=HMGB2 PE=1 SV=2	46.89	12	17	9	24.019
P43353	Aldehyde dehydrogenase family 3 member B1 OS=Homo sapiens GN=ALDH3B1 PE=1 SV=1	28.2051	11	12	11	51.807
P20339	Ras-related protein Rab-5A OS=Homo sapiens GN=RAB5A PE=1 SV=2	59.0698	9	12	6	23.644
P48444	Coatomer subunit delta OS=Homo sapiens GN=ARCN1 PE=1 SV=1	27.9843	13	14	13	57.174
Q15181	Inorganic pyrophosphatase OS=Homo sapiens GN=PPA1 PE=1 SV=2	40.4844	9	11	8	32.639
P60660	Myosin light polypeptide 6 OS=Homo sapiens GN=MYL6 PE=1 SV=2	58.2781	9	12	9	16.919
A5A6K2	Translationally-controlled tumor protein OS=Pan troglodytes GN=TPT1 PE=2 SV=1	75.5814	9	14	2	19.583
P61019	Ras-related protein Rab-2A OS=Homo sapiens GN=RAB2A PE=1 SV=1	54.2453	10	11	5	23.531
P09668	Pro-cathepsin H OS=Homo sapiens GN=CTSH PE=1 SV=4	23.2836	8	11	8	37.369
O15327	Type II inositol 3,4-bisphosphate 4-phosphatase OS=Homo sapiens GN=INPP4B PE=2 SV=4	19.4805	14	15	14	104.671
P40287	Histone H4 OS=Entamoeba histolytica PE=3 SV=1	18.6441	5	48	3	12.862
P25786-2	Isoform Long of Proteasome subunit alpha type-1 OS=Homo sapiens GN=PSMA1	42.0074	12	14	12	30.22
P20340-2	Isoform 2 of Ras-related protein Rab-6A OS=Homo sapiens GN=RAB6A	50.9615	9	13	1	23.534
Q13277	Syntaxin-3 OS=Homo sapiens GN=STX3 PE=1 SV=3	39.1003	13	15	13	33.134
P60900	Proteasome subunit alpha type-6 OS=Homo sapiens GN=PSMA6 PE=1 SV=1	45.5285	9	14	9	27.382
Q9GJU3	Apolipoprotein E OS=Pan troglodytes GN=APOE PE=3 SV=1	42.5868	13	14	1	36.08
Q6FI13	Histone H2A type 2-A OS=Homo sapiens GN=HIST2H2AA3 PE=1 SV=3	70	10	40	2	14.087
P22626	Heterogeneous nuclear ribonucleoproteins A2/B1 OS=Homo sapiens GN=HNRNPA2B1 PE=1 SV=2	33.1445	12	13	10	37.407
P26373	60S ribosomal protein L13 OS=Homo sapiens GN=RPL13 PE=1 SV=4	43.6019	12	13	12	24.247
P68104	Elongation factor 1-alpha 1 OS=Homo sapiens GN=EEF1A1 PE=1 SV=1	35.7143	13	18	6	50.109
P50990	T-complex protein 1 subunit theta OS=Homo sapiens GN=CCT8 PE=1 SV=4	23.3577	11	11	11	59.583
O00161	Synaptosomal-associated protein 23 OS=Homo sapiens GN=SNAP23 PE=1 SV=1	56.872	9	12	9	23.34
P39019	40S ribosomal protein S19 OS=Homo sapiens GN=RPS19 PE=1 SV=2	52.4138	10	12	10	16.051
P61160	Actin-related protein 2 OS=Homo sapiens GN=ACTR2 PE=1 SV=1	31.2183	12	15	12	44.732
Q9Y230	RuvB-like 2 OS=Homo sapiens GN=RUVBL2 PE=1 SV=3	28.5097	11	11	11	51.125
P00338-3	Isoform 3 of L-lactate dehydrogenase A chain OS=Homo sapiens GN=LDHA	27.4238	11	12	11	39.812
Q06323	Proteasome activator complex subunit 1 OS=Homo sapiens GN=PSME1 PE=1 SV=1	40.1606	10	14	10	28.705
Q99497	Protein deglycase DJ-1 OS=Homo sapiens GN=PARK7 PE=1 SV=2	48.1481	9	12	9	19.878
Q07955	Serine/arginine-rich splicing factor 1 OS=Homo sapiens GN=SRSF1 PE=1 SV=2	46.371	12	18	12	27.728
P21333	Filamin-A OS=Homo sapiens GN=FLNA PE=1 SV=4	5.70457	15	16	9	280.564
P20340	Ras-related protein Rab-6A OS=Homo sapiens GN=RAB6A PE=1 SV=3	50.9615	9	13	1	23.578
Q8WUM4	Programmed cell death 6-interacting protein OS=Homo sapiens GN=PDCD6IP PE=1 SV=1	19.47	13	15	13	95.963
O43240	Kallikrein-10 OS=Homo sapiens GN=KLK10 PE=1 SV=3	42.029	10	15	10	30.15
P13987	CD59 glycoprotein OS=Homo sapiens GN=CD59 PE=1 SV=1	40.625	8	19	8	14.168
P21926	CD9 antigen OS=Homo sapiens GN=CD9 PE=1 SV=4	33.3333	10	21	3	25.399
P28074	Proteasome subunit beta type-5 OS=Homo sapiens GN=PSMB5 PE=1 SV=3	40.3042	9	10	9	28.462
P62829	60S ribosomal protein L23 OS=Homo sapiens GN=RPL23 PE=1 SV=1	51.4286	7	14	7	14.856
Q07020	60S ribosomal protein L18 OS=Homo sapiens GN=RPL18 PE=1 SV=2	46.8085	10	16	10	21.621
Q9H9H4	Vacuolar protein sorting-associated protein 37B OS=Homo sapiens GN=VPS37B PE=1 SV=1	61.4035	11	15	11	31.287
P35080-2	Isoform IIb of Profilin-2 OS=Homo sapiens GN=PFN2	50.7143	8	15	4	15.078
P08865	40S ribosomal protein SA OS=Homo sapiens GN=RPSA PE=1 SV=4	40.678	10	12	10	32.833
P61225	Ras-related protein Rap-2b OS=Homo sapiens GN=RAP2B PE=1 SV=1	48.6339	8	16	5	20.491
P62263	40S ribosomal protein S14 OS=Homo sapiens GN=RPS14 PE=1 SV=3	39.7351	7	11	7	16.263
P06753-2	Isoform 2 of Tropomyosin alpha-3 chain OS=Homo sapiens GN=TPM3	35.4839	11	11	5	29.015
P08753	Guanine nucleotide-binding protein G(k) subunit alpha OS=Rattus norvegicus GN=Gnai3 PE=1 SV=3	27.1186	9	14	4	40.496
P19139	Casein kinase II subunit alpha OS=Rattus norvegicus GN=Csnk2a1 PE=1 SV=2	34.0153	11	13	9	45.045
P61006	Ras-related protein Rab-8A OS=Homo sapiens GN=RAB8A PE=1 SV=1	48.7923	10	14	5	23.653
P84085	ADP-ribosylation factor 5 OS=Homo sapiens GN=ARF5 PE=1 SV=2	55.5556	10	17	4	20.517
P22392-2	Isoform 3 of Nucleoside diphosphate kinase B OS=Homo sapiens GN=NME2	49.0637	9	12	3	30.118
Q9Y3L5	Ras-related protein Rap-2c OS=Homo sapiens GN=RAP2C PE=1 SV=1	40.4372	8	12	5	20.731
P29317	Ephrin type-A receptor 2 OS=Homo sapiens GN=EPHA2 PE=1 SV=2	11.4754	10	11	8	108.197
P22087	rRNA 2'-O-methyltransferase fibrillarin OS=Homo sapiens GN=FBL PE=1 SV=2	39.8754	9	9	9	33.763
Q96EY5	Multivesicular body subunit 12A OS=Homo sapiens GN=MVB12A PE=1 SV=1	28.2051	5	12	5	28.765
P62316	Small nuclear ribonucleoprotein Sm D2 OS=Homo sapiens GN=SNRPD2 PE=1 SV=1	55.9322	7	14	7	13.518
P0DMM9-3	Isoform 3 of Sulfotransferase 1A3 OS=Homo sapiens GN=SULT1A3	34.2193	9	10	5	34.757
P01966	Hemoglobin subunit alpha OS=Bos taurus GN=HBA PE=1 SV=2	58.4507	7	9	7	15.175
Q99653	Calcineurin B homologous protein 1 OS=Homo sapiens GN=CHP1 PE=1 SV=3	63.0769	9	10	9	22.442
P18085	ADP-ribosylation factor 4 OS=Homo sapiens GN=ARF4 PE=1 SV=3	55	8	14	4	20.498
Q9UQN3	Charged multivesicular body protein 2b OS=Homo sapiens GN=CHMP2B PE=1 SV=1	35.2113	9	11	9	23.891
O14818	Proteasome subunit alpha type-7 OS=Homo sapiens GN=PSMA7 PE=1 SV=1	51.2097	11	12	11	27.87
P78417	Glutathione S-transferase omega-1 OS=Homo sapiens GN=GSTO1 PE=1 SV=2	39.834	10	14	10	27.548
P07384	Calpain-1 catalytic subunit OS=Homo sapiens GN=CAPN1 PE=1 SV=1	14.4258	11	11	11	81.838
A2T6Y4	DNA-(apurinic or apyrimidinic site) lyase OS=Pan troglodytes GN=APEX1 PE=3 SV=1	43.3962	10	10	10	35.546
P04797	Glyceraldehyde-3-phosphate dehydrogenase OS=Rattus norvegicus GN=Gapdh PE=1 SV=3	30.03	7	16	1	35.805
O00764	Pyridoxal kinase OS=Homo sapiens GN=PDXK PE=1 SV=1	33.9744	9	9	9	35.08
P46782	40S ribosomal protein S5 OS=Homo sapiens GN=RPS5 PE=1 SV=4	46.5686	12	19	12	22.862
Q14103-2	Isoform 2 of Heterogeneous nuclear ribonucleoprotein D0 OS=Homo sapiens GN=HNRNPD	30.9524	10	13	1	36.249
P02533	Keratin, type I cytoskeletal 14 OS=Homo sapiens GN=KRT14 PE=1 SV=4	21.6102	13	13	4	51.529
P30626	Sorcin OS=Homo sapiens GN=SRI PE=1 SV=1	46.4646	8	12	8	21.662
P35527	Keratin, type I cytoskeletal 9 OS=Homo sapiens GN=KRT9 PE=1 SV=3	17.9775	8	8	8	62.027
P13639	Elongation factor 2 OS=Homo sapiens GN=EEF2 PE=1 SV=4	12.4709	9	9	9	95.277
P17980	26S protease regulatory subunit 6A OS=Homo sapiens GN=PSMC3 PE=1 SV=3	28.4738	9	11	9	49.172
P01116-2	Isoform 2B of GTPase KRas OS=Homo sapiens GN=KRAS	52.6596	8	13	4	21.411
Q9Y281	Cofilin-2 OS=Homo sapiens GN=CFL2 PE=1 SV=1	68.0723	13	19	7	18.725
Q02543	60S ribosomal protein L18a OS=Homo sapiens GN=RPL18A PE=1 SV=2	39.2045	8	12	8	20.749
P01111	GTPase NRas OS=Homo sapiens GN=NRAS PE=1 SV=1	53.4392	9	13	2	21.216
P23229-6	Isoform Alpha-6X1X2A of Integrin alpha-6 OS=Homo sapiens GN=ITGA6	6.02518	8	9	8	123.951
Q61411	GTPase HRas OS=Mus musculus GN=Hras PE=1 SV=2	48.6772	8	10	1	21.285
P17931	Galectin-3 OS=Homo sapiens GN=LGALS3 PE=1 SV=5	38.4	11	16	11	26.136
P78371	T-complex protein 1 subunit beta OS=Homo sapiens GN=CCT2 PE=1 SV=4	22.243	9	10	9	57.452
P22752	Histone H2A type 1 OS=Mus musculus GN=Hist1h2ab PE=1 SV=3	70	10	36	2	14.127
Q9HCY8	Protein S100-A14 OS=Homo sapiens GN=S100A14 PE=1 SV=1	77.8846	8	9	8	11.655
Q7Z406-2	Isoform 2 of Myosin-14 OS=Homo sapiens GN=MYH14	5.50098	9	9	7	231.87
Q71DI3	Histone H3.2 OS=Homo sapiens GN=HIST2H3A PE=1 SV=3	69.8529	12	29	1	15.379
P40429	60S ribosomal protein L13a OS=Homo sapiens GN=RPL13A PE=1 SV=2	37.931	11	16	11	23.562
P52565	Rho GDP-dissociation inhibitor 1 OS=Homo sapiens GN=ARHGDIA PE=1 SV=3	29.902	7	10	7	23.193
P68433	Histone H3.1 OS=Mus musculus GN=Hist1h3a PE=1 SV=2	69.8529	12	29	1	15.394
P62750	60S ribosomal protein L23a OS=Homo sapiens GN=RPL23A PE=1 SV=1	46.7949	10	13	10	17.684
P61978-3	Isoform 3 of Heterogeneous nuclear ribonucleoprotein K OS=Homo sapiens GN=HNRNPK	21.3636	8	9	8	48.532
P06748	Nucleophosmin OS=Homo sapiens GN=NPM1 PE=1 SV=2	29.932	9	12	9	32.555
P61020	Ras-related protein Rab-5B OS=Homo sapiens GN=RAB5B PE=1 SV=1	50.2326	8	10	5	23.692
P49184	Deoxyribonuclease-1-like 1 OS=Homo sapiens GN=DNASE1L1 PE=1 SV=1	32.7815	7	9	7	33.871
P62277	40S ribosomal protein S13 OS=Homo sapiens GN=RPS13 PE=1 SV=2	48.3444	8	9	8	17.212
P61026	Ras-related protein Rab-10 OS=Homo sapiens GN=RAB10 PE=1 SV=1	58	12	17	10	22.527
P84243	Histone H3.3 OS=Homo sapiens GN=H3F3A PE=1 SV=2	46.3235	11	27	1	15.319
Q9Y6E0	Serine/threonine-protein kinase 24 OS=Homo sapiens GN=STK24 PE=1 SV=1	20.0903	8	8	4	49.277
P28066	Proteasome subunit alpha type-5 OS=Homo sapiens GN=PSMA5 PE=1 SV=3	30.2905	5	7	5	26.394
P67775	Serine/threonine-protein phosphatase 2A catalytic subunit alpha isoform OS=Homo sapiens GN=PPP2CA PE=1 SV=1	36.246	9	14	2	35.571
P31939	Bifunctional purine biosynthesis protein PURH OS=Homo sapiens GN=ATIC PE=1 SV=3	26.1824	12	14	12	64.575
P30153	Serine/threonine-protein phosphatase 2A 65 kDa regulatory subunit A alpha isoform OS=Homo sapiens GN=PPP2R1A PE=1 SV=4	24.618	11	12	11	65.267
O00231-2	Isoform 2 of 26S proteasome non-ATPase regulatory subunit 11 OS=Homo sapiens GN=PSMD11	28.6052	10	10	10	47.505
Q2KJ93	Cell division control protein 42 homolog OS=Bos taurus GN=CDC42 PE=1 SV=1	58.6387	9	23	8	21.245
P15531-2	Isoform 2 of Nucleoside diphosphate kinase A OS=Homo sapiens GN=NME1	40.113	7	10	1	19.641
P40925-3	Isoform 3 of Malate dehydrogenase, cytoplasmic OS=Homo sapiens GN=MDH1	32.1023	9	9	9	38.603
P19338	Nucleolin OS=Homo sapiens GN=NCL PE=1 SV=3	19.0141	11	11	11	76.568
P13489	Ribonuclease inhibitor OS=Homo sapiens GN=RNH1 PE=1 SV=2	20.1735	7	7	7	49.941
Q9UL46	Proteasome activator complex subunit 2 OS=Homo sapiens GN=PSME2 PE=1 SV=4	43.5146	10	13	10	27.384
P84098	60S ribosomal protein L19 OS=Homo sapiens GN=RPL19 PE=1 SV=1	32.1429	8	11	8	23.451
P63096	Guanine nucleotide-binding protein G(i) subunit alpha-1 OS=Homo sapiens GN=GNAI1 PE=1 SV=2	27.1186	8	12	3	40.335
P51659	Peroxisomal multifunctional enzyme type 2 OS=Homo sapiens GN=HSD17B4 PE=1 SV=3	14.9457	9	9	9	79.636
Q9NZM1	Myoferlin OS=Homo sapiens GN=MYOF PE=1 SV=1	6.06502	11	11	11	234.561
O00560	Syntenin-1 OS=Homo sapiens GN=SDCBP PE=1 SV=1	54.0268	9	15	9	32.424
P14324	Farnesyl pyrophosphate synthase OS=Homo sapiens GN=FDPS PE=1 SV=4	16.7064	6	8	6	48.245
P49368	T-complex protein 1 subunit gamma OS=Homo sapiens GN=CCT3 PE=1 SV=4	17.6147	8	8	8	60.495
O43143	Pre-mRNA-splicing factor ATP-dependent RNA helicase DHX15 OS=Homo sapiens GN=DHX15 PE=1 SV=2	14.0881	10	10	10	90.875
P62081	40S ribosomal protein S7 OS=Homo sapiens GN=RPS7 PE=1 SV=1	43.8144	10	10	10	22.113
P35659	Protein DEK OS=Homo sapiens GN=DEK PE=1 SV=1	22.4	9	10	9	42.648
P00492	Hypoxanthine-guanine phosphoribosyltransferase OS=Homo sapiens GN=HPRT1 PE=1 SV=2	38.5321	7	9	7	24.564
P62917	60S ribosomal protein L8 OS=Homo sapiens GN=RPL8 PE=1 SV=2	44.358	12	14	9	28.007
P62244	40S ribosomal protein S15a OS=Homo sapiens GN=RPS15A PE=1 SV=2	57.6923	9	13	9	14.83
P30479	HLA class I histocompatibility antigen, B-41 alpha chain OS=Homo sapiens GN=HLA-B PE=1 SV=1	25.4144	7	8	4	40.514
P30508	HLA class I histocompatibility antigen, Cw-12 alpha chain OS=Homo sapiens GN=HLA-C PE=1 SV=2	25.6831	6	9	1	40.86
Q13155	Aminoacyl tRNA synthase complex-interacting multifunctional protein 2 OS=Homo sapiens GN=AIMP2 PE=1 SV=2	28.4375	7	8	7	35.326
Q96BJ3	Axin interactor, dorsalization-associated protein OS=Homo sapiens GN=AIDA PE=1 SV=1	41.1765	8	10	8	35.001
Q13813-2	Isoform 2 of Spectrin alpha chain, non-erythrocytic 1 OS=Homo sapiens GN=SPTAN1	4.15826	8	8	3	284.919
P35080	Profilin-2 OS=Homo sapiens GN=PFN2 PE=1 SV=3	48.5714	8	14	4	15.036
Q9UBV8	Peflin OS=Homo sapiens GN=PEF1 PE=1 SV=1	19.3662	7	10	7	30.361
P31949	Protein S100-A11 OS=Homo sapiens GN=S100A11 PE=1 SV=2	56.1905	6	11	6	11.733
P53990-5	Isoform 5 of IST1 homolog OS=Homo sapiens GN=IST1	22.1636	10	10	10	41.539
P04632	Calpain small subunit 1 OS=Homo sapiens GN=CAPNS1 PE=1 SV=1	32.8358	6	11	6	28.298
P55327-3	Isoform 3 of Tumor protein D52 OS=Homo sapiens GN=TPD52	50.8065	8	10	8	26.367
P20618	Proteasome subunit beta type-1 OS=Homo sapiens GN=PSMB1 PE=1 SV=2	39.0041	7	7	7	26.472
Q96FQ6	Protein S100-A16 OS=Homo sapiens GN=S100A16 PE=1 SV=1	38.835	5	6	5	11.794
P62249	40S ribosomal protein S16 OS=Homo sapiens GN=RPS16 PE=1 SV=2	54.7945	10	16	10	16.435
P50148	Guanine nucleotide-binding protein G(q) subunit alpha OS=Homo sapiens GN=GNAQ PE=1 SV=4	27.0195	8	11	5	42.115
O95084	Serine protease 23 OS=Homo sapiens GN=PRSS23 PE=1 SV=1	27.9373	7	8	7	42.974
P25788	Proteasome subunit alpha type-3 OS=Homo sapiens GN=PSMA3 PE=1 SV=2	27.451	8	10	8	28.415
P62714	Serine/threonine-protein phosphatase 2A catalytic subunit beta isoform OS=Homo sapiens GN=PPP2CB PE=1 SV=1	33.657	8	13	1	35.552
Q01628	Interferon-induced transmembrane protein 3 OS=Homo sapiens GN=IFITM3 PE=1 SV=2	31.5789	3	7	3	14.622
O00159-3	Isoform 3 of Unconventional myosin-Ic OS=Homo sapiens GN=MYO1C	10.8238	9	9	4	119.554
O75874	Isocitrate dehydrogenase [NADP] cytoplasmic OS=Homo sapiens GN=IDH1 PE=1 SV=2	32.6087	13	13	13	46.63
Q13492	Phosphatidylinositol-binding clathrin assembly protein OS=Homo sapiens GN=PICALM PE=1 SV=2	15.7975	8	8	8	70.71
P51572-2	Isoform 2 of B-cell receptor-associated protein 31 OS=Homo sapiens GN=BCAP31	33.5463	9	9	9	34.73
P62269	40S ribosomal protein S18 OS=Homo sapiens GN=RPS18 PE=1 SV=3	43.4211	10	16	10	17.708
O43707	Alpha-actinin-4 OS=Homo sapiens GN=ACTN4 PE=1 SV=2	12.2942	9	10	9	104.788
Q9HB71	Calcyclin-binding protein OS=Homo sapiens GN=CACYBP PE=1 SV=2	42.9825	10	10	10	26.194
P30043	Flavin reductase (NADPH) OS=Homo sapiens GN=BLVRB PE=1 SV=3	59.2233	7	9	7	22.105
Q14344	Guanine nucleotide-binding protein subunit alpha-13 OS=Homo sapiens GN=GNA13 PE=1 SV=2	28.6472	9	14	7	44.022
P50552	Vasodilator-stimulated phosphoprotein OS=Homo sapiens GN=VASP PE=1 SV=3	28.6842	8	9	8	39.805
P67870	Casein kinase II subunit beta OS=Homo sapiens GN=CSNK2B PE=1 SV=1	45.5814	7	8	7	24.926
P07305	Histone H1.0 OS=Homo sapiens GN=H1F0 PE=1 SV=3	27.8351	5	9	5	20.85
P29692-2	Isoform 2 of Elongation factor 1-delta OS=Homo sapiens GN=EEF1D	19.6291	8	9	7	71.364
P14866	Heterogeneous nuclear ribonucleoprotein L OS=Homo sapiens GN=HNRNPL PE=1 SV=2	18.5059	8	9	8	64.092
O60506	Heterogeneous nuclear ribonucleoprotein Q OS=Homo sapiens GN=SYNCRIP PE=1 SV=2	16.3724	10	10	5	69.56
P61313	60S ribosomal protein L15 OS=Homo sapiens GN=RPL15 PE=1 SV=2	43.6275	10	10	10	24.131
P30740	Leukocyte elastase inhibitor OS=Homo sapiens GN=SERPINB1 PE=1 SV=1	22.6913	7	7	7	42.715
P43348	Translationally-controlled tumor protein OS=Oryctolagus cuniculus GN=TPT1 PE=2 SV=2	73.8372	8	11	1	19.525
Q9H4M9	EH domain-containing protein 1 OS=Homo sapiens GN=EHD1 PE=1 SV=2	24.7191	11	11	8	60.589
P47895	Aldehyde dehydrogenase family 1 member A3 OS=Homo sapiens GN=ALDH1A3 PE=1 SV=2	16.9922	8	8	8	56.073
Q12905	Interleukin enhancer-binding factor 2 OS=Homo sapiens GN=ILF2 PE=1 SV=2	21.2821	6	7	6	43.035
Q9H223	EH domain-containing protein 4 OS=Homo sapiens GN=EHD4 PE=1 SV=1	17.5601	8	9	7	61.137
P05387	60S acidic ribosomal protein P2 OS=Homo sapiens GN=RPLP2 PE=1 SV=1	79.1304	8	11	7	11.658
P14678-3	Isoform SM-B1 of Small nuclear ribonucleoprotein-associated proteins B and B' OS=Homo sapiens GN=SNRPB	17.6471	6	10	6	30.012
P20042	Eukaryotic translation initiation factor 2 subunit 2 OS=Homo sapiens GN=EIF2S2 PE=1 SV=2	19.8198	6	7	6	38.364
Q62376	U1 small nuclear ribonucleoprotein 70 kDa OS=Mus musculus GN=Snrnp70 PE=1 SV=2	18.0804	8	10	8	51.961
Q07812-2	Isoform Beta of Apoptosis regulator BAX OS=Homo sapiens GN=BAX	34.8624	7	8	7	24.204
Q8IZP0	Abl interactor 1 OS=Homo sapiens GN=ABI1 PE=1 SV=4	13.189	7	7	6	55.047
P55263	Adenosine kinase OS=Homo sapiens GN=ADK PE=1 SV=2	30.3867	8	8	8	40.52
O15145	Actin-related protein 2/3 complex subunit 3 OS=Homo sapiens GN=ARPC3 PE=1 SV=3	34.8315	7	9	7	20.533
P12763	Alpha-2-HS-glycoprotein OS=Bos taurus GN=AHSG PE=1 SV=2	23.3983	6	8	6	38.394
P54136	Arginine--tRNA ligase, cytoplasmic OS=Homo sapiens GN=RARS PE=1 SV=2	16.0606	9	9	9	75.331
P09758	Tumor-associated calcium signal transducer 2 OS=Homo sapiens GN=TACSTD2 PE=1 SV=3	28.1734	8	13	8	35.687
Q09666	Neuroblast differentiation-associated protein AHNAK OS=Homo sapiens GN=AHNAK PE=1 SV=2	5.82343	10	12	10	628.699
P30409	CD9 antigen OS=Chlorocebus aethiops GN=CD9 PE=2 SV=2	28.9474	8	13	1	25.414
P46783	40S ribosomal protein S10 OS=Homo sapiens GN=RPS10 PE=1 SV=1	36.9697	7	8	7	18.886
Q9Y315	Deoxyribose-phosphate aldolase OS=Homo sapiens GN=DERA PE=1 SV=2	35.8491	8	8	8	35.208
Q03135	Caveolin-1 OS=Homo sapiens GN=CAV1 PE=1 SV=4	39.3258	7	8	7	20.458
P29992	Guanine nucleotide-binding protein subunit alpha-11 OS=Homo sapiens GN=GNA11 PE=1 SV=2	29.5265	9	11	6	42.097
O76070	Gamma-synuclein OS=Homo sapiens GN=SNCG PE=1 SV=2	62.9921	8	8	8	13.323
P49588-2	Isoform 2 of Alanine--tRNA ligase, cytoplasmic OS=Homo sapiens GN=AARS	10.1815	8	8	8	109.249
P50914	60S ribosomal protein L14 OS=Homo sapiens GN=RPL14 PE=1 SV=4	31.6279	7	14	7	23.417
P83940	Transcription elongation factor B polypeptide 1 OS=Mus musculus GN=Tceb1 PE=1 SV=1	65.1786	6	8	6	12.465
P00750	Tissue-type plasminogen activator OS=Homo sapiens GN=PLAT PE=1 SV=1	19.395	8	9	8	62.876
P07814	Bifunctional glutamate/proline--tRNA ligase OS=Homo sapiens GN=EPRS PE=1 SV=5	6.48148	8	8	8	170.483
P49327	Fatty acid synthase OS=Homo sapiens GN=FASN PE=1 SV=3	6.17284	10	10	10	273.254
P49915	GMP synthase [glutamine-hydrolyzing] OS=Homo sapiens GN=GMPS PE=1 SV=1	13.1313	8	8	8	76.667
Q9UKM9	RNA-binding protein Raly OS=Homo sapiens GN=RALY PE=1 SV=1	29.7386	8	8	8	32.444
Q99536	Synaptic vesicle membrane protein VAT-1 homolog OS=Homo sapiens GN=VAT1 PE=1 SV=2	14.5038	4	6	4	41.893
Q15404	Ras suppressor protein 1 OS=Homo sapiens GN=RSU1 PE=1 SV=3	39.7112	11	15	11	31.521
P63208	S-phase kinase-associated protein 1 OS=Homo sapiens GN=SKP1 PE=1 SV=2	29.4479	7	7	7	18.646
P35222	Catenin beta-1 OS=Homo sapiens GN=CTNNB1 PE=1 SV=1	9.34699	6	6	3	85.442
P00749	Urokinase-type plasminogen activator OS=Homo sapiens GN=PLAU PE=1 SV=2	20.6497	7	8	7	48.476
P45974	Ubiquitin carboxyl-terminal hydrolase 5 OS=Homo sapiens GN=USP5 PE=1 SV=2	10.373	7	7	7	95.725
P08195-4	Isoform 4 of 4F2 cell-surface antigen heavy chain OS=Homo sapiens GN=SLC3A2	10.8926	6	6	6	71.079
Q9BY43-2	Isoform 2 of Charged multivesicular body protein 4a OS=Homo sapiens GN=CHMP4A	29.8113	6	6	6	29.785
P10768	S-formylglutathione hydrolase OS=Homo sapiens GN=ESD PE=1 SV=2	38.2979	9	9	9	31.442
P17655	Calpain-2 catalytic subunit OS=Homo sapiens GN=CAPN2 PE=1 SV=6	10.7143	8	8	8	79.945
Q16181	Septin-7 OS=Homo sapiens GN=SEPT7 PE=1 SV=2	15.3318	6	7	5	50.648
P61289-2	Isoform 2 of Proteasome activator complex subunit 3 OS=Homo sapiens GN=PSME3	26.2172	7	7	7	30.867
O95372	Acyl-protein thioesterase 2 OS=Homo sapiens GN=LYPLA2 PE=1 SV=1	36.7965	6	7	6	24.721
P27105	Erythrocyte band 7 integral membrane protein OS=Homo sapiens GN=STOM PE=1 SV=3	28.125	6	8	6	31.711
Q6P5W5	Zinc transporter ZIP4 OS=Homo sapiens GN=SLC39A4 PE=1 SV=3	14.5286	7	11	7	68.348
Q96EK6	Glucosamine 6-phosphate N-acetyltransferase OS=Homo sapiens GN=GNPNAT1 PE=1 SV=1	37.5	6	7	6	20.736
Q9UL26	Ras-related protein Rab-22A OS=Homo sapiens GN=RAB22A PE=1 SV=2	54.1237	8	9	6	21.841
P46779	60S ribosomal protein L28 OS=Homo sapiens GN=RPL28 PE=1 SV=3	35.7664	7	8	7	15.738
A5A6N4	Eukaryotic initiation factor 4A-I OS=Pan troglodytes GN=EIF4A1 PE=2 SV=1	19.4581	7	8	7	46.155
P30050	60S ribosomal protein L12 OS=Homo sapiens GN=RPL12 PE=1 SV=1	54.5455	6	9	6	17.808
Q12974	Protein tyrosine phosphatase type IVA 2 OS=Homo sapiens GN=PTP4A2 PE=1 SV=1	55.0898	8	8	4	19.115
Q92930	Ras-related protein Rab-8B OS=Homo sapiens GN=RAB8B PE=1 SV=2	42.029	8	12	3	23.569
Q9UJU6-3	Isoform 3 of Drebrin-like protein OS=Homo sapiens GN=DBNL	23.4624	8	9	8	49.012
P09661	U2 small nuclear ribonucleoprotein A' OS=Homo sapiens GN=SNRPA1 PE=1 SV=2	28.2353	6	7	6	28.398
Q9NQ84-2	Isoform 2 of G-protein coupled receptor family C group 5 member C OS=Homo sapiens GN=GPRC5C	12.1413	4	7	4	49.356
Q9Y3A5	Ribosome maturation protein SBDS OS=Homo sapiens GN=SBDS PE=1 SV=4	34.8	10	10	10	28.745
O14713	Integrin beta-1-binding protein 1 OS=Homo sapiens GN=ITGB1BP1 PE=1 SV=1	40.5	6	7	6	21.769
Q8IUE6	Histone H2A type 2-B OS=Homo sapiens GN=HIST2H2AB PE=1 SV=3	64.6154	7	23	3	13.987
P16144	Integrin beta-4 OS=Homo sapiens GN=ITGB4 PE=1 SV=5	6.36663	9	9	9	202.039
Q96CF2	Charged multivesicular body protein 4c OS=Homo sapiens GN=CHMP4C PE=1 SV=1	31.7597	6	7	6	26.394
P62631	Elongation factor 1-alpha 2 OS=Mus musculus GN=Eef1a2 PE=1 SV=1	15.5508	8	9	1	50.422
O43242	26S proteasome non-ATPase regulatory subunit 3 OS=Homo sapiens GN=PSMD3 PE=1 SV=2	16.1049	8	8	8	60.939
Q9P0M6	Core histone macro-H2A.2 OS=Homo sapiens GN=H2AFY2 PE=1 SV=3	26.6129	8	10	6	40.033
Q15365	Poly(rC)-binding protein 1 OS=Homo sapiens GN=PCBP1 PE=1 SV=2	27.2472	6	7	4	37.474
Q96HC4	PDZ and LIM domain protein 5 OS=Homo sapiens GN=PDLIM5 PE=1 SV=5	17.7852	8	8	8	63.904
Q53H96	Pyrroline-5-carboxylate reductase 3 OS=Homo sapiens GN=PYCRL PE=1 SV=3	27.7372	6	7	6	28.645
Q98TF6	60S ribosomal protein L36 OS=Gallus gallus GN=RPL36 PE=3 SV=1	37.1429	5	10	5	12.288
P05198	Eukaryotic translation initiation factor 2 subunit 1 OS=Homo sapiens GN=EIF2S1 PE=1 SV=3	21.9048	7	7	7	36.089
Q8WUD1	Ras-related protein Rab-2B OS=Homo sapiens GN=RAB2B PE=1 SV=1	33.7963	6	7	1	24.199
P61158	Actin-related protein 3 OS=Homo sapiens GN=ACTR3 PE=1 SV=3	24.1627	7	9	7	47.341
Q9NUP9	Protein lin-7 homolog C OS=Homo sapiens GN=LIN7C PE=1 SV=1	32.9949	6	6	6	21.82
Q9Y624	Junctional adhesion molecule A OS=Homo sapiens GN=F11R PE=1 SV=1	31.4381	8	9	8	32.562
Q96C19	EF-hand domain-containing protein D2 OS=Homo sapiens GN=EFHD2 PE=1 SV=1	30.8333	6	6	6	26.68
O15551	Claudin-3 OS=Homo sapiens GN=CLDN3 PE=1 SV=1	19.5455	4	8	3	23.303
P63241-2	Isoform 2 of Eukaryotic translation initiation factor 5A-1 OS=Homo sapiens GN=EIF5A	29.8913	7	9	7	20.157
O00194	Ras-related protein Rab-27B OS=Homo sapiens GN=RAB27B PE=1 SV=4	35.7798	7	8	5	24.592
P46940	Ras GTPase-activating-like protein IQGAP1 OS=Homo sapiens GN=IQGAP1 PE=1 SV=1	4.76765	7	7	7	189.134
Q00688	Peptidyl-prolyl cis-trans isomerase FKBP3 OS=Homo sapiens GN=FKBP3 PE=1 SV=1	17.8571	4	5	4	25.161
O94832	Unconventional myosin-Id OS=Homo sapiens GN=MYO1D PE=1 SV=2	8.15109	7	7	7	116.129
Q9NZN4	EH domain-containing protein 2 OS=Homo sapiens GN=EHD2 PE=1 SV=2	21.1786	9	9	8	61.123
P15153	Ras-related C3 botulinum toxin substrate 2 OS=Homo sapiens GN=RAC2 PE=1 SV=1	33.3333	7	13	2	21.415
P11940	Polyadenylate-binding protein 1 OS=Homo sapiens GN=PABPC1 PE=1 SV=2	17.4528	9	9	9	70.626
Q9UBI6	Guanine nucleotide-binding protein G(I)/G(S)/G(O) subunit gamma-12 OS=Homo sapiens GN=GNG12 PE=1 SV=3	76.3889	5	7	5	8.001
P02792	Ferritin light chain OS=Homo sapiens GN=FTL PE=1 SV=2	46.8571	7	7	7	20.007
Q9Y316-3	Isoform 3 of Protein MEMO1 OS=Homo sapiens GN=MEMO1	29	7	7	7	34.272
P12268	Inosine-5'-monophosphate dehydrogenase 2 OS=Homo sapiens GN=IMPDH2 PE=1 SV=2	20.0389	7	7	5	55.77
P10909-2	Isoform 2 of Clusterin OS=Homo sapiens GN=CLU	18.9621	6	6	6	57.796
P54687-5	Isoform 5 of Branched-chain-amino-acid aminotransferase, cytosolic OS=Homo sapiens GN=BCAT1	17.8392	6	7	6	44.103
P12956	X-ray repair cross-complementing protein 6 OS=Homo sapiens GN=XRCC6 PE=1 SV=2	14.9425	7	7	7	69.799
Q14847	LIM and SH3 domain protein 1 OS=Homo sapiens GN=LASP1 PE=1 SV=2	32.9502	8	11	8	29.698
P16104	Histone H2AX OS=Homo sapiens GN=H2AFX PE=1 SV=2	63.6364	7	21	2	15.135
P62330	ADP-ribosylation factor 6 OS=Homo sapiens GN=ARF6 PE=1 SV=2	34.8571	6	8	5	20.069
Q7L5N1	COP9 signalosome complex subunit 6 OS=Homo sapiens GN=COPS6 PE=1 SV=1	26.2997	7	8	7	36.14
P23526	Adenosylhomocysteinase OS=Homo sapiens GN=AHCY PE=1 SV=4	22.6852	9	9	9	47.685
P39023	60S ribosomal protein L3 OS=Homo sapiens GN=RPL3 PE=1 SV=2	22.8288	9	9	9	46.08
Q13162	Peroxiredoxin-4 OS=Homo sapiens GN=PRDX4 PE=1 SV=1	27.6753	7	9	4	30.521
P61353	60S ribosomal protein L27 OS=Homo sapiens GN=RPL27 PE=1 SV=2	51.4706	7	10	7	15.788
P19012	Keratin, type I cytoskeletal 15 OS=Homo sapiens GN=KRT15 PE=1 SV=3	12.7193	8	9	1	49.181
Q14376	UDP-glucose 4-epimerase OS=Homo sapiens GN=GALE PE=1 SV=2	19.2529	6	7	6	38.257
P62191	26S protease regulatory subunit 4 OS=Homo sapiens GN=PSMC1 PE=1 SV=1	22.7273	8	8	7	49.154
P33176	Kinesin-1 heavy chain OS=Homo sapiens GN=KIF5B PE=1 SV=1	9.34579	6	6	6	109.617
O15498	Synaptobrevin homolog YKT6 OS=Homo sapiens GN=YKT6 PE=1 SV=1	45.9596	8	8	8	22.403
P62994	Growth factor receptor-bound protein 2 OS=Rattus norvegicus GN=Grb2 PE=1 SV=1	40.553	7	7	7	25.19
Q99747	Gamma-soluble NSF attachment protein OS=Homo sapiens GN=NAPG PE=1 SV=1	29.8077	7	7	7	34.724
Q15286	Ras-related protein Rab-35 OS=Homo sapiens GN=RAB35 PE=1 SV=1	34.8259	6	10	4	23.011
P12830	Cadherin-1 OS=Homo sapiens GN=CDH1 PE=1 SV=3	7.59637	6	7	6	97.396
Q9Y3F4-2	Isoform 2 of Serine-threonine kinase receptor-associated protein OS=Homo sapiens GN=STRAP	19.2837	5	5	5	39.753
Q9UHB9	Signal recognition particle subunit SRP68 OS=Homo sapiens GN=SRP68 PE=1 SV=2	9.72887	5	5	5	70.686
Q8WV92	MIT domain-containing protein 1 OS=Homo sapiens GN=MITD1 PE=1 SV=1	28.5141	7	7	7	29.296
Q08211	ATP-dependent RNA helicase A OS=Homo sapiens GN=DHX9 PE=1 SV=4	6.14173	7	7	7	140.869
P40261	Nicotinamide N-methyltransferase OS=Homo sapiens GN=NNMT PE=1 SV=1	34.4697	8	9	8	29.555
P0C0S5	Histone H2A.Z OS=Homo sapiens GN=H2AFZ PE=1 SV=2	53.9062	5	24	3	13.545
P15121	Aldose reductase OS=Homo sapiens GN=AKR1B1 PE=1 SV=3	21.2025	6	8	5	35.83
P18754-2	Isoform 2 of Regulator of chromosome condensation OS=Homo sapiens GN=RCC1	19.0265	6	6	6	48.115
Q9P289	Serine/threonine-protein kinase 26 OS=Homo sapiens GN=STK26 PE=1 SV=2	13.4615	6	6	2	46.5
P07741	Adenine phosphoribosyltransferase OS=Homo sapiens GN=APRT PE=1 SV=2	41.1111	6	10	6	19.595
P08708	40S ribosomal protein S17 OS=Homo sapiens GN=RPS17 PE=1 SV=2	35.5556	6	7	6	15.54
Q14512	Fibroblast growth factor-binding protein 1 OS=Homo sapiens GN=FGFBP1 PE=1 SV=1	30.7692	6	6	6	26.247
P62318	Small nuclear ribonucleoprotein Sm D3 OS=Homo sapiens GN=SNRPD3 PE=1 SV=1	47.619	4	5	4	13.907
P43686	26S protease regulatory subunit 6B OS=Homo sapiens GN=PSMC4 PE=1 SV=2	21.5311	7	8	7	47.337
P48556	26S proteasome non-ATPase regulatory subunit 8 OS=Homo sapiens GN=PSMD8 PE=1 SV=2	18.2857	7	7	7	39.587
P07751	Spectrin alpha chain, non-erythrocytic 1 OS=Gallus gallus GN=SPTAN1 PE=1 SV=3	3.02786	6	6	1	285.188
P02794	Ferritin heavy chain OS=Homo sapiens GN=FTH1 PE=1 SV=2	31.1475	7	7	7	21.212
Q9NZL4-3	Isoform 3 of Hsp70-binding protein 1 OS=Homo sapiens GN=HSPBP1	16.5432	6	7	6	44.487
P20029	78 kDa glucose-regulated protein OS=Mus musculus GN=Hspa5 PE=1 SV=3	9.77099	5	5	3	72.377
P61081	NEDD8-conjugating enzyme Ubc12 OS=Homo sapiens GN=UBE2M PE=1 SV=1	31.694	7	7	7	20.887
P11586	C-1-tetrahydrofolate synthase, cytoplasmic OS=Homo sapiens GN=MTHFD1 PE=1 SV=3	9.73262	7	7	7	101.495
P30085	UMP-CMP kinase OS=Homo sapiens GN=CMPK1 PE=1 SV=3	23.4694	5	6	5	22.208
P25789	Proteasome subunit alpha type-4 OS=Homo sapiens GN=PSMA4 PE=1 SV=1	34.0996	8	10	8	29.465
Q12904-2	Isoform 2 of Aminoacyl tRNA synthase complex-interacting multifunctional protein 1 OS=Homo sapiens GN=AIMP1	36.3095	9	9	9	37.016
P47813	Eukaryotic translation initiation factor 1A, X-chromosomal OS=Homo sapiens GN=EIF1AX PE=1 SV=2	45.1389	7	7	7	16.45
P10114	Ras-related protein Rap-2a OS=Homo sapiens GN=RAP2A PE=1 SV=1	23.4973	5	7	2	20.602
P55769	NHP2-like protein 1 OS=Homo sapiens GN=SNU13 PE=1 SV=3	52.3438	6	7	6	14.165
P09543	2',3'-cyclic-nucleotide 3'-phosphodiesterase OS=Homo sapiens GN=CNP PE=1 SV=2	19.4774	7	8	7	47.549
Q5VW32	BRO1 domain-containing protein BROX OS=Homo sapiens GN=BROX PE=1 SV=1	20.1946	5	5	5	46.447
Q86X76-3	Isoform 4 of Nitrilase homolog 1 OS=Homo sapiens GN=NIT1	16.0763	5	5	5	40.174
Q00765	Receptor expression-enhancing protein 5 OS=Homo sapiens GN=REEP5 PE=1 SV=3	20.6349	5	6	5	21.479
O00151	PDZ and LIM domain protein 1 OS=Homo sapiens GN=PDLIM1 PE=1 SV=4	24.0122	6	6	6	36.049
Q6UXN9	WD repeat-containing protein 82 OS=Homo sapiens GN=WDR82 PE=1 SV=1	20.1278	6	6	6	35.056
P37108	Signal recognition particle 14 kDa protein OS=Homo sapiens GN=SRP14 PE=1 SV=2	33.0882	5	6	5	14.561
Q9NP79	Vacuolar protein sorting-associated protein VTA1 homolog OS=Homo sapiens GN=VTA1 PE=1 SV=1	21.4984	6	6	6	33.858
Q96FW1	Ubiquitin thioesterase OTUB1 OS=Homo sapiens GN=OTUB1 PE=1 SV=2	31.7343	7	7	7	31.264
O15511	Actin-related protein 2/3 complex subunit 5 OS=Homo sapiens GN=ARPC5 PE=1 SV=3	45.0331	5	6	4	16.31
Q99426	Tubulin-folding cofactor B OS=Homo sapiens GN=TBCB PE=1 SV=2	27.459	6	6	6	27.308
P60763	Ras-related C3 botulinum toxin substrate 3 OS=Homo sapiens GN=RAC3 PE=1 SV=1	30.2083	7	16	1	21.365
P59998-3	Isoform 3 of Actin-related protein 2/3 complex subunit 4 OS=Homo sapiens GN=ARPC4	39.0374	7	8	7	21.574
Q15828	Cystatin-M OS=Homo sapiens GN=CST6 PE=1 SV=1	50.3356	5	5	5	16.5
Q13838-2	Isoform 2 of Spliceosome RNA helicase DDX39B OS=Homo sapiens GN=DDX39B	16.4786	7	7	7	50.647
O60664	Perilipin-3 OS=Homo sapiens GN=PLIN3 PE=1 SV=3	18.4332	5	5	5	47.046
Q7L9L4-2	Isoform 2 of MOB kinase activator 1B OS=Homo sapiens GN=MOB1B	22.1719	4	5	4	25.483
Q6IAA8	Ragulator complex protein LAMTOR1 OS=Homo sapiens GN=LAMTOR1 PE=1 SV=2	47.8261	5	5	5	17.734
P39687	Acidic leucine-rich nuclear phosphoprotein 32 family member A OS=Homo sapiens GN=ANP32A PE=1 SV=1	28.1124	6	6	3	28.568
Q13404-1	Isoform 1 of Ubiquitin-conjugating enzyme E2 variant 1 OS=Homo sapiens GN=UBE2V1	31.6742	7	9	7	25.78
O14672	Disintegrin and metalloproteinase domain-containing protein 10 OS=Homo sapiens GN=ADAM10 PE=1 SV=1	11.2299	8	9	8	84.088
Q96IU4	Protein ABHD14B OS=Homo sapiens GN=ABHD14B PE=1 SV=1	34.7619	5	5	5	22.332
Q9H7Z7	Prostaglandin E synthase 2 OS=Homo sapiens GN=PTGES2 PE=1 SV=1	13.5279	5	5	5	41.917
Q92876	Kallikrein-6 OS=Homo sapiens GN=KLK6 PE=1 SV=1	30.7377	6	6	6	26.838
P32320	Cytidine deaminase OS=Homo sapiens GN=CDA PE=1 SV=2	55.4795	5	6	5	16.174
P61256	60S ribosomal protein L26 OS=Macaca fascicularis GN=RPL26 PE=2 SV=1	30.3448	8	9	8	17.248
Q99816	Tumor susceptibility gene 101 protein OS=Homo sapiens GN=TSG101 PE=1 SV=2	17.6923	5	6	5	43.916
Q9UL25	Ras-related protein Rab-21 OS=Homo sapiens GN=RAB21 PE=1 SV=3	22.2222	5	6	5	24.332
P62854	40S ribosomal protein S26 OS=Homo sapiens GN=RPS26 PE=1 SV=3	44.3478	4	8	4	13.007
Q14566	DNA replication licensing factor MCM6 OS=Homo sapiens GN=MCM6 PE=1 SV=1	7.91717	6	6	6	92.831
Q16629	Serine/arginine-rich splicing factor 7 OS=Homo sapiens GN=SRSF7 PE=1 SV=1	19.7479	5	8	4	27.35
O00487	26S proteasome non-ATPase regulatory subunit 14 OS=Homo sapiens GN=PSMD14 PE=1 SV=1	33.871	7	8	7	34.555
P24534	Elongation factor 1-beta OS=Homo sapiens GN=EEF1B2 PE=1 SV=3	55.1111	7	7	6	24.748
Q5SSJ5	Heterochromatin protein 1-binding protein 3 OS=Homo sapiens GN=HP1BP3 PE=1 SV=1	10.4882	6	6	6	61.169
Q6AYU3	DnaJ homolog subfamily B member 6 OS=Rattus norvegicus GN=Dnajb6 PE=1 SV=1	19.888	8	8	8	38.898
Q92522	Histone H1x OS=Homo sapiens GN=H1FX PE=1 SV=1	26.7606	5	5	5	22.474
O43291	Kunitz-type protease inhibitor 2 OS=Homo sapiens GN=SPINT2 PE=1 SV=2	22.619	5	5	5	28.21
O43396	Thioredoxin-like protein 1 OS=Homo sapiens GN=TXNL1 PE=1 SV=3	12.1107	4	5	4	32.231
P28070	Proteasome subunit beta type-4 OS=Homo sapiens GN=PSMB4 PE=1 SV=4	25.3788	4	5	4	29.185
O14493	Claudin-4 OS=Homo sapiens GN=CLDN4 PE=1 SV=1	16.7464	3	8	2	22.062
P48739-3	Isoform 3 of Phosphatidylinositol transfer protein beta isoform OS=Homo sapiens GN=PITPNB	28.2051	6	7	6	31.68
P49720	Proteasome subunit beta type-3 OS=Homo sapiens GN=PSMB3 PE=1 SV=2	31.7073	5	6	5	22.933
Q9Y3B4	Splicing factor 3B subunit 6 OS=Homo sapiens GN=SF3B6 PE=1 SV=1	38.4	4	5	4	14.576
Q8ND76	Cyclin-Y OS=Homo sapiens GN=CCNY PE=1 SV=2	17.8886	5	7	3	39.312
Q15366-2	Isoform 2 of Poly(rC)-binding protein 2 OS=Homo sapiens GN=PCBP2	23.224	6	7	4	38.627
P49207	60S ribosomal protein L34 OS=Homo sapiens GN=RPL34 PE=1 SV=3	37.6068	7	8	7	13.284
P09382	Galectin-1 OS=Homo sapiens GN=LGALS1 PE=1 SV=2	51.1111	6	7	6	14.706
Q14247	Src substrate cortactin OS=Homo sapiens GN=CTTN PE=1 SV=2	7.63636	5	8	5	61.549
P25398	40S ribosomal protein S12 OS=Homo sapiens GN=RPS12 PE=1 SV=3	59.8485	8	9	8	14.505
Q13347	Eukaryotic translation initiation factor 3 subunit I OS=Homo sapiens GN=EIF3I PE=1 SV=1	22.7692	6	6	6	36.479
Q8N5I2	Arrestin domain-containing protein 1 OS=Homo sapiens GN=ARRDC1 PE=1 SV=1	13.6259	5	7	5	45.953
Q9BXJ9	N-alpha-acetyltransferase 15, NatA auxiliary subunit OS=Homo sapiens GN=NAA15 PE=1 SV=1	5.6582	5	6	5	101.208
Q9HD42	Charged multivesicular body protein 1a OS=Homo sapiens GN=CHMP1A PE=1 SV=1	25.5102	6	12	6	21.689
O60716	Catenin delta-1 OS=Homo sapiens GN=CTNND1 PE=1 SV=1	6.71488	6	6	6	108.103
P62910	60S ribosomal protein L32 OS=Homo sapiens GN=RPL32 PE=1 SV=2	29.6296	5	6	5	15.85
Q96DG6	Carboxymethylenebutenolidase homolog OS=Homo sapiens GN=CMBL PE=1 SV=1	20	6	6	6	28.03
Q93096	Protein tyrosine phosphatase type IVA 1 OS=Homo sapiens GN=PTP4A1 PE=1 SV=2	29.4798	5	5	1	19.802
Q00839	Heterogeneous nuclear ribonucleoprotein U OS=Homo sapiens GN=HNRNPU PE=1 SV=6	6.06061	6	6	6	90.528
Q01650	Large neutral amino acids transporter small subunit 1 OS=Homo sapiens GN=SLC7A5 PE=1 SV=2	11.2426	4	6	4	54.974
Q13185	Chromobox protein homolog 3 OS=Homo sapiens GN=CBX3 PE=1 SV=4	37.1585	6	7	4	20.798
P42766	60S ribosomal protein L35 OS=Homo sapiens GN=RPL35 PE=1 SV=2	34.9593	6	6	6	14.543
P22314	Ubiquitin-like modifier-activating enzyme 1 OS=Homo sapiens GN=UBA1 PE=1 SV=3	6.14367	6	7	6	117.774
P00387-3	Isoform 3 of NADH-cytochrome b5 reductase 3 OS=Homo sapiens GN=CYB5R3	20.0599	6	8	6	38.202
Q7Z5G4	Golgin subfamily A member 7 OS=Homo sapiens GN=GOLGA7 PE=1 SV=2	38.6861	5	7	5	15.814
P53634	Dipeptidyl peptidase 1 OS=Homo sapiens GN=CTSC PE=1 SV=2	23.7581	7	9	7	51.82
P04080	Cystatin-B OS=Homo sapiens GN=CSTB PE=1 SV=2	55.102	4	5	4	11.133
O14579	Coatomer subunit epsilon OS=Homo sapiens GN=COPE PE=1 SV=3	17.2078	5	5	5	34.46
Q99439	Calponin-2 OS=Homo sapiens GN=CNN2 PE=1 SV=4	15.2104	4	5	4	33.675
P53602	Diphosphomevalonate decarboxylase OS=Homo sapiens GN=MVD PE=1 SV=1	13	5	5	5	43.377
O15162	Phospholipid scramblase 1 OS=Homo sapiens GN=PLSCR1 PE=1 SV=1	24.8428	6	7	6	35.026
Q9NWU2	Glucose-induced degradation protein 8 homolog OS=Homo sapiens GN=GID8 PE=1 SV=1	21.4912	4	6	4	26.732
P62841	40S ribosomal protein S15 OS=Homo sapiens GN=RPS15 PE=1 SV=2	51.0345	6	9	6	17.029
P02070	Hemoglobin subunit beta OS=Bos taurus GN=HBB PE=1 SV=1	24.1379	4	5	4	15.944
Q00610	Clathrin heavy chain 1 OS=Homo sapiens GN=CLTC PE=1 SV=5	3.34328	5	5	5	191.493
Q5TC63	Growth hormone-regulated TBC protein 1 OS=Homo sapiens GN=GRTP1 PE=1 SV=4	26.4881	7	7	7	38.529
Q6DN03	Putative histone H2B type 2-C OS=Homo sapiens GN=HIST2H2BC PE=5 SV=3	21.2435	6	22	4	21.458
P30086	Phosphatidylethanolamine-binding protein 1 OS=Homo sapiens GN=PEBP1 PE=1 SV=3	32.0856	4	6	4	21.044
Q8WXX5	DnaJ homolog subfamily C member 9 OS=Homo sapiens GN=DNAJC9 PE=1 SV=1	16.9231	5	5	5	29.891
P60903	Protein S100-A10 OS=Homo sapiens GN=S100A10 PE=1 SV=2	37.1134	4	9	4	11.196
Q08945	FACT complex subunit SSRP1 OS=Homo sapiens GN=SSRP1 PE=1 SV=1	9.59097	6	6	6	81.024
Q13188-2	Isoform 2 of Serine/threonine-protein kinase 3 OS=Homo sapiens GN=STK3	14.8362	6	6	6	59.424
Q9BVG4	Protein PBDC1 OS=Homo sapiens GN=PBDC1 PE=1 SV=1	22.3176	5	5	5	26.041
Q9UBP9	PTB domain-containing engulfment adapter protein 1 OS=Homo sapiens GN=GULP1 PE=1 SV=1	20.0658	7	7	7	34.468
Q99584	Protein S100-A13 OS=Homo sapiens GN=S100A13 PE=1 SV=1	39.7959	5	5	5	11.464
P40926	Malate dehydrogenase, mitochondrial OS=Homo sapiens GN=MDH2 PE=1 SV=3	21.5976	6	7	6	35.481
Q9WTI7-3	Isoform 3 of Unconventional myosin-Ic OS=Mus musculus GN=Myo1c	7.08812	6	6	1	119.802
P06703	Protein S100-A6 OS=Homo sapiens GN=S100A6 PE=1 SV=1	43.3333	6	13	6	10.173
P15328	Folate receptor alpha OS=Homo sapiens GN=FOLR1 PE=1 SV=3	22.179	5	6	5	29.799
Q9UKD2	mRNA turnover protein 4 homolog OS=Homo sapiens GN=MRTO4 PE=1 SV=2	19.2469	4	5	4	27.543
P62266	40S ribosomal protein S23 OS=Homo sapiens GN=RPS23 PE=1 SV=3	30.0699	5	5	5	15.798
P45973	Chromobox protein homolog 5 OS=Homo sapiens GN=CBX5 PE=1 SV=1	45.5497	9	9	8	22.211
P61513	60S ribosomal protein L37a OS=Homo sapiens GN=RPL37A PE=1 SV=2	51.087	4	6	4	10.268
Q9Y446-2	Isoform PKP3b of Plakophilin-3 OS=Homo sapiens GN=PKP3	10.8374	6	6	6	88.601
P62847-4	Isoform 4 of 40S ribosomal protein S24 OS=Homo sapiens GN=RPS24	13.8408	4	7	4	32.41
P48729	Casein kinase I isoform alpha OS=Homo sapiens GN=CSNK1A1 PE=1 SV=2	15.4303	5	6	5	38.89
O00212	Rho-related GTP-binding protein RhoD OS=Homo sapiens GN=RHOD PE=1 SV=2	28.5714	5	6	5	23.398
P04156	Major prion protein OS=Homo sapiens GN=PRNP PE=1 SV=1	15.8103	4	5	4	27.643
P55060	Exportin-2 OS=Homo sapiens GN=CSE1L PE=1 SV=3	7.82698	6	8	6	110.346
Q9UM54	Unconventional myosin-VI OS=Homo sapiens GN=MYO6 PE=1 SV=4	4.48223	4	5	4	149.596
P26006	Integrin alpha-3 OS=Homo sapiens GN=ITGA3 PE=1 SV=5	3.8059	5	7	5	116.538
Q96QK1	Vacuolar protein sorting-associated protein 35 OS=Homo sapiens GN=VPS35 PE=1 SV=2	6.40704	4	4	4	91.649
Q9NVD7	Alpha-parvin OS=Homo sapiens GN=PARVA PE=1 SV=1	17.4731	6	6	6	42.217
P29401-2	Isoform 2 of Transketolase OS=Homo sapiens GN=TKT	11.0935	5	5	5	68.77
O75368	SH3 domain-binding glutamic acid-rich-like protein OS=Homo sapiens GN=SH3BGRL PE=1 SV=1	56.1404	6	6	6	12.766
O15173-2	Isoform 2 of Membrane-associated progesterone receptor component 2 OS=Homo sapiens GN=PGRMC2	20.2429	4	6	3	26.154
Q9H4G0	Band 4.1-like protein 1 OS=Homo sapiens GN=EPB41L1 PE=1 SV=2	9.53462	5	5	5	98.442
P63167	Dynein light chain 1, cytoplasmic OS=Homo sapiens GN=DYNLL1 PE=1 SV=1	51.6854	4	5	4	10.359
P42330	Aldo-keto reductase family 1 member C3 OS=Homo sapiens GN=AKR1C3 PE=1 SV=4	18.5759	5	5	5	36.83
Q9NZN3	EH domain-containing protein 3 OS=Homo sapiens GN=EHD3 PE=1 SV=2	9.53271	5	6	1	60.849
P52566	Rho GDP-dissociation inhibitor 2 OS=Homo sapiens GN=ARHGDIB PE=1 SV=3	30.3483	7	7	7	22.974
Q9BT78	COP9 signalosome complex subunit 4 OS=Homo sapiens GN=COPS4 PE=1 SV=1	12.8079	4	4	4	46.24
O00625	Pirin OS=Homo sapiens GN=PIR PE=1 SV=1	12.7586	4	6	4	32.093
Q9UBQ0-2	Isoform 2 of Vacuolar protein sorting-associated protein 29 OS=Homo sapiens GN=VPS29	28.4946	5	6	5	20.914
Q12846	Syntaxin-4 OS=Homo sapiens GN=STX4 PE=1 SV=2	20.5387	5	5	5	34.159
P63099	Calcineurin subunit B type 1 OS=Bos taurus GN=PPP3R1 PE=1 SV=2	24.7059	5	5	5	19.288
Q9NZZ3	Charged multivesicular body protein 5 OS=Homo sapiens GN=CHMP5 PE=1 SV=1	30.5936	4	6	4	24.555
O95292	Vesicle-associated membrane protein-associated protein B/C OS=Homo sapiens GN=VAPB PE=1 SV=3	25.1029	5	6	4	27.211
Q8N9N7	Leucine-rich repeat-containing protein 57 OS=Homo sapiens GN=LRRC57 PE=1 SV=1	20.5021	4	5	4	26.737
Q9P0L0-2	Isoform 2 of Vesicle-associated membrane protein-associated protein A OS=Homo sapiens GN=VAPA	19.0476	6	6	5	32.593
Q13637	Ras-related protein Rab-32 OS=Homo sapiens GN=RAB32 PE=1 SV=3	24.4444	5	5	5	24.982
P13010	X-ray repair cross-complementing protein 5 OS=Homo sapiens GN=XRCC5 PE=1 SV=3	8.60656	6	6	6	82.652
P35268	60S ribosomal protein L22 OS=Homo sapiens GN=RPL22 PE=1 SV=2	21.0938	4	4	4	14.778
P49773	Histidine triad nucleotide-binding protein 1 OS=Homo sapiens GN=HINT1 PE=1 SV=2	48.4127	5	5	5	13.793
Q12792-3	Isoform 3 of Twinfilin-1 OS=Homo sapiens GN=TWF1	19.888	7	7	5	40.993
Q99685	Monoglyceride lipase OS=Homo sapiens GN=MGLL PE=1 SV=2	21.7822	5	6	5	33.24
P10599	Thioredoxin OS=Homo sapiens GN=TXN PE=1 SV=3	40.9524	4	4	4	11.73
P50395	Rab GDP dissociation inhibitor beta OS=Homo sapiens GN=GDI2 PE=1 SV=2	18.427	6	6	6	50.631
P46776	60S ribosomal protein L27a OS=Homo sapiens GN=RPL27A PE=1 SV=2	37.1622	5	5	5	16.551
P62314	Small nuclear ribonucleoprotein Sm D1 OS=Homo sapiens GN=SNRPD1 PE=1 SV=1	28.5714	3	4	3	13.273
Q9NR31	GTP-binding protein SAR1a OS=Homo sapiens GN=SAR1A PE=1 SV=1	33.3333	5	6	3	22.353
P49721	Proteasome subunit beta type-2 OS=Homo sapiens GN=PSMB2 PE=1 SV=1	33.8308	6	6	6	22.822
Q9Y2Q3	Glutathione S-transferase kappa 1 OS=Homo sapiens GN=GSTK1 PE=1 SV=3	19.9115	3	5	3	25.48
O00468-3	Isoform 3 of Agrin OS=Homo sapiens GN=AGRN	2.83065	4	4	4	215.206
P09132	Signal recognition particle 19 kDa protein OS=Homo sapiens GN=SRP19 PE=1 SV=3	37.5	5	5	5	16.145
Q5RKV6	Exosome complex component MTR3 OS=Homo sapiens GN=EXOSC6 PE=1 SV=1	24.2647	6	6	6	28.218
Q13247	Serine/arginine-rich splicing factor 6 OS=Homo sapiens GN=SRSF6 PE=1 SV=2	14.2442	5	5	4	39.563
P62495	Eukaryotic peptide chain release factor subunit 1 OS=Homo sapiens GN=ETF1 PE=1 SV=3	10.5263	4	4	4	49
O43447	Peptidyl-prolyl cis-trans isomerase H OS=Homo sapiens GN=PPIH PE=1 SV=1	22.0339	4	5	4	19.196
P84103	Serine/arginine-rich splicing factor 3 OS=Homo sapiens GN=SRSF3 PE=1 SV=1	28.0488	5	8	4	19.318
Q9H0E2	Toll-interacting protein OS=Homo sapiens GN=TOLLIP PE=1 SV=1	22.2628	6	7	6	30.262
Q92688	Acidic leucine-rich nuclear phosphoprotein 32 family member B OS=Homo sapiens GN=ANP32B PE=1 SV=1	21.5139	5	5	2	28.77
P46778	60S ribosomal protein L21 OS=Homo sapiens GN=RPL21 PE=1 SV=2	31.25	5	6	5	18.553
P00441	Superoxide dismutase [Cu-Zn] OS=Homo sapiens GN=SOD1 PE=1 SV=2	35.7143	7	8	7	15.926
P61272	60S ribosomal protein L35a OS=Macaca fascicularis GN=RPL35A PE=3 SV=1	56.3636	8	10	8	12.53
O55159	Epithelial cell adhesion molecule OS=Rattus norvegicus GN=Epcam PE=1 SV=1	9.20635	3	5	1	35.185
P52597	Heterogeneous nuclear ribonucleoprotein F OS=Homo sapiens GN=HNRNPF PE=1 SV=3	20.9639	6	6	5	45.643
Q15599	Na(+)/H(+) exchange regulatory cofactor NHE-RF2 OS=Homo sapiens GN=SLC9A3R2 PE=1 SV=2	13.3531	5	5	5	37.391
Q96JB6	Lysyl oxidase homolog 4 OS=Homo sapiens GN=LOXL4 PE=1 SV=1	7.40741	4	4	4	84.429
P51665	26S proteasome non-ATPase regulatory subunit 7 OS=Homo sapiens GN=PSMD7 PE=1 SV=2	15.7407	5	5	5	37.002
P22234-2	Isoform 2 of Multifunctional protein ADE2 OS=Homo sapiens GN=PAICS	13.8889	5	5	5	47.928
Q15631	Translin OS=Homo sapiens GN=TSN PE=1 SV=1	16.2281	4	4	4	26.167
Q96W30	Heat shock 70 kDa protein 2 OS=Paracoccidioides lutzii (strain ATCC MYA-826 / Pb01) GN=HSP70-2 PE=2 SV=2	7.95107	5	6	1	70.748
O75608	Acyl-protein thioesterase 1 OS=Homo sapiens GN=LYPLA1 PE=1 SV=1	26.5217	4	6	4	24.653
P68036	Ubiquitin-conjugating enzyme E2 L3 OS=Homo sapiens GN=UBE2L3 PE=1 SV=1	45.4545	7	7	7	17.85
P61970	Nuclear transport factor 2 OS=Homo sapiens GN=NUTF2 PE=1 SV=1	51.1811	4	5	4	14.469
O75347	Tubulin-specific chaperone A OS=Homo sapiens GN=TBCA PE=1 SV=3	51.8519	6	6	6	12.847
Q9NRX4	14 kDa phosphohistidine phosphatase OS=Homo sapiens GN=PHPT1 PE=1 SV=1	33.6	4	4	4	13.824
Q9GZZ1	N-alpha-acetyltransferase 50 OS=Homo sapiens GN=NAA50 PE=1 SV=1	33.1361	5	5	5	19.386
O75351	Vacuolar protein sorting-associated protein 4B OS=Homo sapiens GN=VPS4B PE=1 SV=2	15.7658	6	6	4	49.271
O15305	Phosphomannomutase 2 OS=Homo sapiens GN=PMM2 PE=1 SV=1	26.4228	7	7	7	28.064
P32321-2	Isoform 2 of Deoxycytidylate deaminase OS=Homo sapiens GN=DCTD	27.5132	3	3	3	21
P52209	6-phosphogluconate dehydrogenase, decarboxylating OS=Homo sapiens GN=PGD PE=1 SV=3	14.6998	5	5	5	53.106
Q15836	Vesicle-associated membrane protein 3 OS=Homo sapiens GN=VAMP3 PE=1 SV=3	40	3	4	3	11.302
Q99729-2	Isoform 2 of Heterogeneous nuclear ribonucleoprotein A/B OS=Homo sapiens GN=HNRNPAB	16.5663	5	7	4	35.945
Q9NQC3	Reticulon-4 OS=Homo sapiens GN=RTN4 PE=1 SV=2	3.4396	3	4	3	129.851
E7ERA6	RING finger protein 223 OS=Homo sapiens GN=RNF223 PE=2 SV=1	16.4659	5	5	5	26.611
Q15691	Microtubule-associated protein RP/EB family member 1 OS=Homo sapiens GN=MAPRE1 PE=1 SV=3	20.8955	3	4	3	29.98
Q9NPE3	H/ACA ribonucleoprotein complex subunit 3 OS=Homo sapiens GN=NOP10 PE=1 SV=1	62.5	3	4	3	7.701
O15031	Plexin-B2 OS=Homo sapiens GN=PLXNB2 PE=1 SV=3	3.04679	5	5	5	204.997
P61088	Ubiquitin-conjugating enzyme E2 N OS=Homo sapiens GN=UBE2N PE=1 SV=1	28.2895	4	5	4	17.127
P42677	40S ribosomal protein S27 OS=Homo sapiens GN=RPS27 PE=1 SV=3	40.4762	4	6	2	9.455
O75695	Protein XRP2 OS=Homo sapiens GN=RP2 PE=1 SV=4	13.7143	4	5	4	39.615
Q9NQR4	Omega-amidase NIT2 OS=Homo sapiens GN=NIT2 PE=1 SV=1	30.0725	6	6	6	30.589
P35579	Myosin-9 OS=Homo sapiens GN=MYH9 PE=1 SV=4	4.08163	6	6	6	226.392
P06756	Integrin alpha-V OS=Homo sapiens GN=ITGAV PE=1 SV=2	6.01145	5	6	5	115.964
Q9HAC8	Ubiquitin domain-containing protein 1 OS=Homo sapiens GN=UBTD1 PE=1 SV=1	19.8238	5	5	2	25.922
P07686	Beta-hexosaminidase subunit beta OS=Homo sapiens GN=HEXB PE=1 SV=3	11.3309	7	7	6	63.071
Q9Y5K5	Ubiquitin carboxyl-terminal hydrolase isozyme L5 OS=Homo sapiens GN=UCHL5 PE=1 SV=3	17.0213	5	5	5	37.583
O95832	Claudin-1 OS=Homo sapiens GN=CLDN1 PE=1 SV=1	19.9052	4	6	4	22.729
P35270	Sepiapterin reductase OS=Homo sapiens GN=SPR PE=1 SV=1	22.9885	5	5	5	28.031
P20073	Annexin A7 OS=Homo sapiens GN=ANXA7 PE=1 SV=3	10.041	4	4	4	52.706
P07858	Cathepsin B OS=Homo sapiens GN=CTSB PE=1 SV=3	15.9292	4	4	4	37.797
P22061-2	Isoform 2 of Protein-L-isoaspartate(D-aspartate) O-methyltransferase OS=Homo sapiens GN=PCMT1	35.0877	5	5	2	24.664
Q969Q0	60S ribosomal protein L36a-like OS=Homo sapiens GN=RPL36AL PE=1 SV=3	37.7358	5	5	2	12.461
P32119	Peroxiredoxin-2 OS=Homo sapiens GN=PRDX2 PE=1 SV=5	23.7374	5	6	4	21.878
Q9Y678	Coatomer subunit gamma-1 OS=Homo sapiens GN=COPG1 PE=1 SV=1	9.49657	6	7	5	97.655
P53621-2	Isoform 2 of Coatomer subunit alpha OS=Homo sapiens GN=COPA	3.08191	3	3	3	139.235
P01034	Cystatin-C OS=Homo sapiens GN=CST3 PE=1 SV=1	25.3425	3	4	3	15.789
P36543	V-type proton ATPase subunit E 1 OS=Homo sapiens GN=ATP6V1E1 PE=1 SV=1	24.3363	5	5	5	26.129
Q92973	Transportin-1 OS=Homo sapiens GN=TNPO1 PE=1 SV=2	6.90423	6	6	6	102.289
P21796	Voltage-dependent anion-selective channel protein 1 OS=Homo sapiens GN=VDAC1 PE=1 SV=2	19.0813	5	5	5	30.754
Q14204	Cytoplasmic dynein 1 heavy chain 1 OS=Homo sapiens GN=DYNC1H1 PE=1 SV=5	1.48515	6	6	6	532.072
Q14232	Translation initiation factor eIF-2B subunit alpha OS=Homo sapiens GN=EIF2B1 PE=1 SV=1	16.7213	5	5	5	33.691
Q96H20	Vacuolar-sorting protein SNF8 OS=Homo sapiens GN=SNF8 PE=1 SV=1	20.9302	4	4	4	28.846
P50897	Palmitoyl-protein thioesterase 1 OS=Homo sapiens GN=PPT1 PE=1 SV=1	17.6471	4	4	4	34.171
P16949-2	Isoform 2 of Stathmin OS=Homo sapiens GN=STMN1	25.8621	4	4	4	19.811
Q9Y295	Developmentally-regulated GTP-binding protein 1 OS=Homo sapiens GN=DRG1 PE=1 SV=1	19.891	5	5	5	40.517
Q71UM5	40S ribosomal protein S27-like OS=Homo sapiens GN=RPS27L PE=1 SV=3	38.0952	3	5	1	9.471
P68402	Platelet-activating factor acetylhydrolase IB subunit beta OS=Homo sapiens GN=PAFAH1B2 PE=1 SV=1	20.0873	4	5	4	25.553
Q16563	Synaptophysin-like protein 1 OS=Homo sapiens GN=SYPL1 PE=1 SV=1	20.0772	4	10	4	28.547
Q8WUA8	Tsukushin OS=Homo sapiens GN=TSKU PE=2 SV=3	13.5977	4	5	4	37.784
Q14192	Four and a half LIM domains protein 2 OS=Homo sapiens GN=FHL2 PE=1 SV=3	17.2043	4	4	4	32.171
P10620	Microsomal glutathione S-transferase 1 OS=Homo sapiens GN=MGST1 PE=1 SV=1	27.0968	4	5	4	17.587
Q9P2J5	Leucine--tRNA ligase, cytoplasmic OS=Homo sapiens GN=LARS PE=1 SV=2	4.16667	4	4	4	134.379
Q00534	Cyclin-dependent kinase 6 OS=Homo sapiens GN=CDK6 PE=1 SV=1	15.0307	4	5	3	36.915
Q6IBS0	Twinfilin-2 OS=Homo sapiens GN=TWF2 PE=1 SV=2	19.4842	5	5	3	39.523
P09012	U1 small nuclear ribonucleoprotein A OS=Homo sapiens GN=SNRPA PE=1 SV=3	21.6312	6	6	5	31.259
Q96FZ7	Charged multivesicular body protein 6 OS=Homo sapiens GN=CHMP6 PE=1 SV=3	32.3383	5	5	5	23.47
P62745	Rho-related GTP-binding protein RhoB OS=Homo sapiens GN=RHOB PE=1 SV=1	31.6327	4	4	2	22.109
P29323	Ephrin type-B receptor 2 OS=Homo sapiens GN=EPHB2 PE=1 SV=5	5.0237	4	4	2	117.417
P48059-3	Isoform 3 of LIM and senescent cell antigen-like-containing domain protein 1 OS=Homo sapiens GN=LIMS1	13.6951	4	4	4	44.36
Q86W42	THO complex subunit 6 homolog OS=Homo sapiens GN=THOC6 PE=1 SV=1	17.5953	4	4	4	37.511
P53801	Pituitary tumor-transforming gene 1 protein-interacting protein OS=Homo sapiens GN=PTTG1IP PE=1 SV=1	20.5556	4	9	4	20.31
P15246-2	Isoform 2 of Protein-L-isoaspartate(D-aspartate) O-methyltransferase OS=Bos taurus GN=PCMT1	23.6842	4	4	1	24.593
Q13126-2	Isoform 2 of S-methyl-5'-thioadenosine phosphorylase OS=Homo sapiens GN=MTAP	12.1387	3	3	3	38.331
Q9Y265	RuvB-like 1 OS=Homo sapiens GN=RUVBL1 PE=1 SV=1	11.4035	4	4	4	50.196
P06396	Gelsolin OS=Homo sapiens GN=GSN PE=1 SV=1	5.75448	4	4	4	85.644
P07099	Epoxide hydrolase 1 OS=Homo sapiens GN=EPHX1 PE=1 SV=1	9.89011	5	5	5	52.915
P09237	Matrilysin OS=Homo sapiens GN=MMP7 PE=1 SV=1	20.5993	5	6	5	29.658
Q08209	Serine/threonine-protein phosphatase 2B catalytic subunit alpha isoform OS=Homo sapiens GN=PPP3CA PE=1 SV=1	8.63724	4	4	4	58.65
A5A6H8	Integral membrane protein 2B OS=Pan troglodytes GN=ITM2B PE=2 SV=1	14.6617	3	5	3	30.318
P47897	Glutamine--tRNA ligase OS=Homo sapiens GN=QARS PE=1 SV=1	5.41935	3	3	3	87.743
Q9Y2X3	Nucleolar protein 58 OS=Homo sapiens GN=NOP58 PE=1 SV=1	9.82987	4	4	4	59.541
Q13951	Core-binding factor subunit beta OS=Homo sapiens GN=CBFB PE=1 SV=2	26.9231	4	4	4	21.495
P50225	Sulfotransferase 1A1 OS=Homo sapiens GN=SULT1A1 PE=1 SV=3	13.8983	5	5	1	34.143
P57735	Ras-related protein Rab-25 OS=Homo sapiens GN=RAB25 PE=1 SV=2	26.2911	5	5	4	23.481
Q07960	Rho GTPase-activating protein 1 OS=Homo sapiens GN=ARHGAP1 PE=1 SV=1	13.6674	5	5	5	50.404
Q9H2K8	Serine/threonine-protein kinase TAO3 OS=Homo sapiens GN=TAOK3 PE=1 SV=2	6.12472	5	5	4	105.34
Q15019-2	Isoform 2 of Septin-2 OS=Homo sapiens GN=SEPT2	18.1818	5	5	5	45.432
P60228	Eukaryotic translation initiation factor 3 subunit E OS=Homo sapiens GN=EIF3E PE=1 SV=1	13.2584	5	5	5	52.187
O43760-2	Isoform 2 of Synaptogyrin-2 OS=Homo sapiens GN=SYNGR2	13.4545	5	6	5	30.355
P24666-2	Isoform 2 of Low molecular weight phosphotyrosine protein phosphatase OS=Homo sapiens GN=ACP1	27.2152	5	5	5	17.966
P36871	Phosphoglucomutase-1 OS=Homo sapiens GN=PGM1 PE=1 SV=3	14.4128	7	7	7	61.411
Q9NVJ2	ADP-ribosylation factor-like protein 8B OS=Homo sapiens GN=ARL8B PE=1 SV=1	29.5699	6	8	6	21.525
P58546	Myotrophin OS=Homo sapiens GN=MTPN PE=1 SV=2	33.0508	3	5	3	12.887
Q9UJ70-2	Isoform 2 of N-acetyl-D-glucosamine kinase OS=Homo sapiens GN=NAGK	16.6667	5	5	5	42.011
Q9H9S4	Calcium-binding protein 39-like OS=Homo sapiens GN=CAB39L PE=1 SV=3	13.3531	5	6	1	39.063
Q9P287	BRCA2 and CDKN1A-interacting protein OS=Homo sapiens GN=BCCIP PE=1 SV=1	12.4204	4	4	4	35.957
Q92600	Cell differentiation protein RCD1 homolog OS=Homo sapiens GN=RQCD1 PE=1 SV=1	19.7324	5	5	5	33.61
Q9NXU5	ADP-ribosylation factor-like protein 15 OS=Homo sapiens GN=ARL15 PE=1 SV=1	36.2745	5	5	5	22.862
P58321	Ubiquitin carboxyl-terminal hydrolase isozyme L4 OS=Mus musculus GN=Uchl4 PE=2 SV=1	15.4506	3	4	3	26.433
Q96QR8	Transcriptional activator protein Pur-beta OS=Homo sapiens GN=PURB PE=1 SV=3	17.9487	5	5	5	33.22
P25787	Proteasome subunit alpha type-2 OS=Homo sapiens GN=PSMA2 PE=1 SV=2	33.3333	5	6	5	25.882
P41227	N-alpha-acetyltransferase 10 OS=Homo sapiens GN=NAA10 PE=1 SV=1	17.0213	3	4	3	26.442
Q9GZU7-2	Isoform 2 of Carboxy-terminal domain RNA polymerase II polypeptide A small phosphatase 1 OS=Homo sapiens GN=CTDSP1	13.0769	3	3	3	29.057
Q9NYL9	Tropomodulin-3 OS=Homo sapiens GN=TMOD3 PE=1 SV=1	17.3295	5	6	2	39.57
P61923	Coatomer subunit zeta-1 OS=Homo sapiens GN=COPZ1 PE=1 SV=1	22.0339	4	4	4	20.185
Q15233	Non-POU domain-containing octamer-binding protein OS=Homo sapiens GN=NONO PE=1 SV=4	8.9172	4	5	3	54.197
Q13636	Ras-related protein Rab-31 OS=Homo sapiens GN=RAB31 PE=1 SV=1	25.2577	4	4	2	21.555
Q14126	Desmoglein-2 OS=Homo sapiens GN=DSG2 PE=1 SV=2	4.38283	3	5	3	122.218
P97377	Cyclin-dependent kinase 2 OS=Mus musculus GN=Cdk2 PE=1 SV=2	20.8092	6	7	4	38.953
A8MWD9	Putative small nuclear ribonucleoprotein G-like protein 15 OS=Homo sapiens GN=SNRPGP15 PE=5 SV=2	26.3158	3	4	3	8.538
Q99733-2	Isoform 2 of Nucleosome assembly protein 1-like 4 OS=Homo sapiens GN=NAP1L4	14.5078	4	4	4	44.051
Q7KZF4	Staphylococcal nuclease domain-containing protein 1 OS=Homo sapiens GN=SND1 PE=1 SV=1	6.15385	5	5	5	101.934
O60437	Periplakin OS=Homo sapiens GN=PPL PE=1 SV=4	3.41686	5	5	5	204.623
P67809	Nuclease-sensitive element-binding protein 1 OS=Homo sapiens GN=YBX1 PE=1 SV=3	24.6914	4	4	4	35.903
P19784	Casein kinase II subunit alpha' OS=Homo sapiens GN=CSNK2A2 PE=1 SV=1	14.8571	5	6	3	41.187
P14550	Alcohol dehydrogenase [NADP(+)] OS=Homo sapiens GN=AKR1A1 PE=1 SV=3	10.1538	3	4	2	36.55
Q9UQ80	Proliferation-associated protein 2G4 OS=Homo sapiens GN=PA2G4 PE=1 SV=3	12.4365	5	5	5	43.759
Q01130	Serine/arginine-rich splicing factor 2 OS=Homo sapiens GN=SRSF2 PE=1 SV=4	19.457	4	7	4	25.461
P61421	V-type proton ATPase subunit d 1 OS=Homo sapiens GN=ATP6V0D1 PE=1 SV=1	13.1054	5	5	5	40.303
Q8N7R7	Cyclin-Y-like protein 1 OS=Homo sapiens GN=CCNYL1 PE=1 SV=2	11.6992	4	4	2	40.679
B5ME19	Eukaryotic translation initiation factor 3 subunit C-like protein OS=Homo sapiens GN=EIF3CL PE=3 SV=1	4.26696	4	4	4	105.407
P63010-2	Isoform 2 of AP-2 complex subunit beta OS=Homo sapiens GN=AP2B1	3.89064	3	3	3	105.625
P32969	60S ribosomal protein L9 OS=Homo sapiens GN=RPL9 PE=1 SV=1	28.6458	5	8	5	21.85
P54819	Adenylate kinase 2, mitochondrial OS=Homo sapiens GN=AK2 PE=1 SV=2	24.2678	5	5	5	26.461
Q68D91	Metallo-beta-lactamase domain-containing protein 2 OS=Homo sapiens GN=MBLAC2 PE=1 SV=3	15.0538	3	3	3	31.352
Q9NP72-2	Isoform 2 of Ras-related protein Rab-18 OS=Homo sapiens GN=RAB18	18.7234	4	4	4	26.393
P23284	Peptidyl-prolyl cis-trans isomerase B OS=Homo sapiens GN=PPIB PE=1 SV=2	24.0741	5	5	5	23.728
Q9BUP3-3	Isoform 3 of Oxidoreductase HTATIP2 OS=Homo sapiens GN=HTATIP2	17.029	4	4	4	30.112
P07947	Tyrosine-protein kinase Yes OS=Homo sapiens GN=YES1 PE=1 SV=3	7.36648	4	5	3	60.763
P83881	60S ribosomal protein L36a OS=Homo sapiens GN=RPL36A PE=1 SV=2	37.7358	4	4	1	12.433
O60487	Myelin protein zero-like protein 2 OS=Homo sapiens GN=MPZL2 PE=1 SV=1	19.0698	4	4	4	24.469
O00264	Membrane-associated progesterone receptor component 1 OS=Homo sapiens GN=PGRMC1 PE=1 SV=3	22.5641	4	5	3	21.658
P61086	Ubiquitin-conjugating enzyme E2 K OS=Homo sapiens GN=UBE2K PE=1 SV=3	19	3	4	3	22.393
P25686	DnaJ homolog subfamily B member 2 OS=Homo sapiens GN=DNAJB2 PE=1 SV=3	13.2716	3	3	3	35.558
Q9UHA4	Ragulator complex protein LAMTOR3 OS=Homo sapiens GN=LAMTOR3 PE=1 SV=1	43.5484	3	3	3	13.614
Q9NX58	Cell growth-regulating nucleolar protein OS=Homo sapiens GN=LYAR PE=1 SV=2	7.65172	3	3	3	43.588
P30386	Class I histocompatibility antigen, Gogo-C*0202 alpha chain OS=Gorilla gorilla gorilla PE=2 SV=1	12.8415	3	5	1	40.757
O43684	Mitotic checkpoint protein BUB3 OS=Homo sapiens GN=BUB3 PE=1 SV=1	12.8049	3	3	3	37.131
P53999	Activated RNA polymerase II transcriptional coactivator p15 OS=Homo sapiens GN=SUB1 PE=1 SV=3	24.4094	3	4	3	14.386
Q9ULC4	Malignant T-cell-amplified sequence 1 OS=Homo sapiens GN=MCTS1 PE=1 SV=1	19.8895	3	4	3	20.542
P62913	60S ribosomal protein L11 OS=Homo sapiens GN=RPL11 PE=1 SV=2	21.3483	4	6	4	20.24
P62899-2	Isoform 2 of 60S ribosomal protein L31 OS=Homo sapiens GN=RPL31	42.9688	6	6	6	14.623
O15371	Eukaryotic translation initiation factor 3 subunit D OS=Homo sapiens GN=EIF3D PE=1 SV=1	13.1387	4	4	4	63.932
Q86X29	Lipolysis-stimulated lipoprotein receptor OS=Homo sapiens GN=LSR PE=1 SV=4	7.24191	3	3	3	71.394
Q9BPX5	Actin-related protein 2/3 complex subunit 5-like protein OS=Homo sapiens GN=ARPC5L PE=1 SV=1	46.4052	4	5	3	16.931
Q04837	Single-stranded DNA-binding protein, mitochondrial OS=Homo sapiens GN=SSBP1 PE=1 SV=1	52.7027	6	6	6	17.249
P20700	Lamin-B1 OS=Homo sapiens GN=LMNB1 PE=1 SV=2	6.99659	4	4	3	66.368
P47914	60S ribosomal protein L29 OS=Homo sapiens GN=RPL29 PE=1 SV=2	25.7862	4	4	4	17.741
Q99627	COP9 signalosome complex subunit 8 OS=Homo sapiens GN=COPS8 PE=1 SV=1	22.9665	3	4	3	23.211
P08962	CD63 antigen OS=Homo sapiens GN=CD63 PE=1 SV=2	8.40336	3	4	3	25.619
Q9Y3E7-3	Isoform 3 of Charged multivesicular body protein 3 OS=Homo sapiens GN=CHMP3	18.7251	5	5	5	28.368
O00567	Nucleolar protein 56 OS=Homo sapiens GN=NOP56 PE=1 SV=4	6.22896	3	3	3	66.009
P61812-2	Isoform B of Transforming growth factor beta-2 OS=Homo sapiens GN=TGFB2	9.72851	4	4	4	50.541
P10619	Lysosomal protective protein OS=Homo sapiens GN=CTSA PE=1 SV=2	10.8333	4	4	4	54.431
Q9Y6B6	GTP-binding protein SAR1b OS=Homo sapiens GN=SAR1B PE=1 SV=1	22.7273	4	5	2	22.396
O43809	Cleavage and polyadenylation specificity factor subunit 5 OS=Homo sapiens GN=NUDT21 PE=1 SV=1	19.8238	4	4	4	26.211
Q9H3Z4	DnaJ homolog subfamily C member 5 OS=Homo sapiens GN=DNAJC5 PE=1 SV=1	20.7071	4	4	4	22.134
Q8WXF1	Paraspeckle component 1 OS=Homo sapiens GN=PSPC1 PE=1 SV=1	7.07457	3	3	3	58.706
P55212	Caspase-6 OS=Homo sapiens GN=CASP6 PE=1 SV=2	16.041	5	6	4	33.288
Q15102	Platelet-activating factor acetylhydrolase IB subunit gamma OS=Homo sapiens GN=PAFAH1B3 PE=1 SV=1	25.1082	6	8	6	25.718
Q86WR7	Proline and serine-rich protein 2 OS=Homo sapiens GN=PROSER2 PE=1 SV=2	10.8046	4	4	4	45.774
E9PAV3	Nascent polypeptide-associated complex subunit alpha, muscle-specific form OS=Homo sapiens GN=NACA PE=1 SV=1	1.97305	3	3	3	205.295
O95297	Myelin protein zero-like protein 1 OS=Homo sapiens GN=MPZL1 PE=1 SV=1	18.2156	4	4	4	29.064
Q9NX24	H/ACA ribonucleoprotein complex subunit 2 OS=Homo sapiens GN=NHP2 PE=1 SV=1	30.0654	4	4	4	17.19
Q9WV25	Poly(U)-binding-splicing factor PUF60 OS=Rattus norvegicus GN=Puf60 PE=2 SV=2	20.7447	6	6	6	60.211
Q9Y2Q5-2	Isoform 2 of Ragulator complex protein LAMTOR2 OS=Homo sapiens GN=LAMTOR2	28	4	5	4	15.599
P51159	Ras-related protein Rab-27A OS=Homo sapiens GN=RAB27A PE=1 SV=3	23.9819	5	5	3	24.852
A6NDG6	Glycerol-3-phosphate phosphatase OS=Homo sapiens GN=PGP PE=1 SV=1	11.215	3	3	3	33.985
Q9H2U2-2	Isoform 2 of Inorganic pyrophosphatase 2, mitochondrial OS=Homo sapiens GN=PPA2	11.7479	3	3	2	39.613
Q15274	Nicotinate-nucleotide pyrophosphorylase [carboxylating] OS=Homo sapiens GN=QPRT PE=1 SV=3	11.4478	3	3	3	30.826
Q15018	BRISC complex subunit Abro1 OS=Homo sapiens GN=FAM175B PE=1 SV=2	11.0843	4	4	4	46.872
Q92882	Osteoclast-stimulating factor 1 OS=Homo sapiens GN=OSTF1 PE=1 SV=2	19.1589	4	4	4	23.772
Q01995	Transgelin OS=Homo sapiens GN=TAGLN PE=1 SV=4	15.9204	3	3	3	22.596
Q07666	KH domain-containing, RNA-binding, signal transduction-associated protein 1 OS=Homo sapiens GN=KHDRBS1 PE=1 SV=1	9.02935	4	4	4	48.197
Q6YHK3	CD109 antigen OS=Homo sapiens GN=CD109 PE=1 SV=2	1.7301	2	3	2	161.587
Q7L5L3	Glycerophosphodiester phosphodiesterase domain-containing protein 3 OS=Homo sapiens GN=GDPD3 PE=2 SV=3	10.3774	3	3	3	36.573
P51991	Heterogeneous nuclear ribonucleoprotein A3 OS=Homo sapiens GN=HNRNPA3 PE=1 SV=2	10.3175	3	3	3	39.571
Q9UL54	Serine/threonine-protein kinase TAO2 OS=Homo sapiens GN=TAOK2 PE=1 SV=2	3.56275	4	4	3	138.166
Q15185	Prostaglandin E synthase 3 OS=Homo sapiens GN=PTGES3 PE=1 SV=1	23.125	3	4	3	18.685
Q13363	C-terminal-binding protein 1 OS=Homo sapiens GN=CTBP1 PE=1 SV=2	8.63636	3	3	2	47.505
P49247	Ribose-5-phosphate isomerase OS=Homo sapiens GN=RPIA PE=1 SV=3	17.3633	3	3	3	33.248
O00592	Podocalyxin OS=Homo sapiens GN=PODXL PE=1 SV=2	6.81004	4	4	4	58.599
Q9BV40	Vesicle-associated membrane protein 8 OS=Homo sapiens GN=VAMP8 PE=1 SV=1	32	4	4	4	11.431
O00506	Serine/threonine-protein kinase 25 OS=Homo sapiens GN=STK25 PE=1 SV=1	6.33803	3	3	1	48.082
O60701	UDP-glucose 6-dehydrogenase OS=Homo sapiens GN=UGDH PE=1 SV=1	10.7287	4	4	4	54.989
P40227	T-complex protein 1 subunit zeta OS=Homo sapiens GN=CCT6A PE=1 SV=3	15.4426	6	6	6	57.988
Q00577	Transcriptional activator protein Pur-alpha OS=Homo sapiens GN=PURA PE=1 SV=2	18.0124	3	3	3	34.889
Q9Y6W5	Wiskott-Aldrich syndrome protein family member 2 OS=Homo sapiens GN=WASF2 PE=1 SV=3	8.03213	3	3	3	54.25
Q9Y6M4-2	Isoform 2 of Casein kinase I isoform gamma-3 OS=Homo sapiens GN=CSNK1G3	9.45055	4	4	4	52.344
Q5VYY1	Ankyrin repeat domain-containing protein 22 OS=Homo sapiens GN=ANKRD22 PE=2 SV=1	15.7068	3	3	3	21.834
Q9BSJ8-2	Isoform 2 of Extended synaptotagmin-1 OS=Homo sapiens GN=ESYT1	3.68043	3	3	3	123.925
P35237	Serpin B6 OS=Homo sapiens GN=SERPINB6 PE=1 SV=3	15.4255	5	5	5	42.594
Q7L1Q6-3	Isoform 3 of Basic leucine zipper and W2 domain-containing protein 1 OS=Homo sapiens GN=BZW1	8.42572	4	4	3	51.249
Q15382	GTP-binding protein Rheb OS=Homo sapiens GN=RHEB PE=1 SV=1	18.4783	3	3	3	20.485
P00167	Cytochrome b5 OS=Homo sapiens GN=CYB5A PE=1 SV=2	25.3731	2	2	2	15.321
P12725	Alpha-1-antiproteinase OS=Ovis aries PE=1 SV=1	8.41346	4	4	4	45.956
Q9NY12	H/ACA ribonucleoprotein complex subunit 1 OS=Homo sapiens GN=GAR1 PE=1 SV=1	20.7373	5	5	5	22.334
O35864	COP9 signalosome complex subunit 5 OS=Mus musculus GN=Cops5 PE=1 SV=3	14.6707	4	4	4	37.525
P62328	Thymosin beta-4 OS=Homo sapiens GN=TMSB4X PE=1 SV=2	43.1818	3	3	3	5.05
P28676	Grancalcin OS=Homo sapiens GN=GCA PE=1 SV=2	17.5115	3	4	3	23.994
Q9UGI8	Testin OS=Homo sapiens GN=TES PE=1 SV=1	8.55107	3	3	3	47.964
Q7RTV0	PHD finger-like domain-containing protein 5A OS=Homo sapiens GN=PHF5A PE=1 SV=1	40	4	4	4	12.397
Q12913	Receptor-type tyrosine-protein phosphatase eta OS=Homo sapiens GN=PTPRJ PE=1 SV=3	3.9641	4	4	4	145.851
Q9H3K6	BolA-like protein 2 OS=Homo sapiens GN=BOLA2 PE=1 SV=1	39.5349	3	3	3	10.11
P08579	U2 small nuclear ribonucleoprotein B'' OS=Homo sapiens GN=SNRPB2 PE=1 SV=1	20	4	4	3	25.47
Q9Y5S9	RNA-binding protein 8A OS=Homo sapiens GN=RBM8A PE=1 SV=1	17.2414	2	3	2	19.877
P0DN76	Splicing factor U2AF 35 kDa subunit-like protein OS=Homo sapiens GN=U2AF1L5 PE=3 SV=1	25.4167	5	7	5	27.854
O76027	Annexin A9 OS=Homo sapiens GN=ANXA9 PE=1 SV=3	12.4638	4	4	4	38.34
P48507	Glutamate--cysteine ligase regulatory subunit OS=Homo sapiens GN=GCLM PE=1 SV=1	10.219	2	2	2	30.708
Q14258	E3 ubiquitin/ISG15 ligase TRIM25 OS=Homo sapiens GN=TRIM25 PE=1 SV=2	5.71429	3	3	3	70.928
Q5T6V5	UPF0553 protein C9orf64 OS=Homo sapiens GN=C9orf64 PE=1 SV=1	9.67742	3	3	3	39.004
Q10589-2	Isoform 2 of Bone marrow stromal antigen 2 OS=Homo sapiens GN=BST2	23.8095	4	4	4	18.383
P46060	Ran GTPase-activating protein 1 OS=Homo sapiens GN=RANGAP1 PE=1 SV=1	8.00681	4	4	4	63.502
P53367	Arfaptin-1 OS=Homo sapiens GN=ARFIP1 PE=1 SV=2	7.7748	2	2	2	41.713
Q9BZ29-4	Isoform 4 of Dedicator of cytokinesis protein 9 OS=Homo sapiens GN=DOCK9	3.34448	5	5	5	238.693
Q13011	Delta(3,5)-Delta(2,4)-dienoyl-CoA isomerase, mitochondrial OS=Homo sapiens GN=ECH1 PE=1 SV=2	14.3293	4	4	4	35.793
P00973-3	Isoform p48 of 2'-5'-oligoadenylate synthase 1 OS=Homo sapiens GN=OAS1	10.1449	4	4	4	47.377
P05386	60S acidic ribosomal protein P1 OS=Homo sapiens GN=RPLP1 PE=1 SV=1	66.6667	3	5	2	11.507
P29678	Dual specificity mitogen-activated protein kinase kinase 1 OS=Oryctolagus cuniculus GN=MAP2K1 PE=1 SV=2	14.7583	5	5	5	43.425
O00410-3	Isoform 3 of Importin-5 OS=Homo sapiens GN=IPO5	2.95964	3	3	3	125.464
O60762	Dolichol-phosphate mannosyltransferase subunit 1 OS=Homo sapiens GN=DPM1 PE=1 SV=1	12.6923	3	3	3	29.616
O15127	Secretory carrier-associated membrane protein 2 OS=Homo sapiens GN=SCAMP2 PE=1 SV=2	9.72644	2	2	2	36.625
P51153	Ras-related protein Rab-13 OS=Homo sapiens GN=RAB13 PE=1 SV=1	33.0049	5	8	3	22.76
Q9P016	Thymocyte nuclear protein 1 OS=Homo sapiens GN=THYN1 PE=1 SV=1	16.8889	3	3	3	25.681
P09972	Fructose-bisphosphate aldolase C OS=Homo sapiens GN=ALDOC PE=1 SV=2	11.2637	4	7	2	39.431
P62851	40S ribosomal protein S25 OS=Homo sapiens GN=RPS25 PE=1 SV=1	25.6	4	5	4	13.734
O15126	Secretory carrier-associated membrane protein 1 OS=Homo sapiens GN=SCAMP1 PE=1 SV=2	11.5385	3	3	3	37.896
Q9H9Q2	COP9 signalosome complex subunit 7b OS=Homo sapiens GN=COPS7B PE=1 SV=1	16.2879	3	3	3	29.603
O76003	Glutaredoxin-3 OS=Homo sapiens GN=GLRX3 PE=1 SV=2	13.4328	4	4	4	37.408
P25685	DnaJ homolog subfamily B member 1 OS=Homo sapiens GN=DNAJB1 PE=1 SV=4	11.1765	3	4	3	38.02
P31942	Heterogeneous nuclear ribonucleoprotein H3 OS=Homo sapiens GN=HNRNPH3 PE=1 SV=2	13.8728	4	4	4	36.903
O00232	26S proteasome non-ATPase regulatory subunit 12 OS=Homo sapiens GN=PSMD12 PE=1 SV=3	10.7456	4	4	4	52.871
Q15582	Transforming growth factor-beta-induced protein ig-h3 OS=Homo sapiens GN=TGFBI PE=1 SV=1	6.73499	4	4	4	74.634
P62995	Transformer-2 protein homolog beta OS=Homo sapiens GN=TRA2B PE=1 SV=1	10.4167	2	2	2	33.646
P05455	Lupus La protein OS=Homo sapiens GN=SSB PE=1 SV=2	11.5196	4	4	4	46.808
Q9BSQ5-2	Isoform 2 of Cerebral cavernous malformations 2 protein OS=Homo sapiens GN=CCM2	8.17204	3	3	3	51.381
P63173	60S ribosomal protein L38 OS=Homo sapiens GN=RPL38 PE=1 SV=2	35.7143	3	3	3	8.213
Q15370-2	Isoform 2 of Transcription elongation factor B polypeptide 2 OS=Homo sapiens GN=TCEB2	18.0124	3	3	3	17.9
P55735-3	Isoform 3 of Protein SEC13 homolog OS=Homo sapiens GN=SEC13	20.1087	5	5	5	40.721
Q53TN4	Cytochrome b reductase 1 OS=Homo sapiens GN=CYBRD1 PE=1 SV=1	12.2378	2	3	2	31.621
Q7LBR1	Charged multivesicular body protein 1b OS=Homo sapiens GN=CHMP1B PE=1 SV=1	12.5628	3	4	3	22.095
P17096-2	Isoform HMG-Y of High mobility group protein HMG-I/HMG-Y OS=Homo sapiens GN=HMGA1	42.7083	4	4	1	10.673
P36405	ADP-ribosylation factor-like protein 3 OS=Homo sapiens GN=ARL3 PE=1 SV=2	17.033	3	3	3	20.443
Q7L5D6	Golgi to ER traffic protein 4 homolog OS=Homo sapiens GN=GET4 PE=1 SV=1	11.9266	3	3	3	36.481
Q9BRG1	Vacuolar protein-sorting-associated protein 25 OS=Homo sapiens GN=VPS25 PE=1 SV=1	30.1136	4	8	4	20.735
P61326	Protein mago nashi homolog OS=Homo sapiens GN=MAGOH PE=1 SV=1	19.863	3	3	3	17.153
Q9BVJ7	Dual specificity protein phosphatase 23 OS=Homo sapiens GN=DUSP23 PE=1 SV=1	22	3	3	3	16.578
Q9H7B2	Ribosome production factor 2 homolog OS=Homo sapiens GN=RPF2 PE=1 SV=2	15.3595	5	5	5	35.56
Q13868	Exosome complex component RRP4 OS=Homo sapiens GN=EXOSC2 PE=1 SV=2	14.6758	3	3	3	32.768
Q9H190	Syntenin-2 OS=Homo sapiens GN=SDCBP2 PE=1 SV=2	12.6712	4	4	4	31.574
P16070	CD44 antigen OS=Homo sapiens GN=CD44 PE=1 SV=3	3.2345	2	3	2	81.487
P53618	Coatomer subunit beta OS=Homo sapiens GN=COPB1 PE=1 SV=3	7.13536	4	4	4	107.074
O95749	Geranylgeranyl pyrophosphate synthase OS=Homo sapiens GN=GGPS1 PE=1 SV=1	12.6667	4	4	4	34.849
P51151	Ras-related protein Rab-9A OS=Homo sapiens GN=RAB9A PE=1 SV=1	12.4378	2	2	1	22.823
O43278	Kunitz-type protease inhibitor 1 OS=Homo sapiens GN=SPINT1 PE=1 SV=2	5.86011	3	3	3	58.36
P50851	Lipopolysaccharide-responsive and beige-like anchor protein OS=Homo sapiens GN=LRBA PE=1 SV=4	0.87321	2	3	2	318.906
Q9NRX5	Serine incorporator 1 OS=Homo sapiens GN=SERINC1 PE=1 SV=1	6.62252	2	2	2	50.461
Q92598	Heat shock protein 105 kDa OS=Homo sapiens GN=HSPH1 PE=1 SV=1	4.4289	3	3	3	96.804
P64409	Chaperone protein DnaK OS=Tropheryma whipplei (strain Twist) GN=dnaK PE=3 SV=1	2.98507	2	2	1	65.37
Q9NY35	Claudin domain-containing protein 1 OS=Homo sapiens GN=CLDND1 PE=1 SV=1	15.0198	3	3	3	28.584
P28482	Mitogen-activated protein kinase 1 OS=Homo sapiens GN=MAPK1 PE=1 SV=3	13.0556	3	3	3	41.363
Q96C86	m7GpppX diphosphatase OS=Homo sapiens GN=DCPS PE=1 SV=2	20.4748	5	5	5	38.585
Q9UNE7	E3 ubiquitin-protein ligase CHIP OS=Homo sapiens GN=STUB1 PE=1 SV=2	11.8812	3	3	3	34.834
Q9UHB6-4	Isoform 4 of LIM domain and actin-binding protein 1 OS=Homo sapiens GN=LIMA1	3.15789	2	2	2	85.171
P49755	Transmembrane emp24 domain-containing protein 10 OS=Homo sapiens GN=TMED10 PE=1 SV=2	18.7215	3	4	3	24.96
Q08174-2	Isoform 2 of Protocadherin-1 OS=Homo sapiens GN=PCDH1	4.85044	4	4	4	133.64
P00491	Purine nucleoside phosphorylase OS=Homo sapiens GN=PNP PE=1 SV=2	15.2249	4	4	4	32.097
Q9H444	Charged multivesicular body protein 4b OS=Homo sapiens GN=CHMP4B PE=1 SV=1	25.4464	5	5	5	24.935
P56546-2	Isoform 2 of C-terminal-binding protein 2 OS=Mus musculus GN=Ctbp2	6.47773	4	4	3	107.06
P48509	CD151 antigen OS=Homo sapiens GN=CD151 PE=1 SV=3	13.834	4	4	4	28.276
Q9UHD8	Septin-9 OS=Homo sapiens GN=SEPT9 PE=1 SV=2	4.94881	3	3	3	65.361
Q8ILW9	Actin-2 OS=Plasmodium falciparum (isolate 3D7) GN=PF14_0124 PE=3 SV=1	7.71277	2	5	1	42.578
P09417	Dihydropteridine reductase OS=Homo sapiens GN=QDPR PE=1 SV=2	23.7705	3	4	3	25.773
O14792	Heparan sulfate glucosamine 3-O-sulfotransferase 1 OS=Homo sapiens GN=HS3ST1 PE=1 SV=1	16.6124	5	5	5	35.75
Q9NZL9	Methionine adenosyltransferase 2 subunit beta OS=Homo sapiens GN=MAT2B PE=1 SV=1	7.48503	2	2	2	37.528
P14868	Aspartate--tRNA ligase, cytoplasmic OS=Homo sapiens GN=DARS PE=1 SV=2	11.1776	4	4	4	57.1
P63220	40S ribosomal protein S21 OS=Homo sapiens GN=RPS21 PE=1 SV=1	44.5783	3	3	3	9.106
O00170	AH receptor-interacting protein OS=Homo sapiens GN=AIP PE=1 SV=2	10.6061	3	3	3	37.612
P00533	Epidermal growth factor receptor OS=Homo sapiens GN=EGFR PE=1 SV=2	2.56198	2	2	2	134.19
P11908-2	Isoform 2 of Ribose-phosphate pyrophosphokinase 2 OS=Homo sapiens GN=PRPS2	12.4611	3	3	3	35.032
O43169	Cytochrome b5 type B OS=Homo sapiens GN=CYB5B PE=1 SV=2	37.6712	3	3	3	16.322
Q03113	Guanine nucleotide-binding protein subunit alpha-12 OS=Homo sapiens GN=GNA12 PE=1 SV=4	10.2362	4	8	2	44.251
Q13595	Transformer-2 protein homolog alpha OS=Homo sapiens GN=TRA2A PE=1 SV=1	14.539	4	5	4	32.669
P30520	Adenylosuccinate synthetase isozyme 2 OS=Homo sapiens GN=ADSS PE=1 SV=3	8.55263	3	3	3	50.066
Q8TBF2-8	Isoform 8 of Prostamide/prostaglandin F synthase OS=Homo sapiens GN=FAM213B	11.8421	2	2	2	24.263
P23246	Splicing factor, proline- and glutamine-rich OS=Homo sapiens GN=SFPQ PE=1 SV=2	5.51627	4	4	3	76.102
P60983	Glia maturation factor beta OS=Homo sapiens GN=GMFB PE=1 SV=2	19.0141	3	4	2	16.702
P21291	Cysteine and glycine-rich protein 1 OS=Homo sapiens GN=CSRP1 PE=1 SV=3	20.2073	2	2	2	20.554
Q92963-3	Isoform 3 of GTP-binding protein Rit1 OS=Homo sapiens GN=RIT1	16.5254	3	3	3	27.131
P35613	Basigin OS=Homo sapiens GN=BSG PE=1 SV=2	11.4286	3	3	3	42.174
Q9BV57	1,2-dihydroxy-3-keto-5-methylthiopentene dioxygenase OS=Homo sapiens GN=ADI1 PE=1 SV=1	19.5531	3	3	3	21.485
O43324	Eukaryotic translation elongation factor 1 epsilon-1 OS=Homo sapiens GN=EEF1E1 PE=1 SV=1	22.4138	4	4	4	19.798
P49788	Retinoic acid receptor responder protein 1 OS=Homo sapiens GN=RARRES1 PE=1 SV=2	10.2041	3	4	3	33.264
P02654	Apolipoprotein C-I OS=Homo sapiens GN=APOC1 PE=1 SV=1	24.0964	3	3	3	9.326
Q01085-2	Isoform 2 of Nucleolysin TIAR OS=Homo sapiens GN=TIAL1	7.39796	3	3	3	43.421
Q86WQ0-2	Isoform 2 of Nuclear receptor 2C2-associated protein OS=Homo sapiens GN=NR2C2AP	16.1677	2	2	2	19.179
P51452	Dual specificity protein phosphatase 3 OS=Homo sapiens GN=DUSP3 PE=1 SV=1	20	3	3	3	20.465
Q61550	Double-strand-break repair protein rad21 homolog OS=Mus musculus GN=Rad21 PE=1 SV=3	3.93701	2	2	2	72.038
O43813	LanC-like protein 1 OS=Homo sapiens GN=LANCL1 PE=1 SV=1	10.5263	3	3	3	45.254
P0DME0	Protein SETSIP OS=Homo sapiens GN=SETSIP PE=1 SV=1	12.2517	3	3	3	34.861
Q02241	Kinesin-like protein KIF23 OS=Homo sapiens GN=KIF23 PE=1 SV=3	3.95833	3	3	3	109.99
P62857	40S ribosomal protein S28 OS=Homo sapiens GN=RPS28 PE=1 SV=1	33.3333	2	3	2	7.836
Q15041	ADP-ribosylation factor-like protein 6-interacting protein 1 OS=Homo sapiens GN=ARL6IP1 PE=1 SV=2	13.7931	3	3	3	23.347
P31009	40S ribosomal protein S2 OS=Drosophila melanogaster GN=RpS2 PE=1 SV=2	12.7341	3	4	1	28.881
Q96A22	Uncharacterized protein C11orf52 OS=Homo sapiens GN=C11orf52 PE=1 SV=2	20.3252	2	2	2	13.912
P31948-2	Isoform 2 of Stress-induced-phosphoprotein 1 OS=Homo sapiens GN=STIP1	3.89831	2	2	2	68.037
P22059	Oxysterol-binding protein 1 OS=Homo sapiens GN=OSBP PE=1 SV=1	6.3197	3	3	3	89.365
P62633-6	Isoform 6 of Cellular nucleic acid-binding protein OS=Homo sapiens GN=CNBP	16.7598	3	3	3	19.678
P35749-2	Isoform 2 of Myosin-11 OS=Homo sapiens GN=MYH11	2.12228	3	3	1	227.949
P51636	Caveolin-2 OS=Homo sapiens GN=CAV2 PE=1 SV=2	20.9877	2	2	2	18.279
Q8IY95	Transmembrane protein 192 OS=Homo sapiens GN=TMEM192 PE=1 SV=1	11.4391	3	3	3	30.903
P00568	Adenylate kinase isoenzyme 1 OS=Homo sapiens GN=AK1 PE=1 SV=3	21.134	4	4	4	21.621
P98172	Ephrin-B1 OS=Homo sapiens GN=EFNB1 PE=1 SV=1	8.95954	2	2	2	37.982
O75436	Vacuolar protein sorting-associated protein 26A OS=Homo sapiens GN=VPS26A PE=1 SV=2	11.315	3	3	3	38.146
O00429-6	Isoform 6 of Dynamin-1-like protein OS=Homo sapiens GN=DNM1L	4.6729	3	3	3	83.347
Q91VW3	SH3 domain-binding glutamic acid-rich-like protein 3 OS=Mus musculus GN=Sh3bgrl3 PE=1 SV=1	35.4839	3	3	3	10.47
Q9UNK0	Syntaxin-8 OS=Homo sapiens GN=STX8 PE=1 SV=2	18.2203	3	3	3	26.89
P61018-2	Isoform 2 of Ras-related protein Rab-4B OS=Homo sapiens GN=RAB4B	10.0806	2	3	1	27.489
P61962	DDB1- and CUL4-associated factor 7 OS=Homo sapiens GN=DCAF7 PE=1 SV=1	8.18713	2	2	2	38.901
P27694	Replication protein A 70 kDa DNA-binding subunit OS=Homo sapiens GN=RPA1 PE=1 SV=2	8.27922	4	4	4	68.095
P45877	Peptidyl-prolyl cis-trans isomerase C OS=Homo sapiens GN=PPIC PE=1 SV=1	13.6792	3	3	3	22.749
P26368	Splicing factor U2AF 65 kDa subunit OS=Homo sapiens GN=U2AF2 PE=1 SV=4	7.36842	3	3	3	53.467
A5A6M4	Eukaryotic translation initiation factor 3 subunit L OS=Pan troglodytes GN=EIF3L PE=2 SV=1	7.97872	4	4	4	66.654
Q8N5M4	Tetratricopeptide repeat protein 9C OS=Homo sapiens GN=TTC9C PE=1 SV=1	16.9591	2	2	2	20
P30530	Tyrosine-protein kinase receptor UFO OS=Homo sapiens GN=AXL PE=1 SV=3	6.04027	4	4	4	98.273
O55222	Integrin-linked protein kinase OS=Mus musculus GN=Ilk PE=1 SV=2	11.9469	5	6	5	51.34
P48643	T-complex protein 1 subunit epsilon OS=Homo sapiens GN=CCT5 PE=1 SV=1	5.1756	3	3	2	59.633
P49768	Presenilin-1 OS=Homo sapiens GN=PSEN1 PE=1 SV=1	11.9914	3	3	3	52.634
P61769	Beta-2-microglobulin OS=Homo sapiens GN=B2M PE=1 SV=1	21.8487	3	4	3	13.706
P17987	T-complex protein 1 subunit alpha OS=Homo sapiens GN=TCP1 PE=1 SV=1	6.29496	3	3	3	60.306
P55036	26S proteasome non-ATPase regulatory subunit 4 OS=Homo sapiens GN=PSMD4 PE=1 SV=1	13.2626	3	3	3	40.711
O75494	Serine/arginine-rich splicing factor 10 OS=Homo sapiens GN=SRSF10 PE=1 SV=1	16.0305	4	4	4	31.282
Q13283	Ras GTPase-activating protein-binding protein 1 OS=Homo sapiens GN=G3BP1 PE=1 SV=1	11.8026	3	3	3	52.132
Q9BRA2	Thioredoxin domain-containing protein 17 OS=Homo sapiens GN=TXNDC17 PE=1 SV=1	26.8293	3	3	3	13.932
P06730-2	Isoform 2 of Eukaryotic translation initiation factor 4E OS=Homo sapiens GN=EIF4E	8.87097	2	2	2	28.76
O75223	Gamma-glutamylcyclotransferase OS=Homo sapiens GN=GGCT PE=1 SV=1	12.766	2	2	2	20.994
P60866-2	Isoform 2 of 40S ribosomal protein S20 OS=Homo sapiens GN=RPS20	21.831	3	3	3	15.995
Q9Y6E2	Basic leucine zipper and W2 domain-containing protein 2 OS=Homo sapiens GN=BZW2 PE=1 SV=1	9.30788	5	5	4	48.132
Q8NHG8	E3 ubiquitin-protein ligase ZNRF2 OS=Homo sapiens GN=ZNRF2 PE=1 SV=1	22.7273	3	3	3	24.1
Q16625	Occludin OS=Homo sapiens GN=OCLN PE=1 SV=1	11.4943	5	5	5	59.106
Q9Y5J5	Pleckstrin homology-like domain family A member 3 OS=Homo sapiens GN=PHLDA3 PE=1 SV=1	21.2598	3	3	3	13.882
Q8N128-2	Isoform 2 of Protein FAM177A1 OS=Homo sapiens GN=FAM177A1	11.0169	2	2	2	26.029
O96013	Serine/threonine-protein kinase PAK 4 OS=Homo sapiens GN=PAK4 PE=1 SV=1	5.24535	3	3	3	64.032
Q9GZY6	Linker for activation of T-cells family member 2 OS=Homo sapiens GN=LAT2 PE=1 SV=1	12.7572	2	2	2	26.534
Q9NVA2-2	Isoform 2 of Septin-11 OS=Homo sapiens GN=SEPT11	6.83371	3	4	2	50.791
Q14683	Structural maintenance of chromosomes protein 1A OS=Homo sapiens GN=SMC1A PE=1 SV=2	2.5953	2	2	2	143.144
P61459	Pterin-4-alpha-carbinolamine dehydratase OS=Rattus norvegicus GN=Pcbd1 PE=1 SV=2	23.0769	2	2	2	11.992
Q16576-2	Isoform 2 of Histone-binding protein RBBP7 OS=Homo sapiens GN=RBBP7	6.18337	3	3	3	52.282
Q9UBW8	COP9 signalosome complex subunit 7a OS=Homo sapiens GN=COPS7A PE=1 SV=1	13.0909	3	3	3	30.258
Q9NQP4	Prefoldin subunit 4 OS=Homo sapiens GN=PFDN4 PE=1 SV=1	20.1493	2	2	2	15.305
P50281	Matrix metalloproteinase-14 OS=Homo sapiens GN=MMP14 PE=1 SV=3	5.15464	3	3	3	65.852
A8MQ03	Cysteine-rich tail protein 1 OS=Homo sapiens GN=CYSRT1 PE=1 SV=1	25	2	2	2	15.303
Q9BRJ6	Uncharacterized protein C7orf50 OS=Homo sapiens GN=C7orf50 PE=1 SV=1	28.3505	3	3	3	22.07
Q9UBQ5	Eukaryotic translation initiation factor 3 subunit K OS=Homo sapiens GN=EIF3K PE=1 SV=1	11.4679	2	2	2	25.043
Q9JHJ0	Tropomodulin-3 OS=Mus musculus GN=Tmod3 PE=1 SV=1	14.4886	4	4	1	39.478
O43653	Prostate stem cell antigen OS=Homo sapiens GN=PSCA PE=1 SV=1	22.7642	3	3	3	12.903
B0UXP9	Inosine-5'-monophosphate dehydrogenase 2 OS=Danio rerio GN=impdh2 PE=3 SV=1	11.4786	3	3	1	55.66
Q9NRR3	CDC42 small effector protein 2 OS=Homo sapiens GN=CDC42SE2 PE=1 SV=1	22.619	1	3	1	9.217
O75348	V-type proton ATPase subunit G 1 OS=Homo sapiens GN=ATP6V1G1 PE=1 SV=3	21.1864	2	2	2	13.749
P26599-3	Isoform 3 of Polypyrimidine tract-binding protein 1 OS=Homo sapiens GN=PTBP1	12.0287	4	4	4	59.596
Q8WWI5	Choline transporter-like protein 1 OS=Homo sapiens GN=SLC44A1 PE=1 SV=1	4.414	2	2	2	73.253
A5A6L7	Annexin A8 OS=Pan troglodytes GN=ANXA8 PE=2 SV=1	22.3242	5	5	5	36.881
Q9H0P0	Cytosolic 5'-nucleotidase 3A OS=Homo sapiens GN=NT5C3A PE=1 SV=3	7.44048	2	2	2	37.924
Q9P265	Disco-interacting protein 2 homolog B OS=Homo sapiens GN=DIP2B PE=1 SV=3	3.74365	4	4	4	171.382
P13861	cAMP-dependent protein kinase type II-alpha regulatory subunit OS=Homo sapiens GN=PRKAR2A PE=1 SV=2	10.8911	3	3	3	45.49
O95433	Activator of 90 kDa heat shock protein ATPase homolog 1 OS=Homo sapiens GN=AHSA1 PE=1 SV=1	6.80473	2	2	2	38.25
Q01813	ATP-dependent 6-phosphofructokinase, platelet type OS=Homo sapiens GN=PFKP PE=1 SV=2	4.97449	3	3	3	85.542
O95164	Ubiquitin-like protein 3 OS=Homo sapiens GN=UBL3 PE=1 SV=1	24.7863	3	3	3	13.149
Q86SJ2	Amphoterin-induced protein 2 OS=Homo sapiens GN=AMIGO2 PE=1 SV=1	8.23755	4	4	4	57.897
Q9H8Y8	Golgi reassembly-stacking protein 2 OS=Homo sapiens GN=GORASP2 PE=1 SV=3	8.18584	3	3	3	47.116
Q13263	Transcription intermediary factor 1-beta OS=Homo sapiens GN=TRIM28 PE=1 SV=5	3.9521	3	3	3	88.493
Q6ZUM4	Rho GTPase-activating protein 27 OS=Homo sapiens GN=ARHGAP27 PE=1 SV=3	3.59955	3	3	3	98.335
Q9NR12	PDZ and LIM domain protein 7 OS=Homo sapiens GN=PDLIM7 PE=1 SV=1	7.43982	3	3	3	49.813
Q5VWZ2	Lysophospholipase-like protein 1 OS=Homo sapiens GN=LYPLAL1 PE=1 SV=3	13.9241	3	3	3	26.299
Q9NQ88	Fructose-2,6-bisphosphatase TIGAR OS=Homo sapiens GN=TIGAR PE=1 SV=1	15.1852	3	3	3	30.043
P17096	High mobility group protein HMG-I/HMG-Y OS=Homo sapiens GN=HMGA1 PE=1 SV=3	48.5981	4	4	1	11.669
Q9HAB8	Phosphopantothenate--cysteine ligase OS=Homo sapiens GN=PPCS PE=1 SV=2	9.00322	3	3	3	33.984
Q9UDY2-7	Isoform 7 of Tight junction protein ZO-2 OS=Homo sapiens GN=TJP2	2.8665	4	4	4	137.258
Q9NQT4	Exosome complex component RRP46 OS=Homo sapiens GN=EXOSC5 PE=1 SV=1	11.0638	2	2	2	25.233
Q7Z7H5	Transmembrane emp24 domain-containing protein 4 OS=Homo sapiens GN=TMED4 PE=1 SV=1	15.4185	3	3	2	25.926
Q15758	Neutral amino acid transporter B(0) OS=Homo sapiens GN=SLC1A5 PE=1 SV=2	7.94824	3	4	3	56.562
Q8N5K1	CDGSH iron-sulfur domain-containing protein 2 OS=Homo sapiens GN=CISD2 PE=1 SV=1	19.2593	2	2	2	15.268
P13804	Electron transfer flavoprotein subunit alpha, mitochondrial OS=Homo sapiens GN=ETFA PE=1 SV=1	7.80781	2	2	2	35.058
Q9UN37	Vacuolar protein sorting-associated protein 4A OS=Homo sapiens GN=VPS4A PE=1 SV=1	8.23799	3	3	1	48.867
Q9Z2X2	26S proteasome non-ATPase regulatory subunit 10 OS=Mus musculus GN=Psmd10 PE=1 SV=3	11.6883	2	2	2	25.068
P16455	Methylated-DNA--protein-cysteine methyltransferase OS=Homo sapiens GN=MGMT PE=1 SV=1	12.5604	2	2	2	21.632
P52788	Spermine synthase OS=Homo sapiens GN=SMS PE=1 SV=2	11.2022	3	4	3	41.242
P53396	ATP-citrate synthase OS=Homo sapiens GN=ACLY PE=1 SV=3	3.81471	4	4	4	120.762
P41252	Isoleucine--tRNA ligase, cytoplasmic OS=Homo sapiens GN=IARS PE=1 SV=2	2.2187	2	2	2	144.406
O95782	AP-2 complex subunit alpha-1 OS=Homo sapiens GN=AP2A1 PE=1 SV=3	2.66121	2	2	2	107.478
Q96B26	Exosome complex component RRP43 OS=Homo sapiens GN=EXOSC8 PE=1 SV=1	7.24638	2	2	2	30.02
O95630	STAM-binding protein OS=Homo sapiens GN=STAMBP PE=1 SV=1	9.43396	3	3	3	48.047
Q9NPH3	Interleukin-1 receptor accessory protein OS=Homo sapiens GN=IL1RAP PE=1 SV=2	6.49123	3	3	3	65.377
P28838	Cytosol aminopeptidase OS=Homo sapiens GN=LAP3 PE=1 SV=3	4.62428	2	2	2	56.131
P78346-2	Isoform 2 of Ribonuclease P protein subunit p30 OS=Homo sapiens GN=RPP30	7.76398	2	2	2	35.542
Q15717-2	Isoform 2 of ELAV-like protein 1 OS=Homo sapiens GN=ELAVL1	8.2153	2	2	2	38.972
Q9H0A8	COMM domain-containing protein 4 OS=Homo sapiens GN=COMMD4 PE=1 SV=1	22.6131	3	3	3	21.75
Q96AG4	Leucine-rich repeat-containing protein 59 OS=Homo sapiens GN=LRRC59 PE=1 SV=1	12.3779	3	3	3	34.909
Q9H3R2	Mucin-13 OS=Homo sapiens GN=MUC13 PE=1 SV=3	9.57031	3	3	3	54.569
P34932	Heat shock 70 kDa protein 4 OS=Homo sapiens GN=HSPA4 PE=1 SV=4	3.21429	2	2	2	94.271
Q9Y5X3	Sorting nexin-5 OS=Homo sapiens GN=SNX5 PE=1 SV=1	7.42574	3	3	3	46.787
P20936	Ras GTPase-activating protein 1 OS=Homo sapiens GN=RASA1 PE=1 SV=1	2.5788	2	2	2	116.329
P61009	Signal peptidase complex subunit 3 OS=Homo sapiens GN=SPCS3 PE=1 SV=1	11.6667	2	2	2	20.301
P61163	Alpha-centractin OS=Homo sapiens GN=ACTR1A PE=1 SV=1	11.1702	3	3	3	42.587
Q9NR46-2	Isoform 2 of Endophilin-B2 OS=Homo sapiens GN=SH3GLB2	8.41584	3	3	3	44.738
Q16890	Tumor protein D53 OS=Homo sapiens GN=TPD52L1 PE=1 SV=1	17.1569	3	3	3	22.435
Q99417	C-Myc-binding protein OS=Homo sapiens GN=MYCBP PE=1 SV=3	19.4175	2	2	2	11.959
P05556-3	Isoform 3 of Integrin beta-1 OS=Homo sapiens GN=ITGB1	3.0303	2	2	2	91.56
O75083	WD repeat-containing protein 1 OS=Homo sapiens GN=WDR1 PE=1 SV=4	8.08581	3	4	3	66.152
Q92841	Probable ATP-dependent RNA helicase DDX17 OS=Homo sapiens GN=DDX17 PE=1 SV=2	3.7037	2	2	2	80.222
O43414	ERI1 exoribonuclease 3 OS=Homo sapiens GN=ERI3 PE=1 SV=2	6.23145	2	2	2	37.214
P84090	Enhancer of rudimentary homolog OS=Homo sapiens GN=ERH PE=1 SV=1	26.9231	2	2	2	12.251
O60749	Sorting nexin-2 OS=Homo sapiens GN=SNX2 PE=1 SV=2	4.62428	2	2	1	58.435
Q8NBX0	Saccharopine dehydrogenase-like oxidoreductase OS=Homo sapiens GN=SCCPDH PE=1 SV=1	6.29371	2	2	2	47.121
Q14558-2	Isoform 2 of Phosphoribosyl pyrophosphate synthase-associated protein 1 OS=Homo sapiens GN=PRPSAP1	7.01299	2	2	2	42.44
Q9H4A4	Aminopeptidase B OS=Homo sapiens GN=RNPEP PE=1 SV=2	6.30769	3	3	3	72.549
Q96HR9	Receptor expression-enhancing protein 6 OS=Homo sapiens GN=REEP6 PE=1 SV=1	15.7609	3	3	3	20.72
Q15738	Sterol-4-alpha-carboxylate 3-dehydrogenase, decarboxylating OS=Homo sapiens GN=NSDHL PE=1 SV=2	10.992	3	3	3	41.874
Q6NUK4	Receptor expression-enhancing protein 3 OS=Homo sapiens GN=REEP3 PE=1 SV=1	14.1176	3	3	3	29.245
P22676	Calretinin OS=Homo sapiens GN=CALB2 PE=2 SV=2	7.74908	2	2	2	31.52
Q7L576	Cytoplasmic FMR1-interacting protein 1 OS=Homo sapiens GN=CYFIP1 PE=1 SV=1	2.7933	3	3	3	145.089
P10253	Lysosomal alpha-glucosidase OS=Homo sapiens GN=GAA PE=1 SV=4	3.04622	2	2	2	105.257
Q9UMY4	Sorting nexin-12 OS=Homo sapiens GN=SNX12 PE=1 SV=3	19.7674	4	4	4	19.718
Q9UBP0	Spastin OS=Homo sapiens GN=SPAST PE=1 SV=1	11.039	4	4	4	67.155
Q13555-4	Isoform 4 of Calcium/calmodulin-dependent protein kinase type II subunit gamma OS=Homo sapiens GN=CAMK2G	4.91493	2	2	2	59.569
P00374	Dihydrofolate reductase OS=Homo sapiens GN=DHFR PE=1 SV=2	23.5294	3	3	3	21.439
Q13907-2	Isoform 2 of Isopentenyl-diphosphate Delta-isomerase 1 OS=Homo sapiens GN=IDI1	14.7887	3	3	3	32.465
Q9NX57	Ras-related protein Rab-20 OS=Homo sapiens GN=RAB20 PE=1 SV=1	8.54701	2	2	2	26.26
Q8TBX8	Phosphatidylinositol 5-phosphate 4-kinase type-2 gamma OS=Homo sapiens GN=PIP4K2C PE=1 SV=3	7.12589	3	3	3	47.27
Q6PCB6	Protein ABHD17C OS=Homo sapiens GN=ABHD17C PE=2 SV=2	8.81459	2	2	2	35.808
A5A6K8	Aspartate aminotransferase, cytoplasmic OS=Pan troglodytes GN=GOT1 PE=2 SV=1	5.32688	2	2	2	46.205
Q14498	RNA-binding protein 39 OS=Homo sapiens GN=RBM39 PE=1 SV=2	8.11321	4	4	4	59.343
Q13596	Sorting nexin-1 OS=Homo sapiens GN=SNX1 PE=1 SV=3	3.83142	2	2	1	59.033
Q13243	Serine/arginine-rich splicing factor 5 OS=Homo sapiens GN=SRSF5 PE=1 SV=1	12.8676	3	3	2	31.245
P53004	Biliverdin reductase A OS=Homo sapiens GN=BLVRA PE=1 SV=2	11.8243	3	3	3	33.407
Q9Y2W1	Thyroid hormone receptor-associated protein 3 OS=Homo sapiens GN=THRAP3 PE=1 SV=2	4.81675	3	3	3	108.601
Q8TC12	Retinol dehydrogenase 11 OS=Homo sapiens GN=RDH11 PE=1 SV=2	6.28931	2	2	2	35.363
Q60809	CCR4-NOT transcription complex subunit 7 OS=Mus musculus GN=Cnot7 PE=1 SV=1	8.42105	2	2	2	32.697
Q14116	Interleukin-18 OS=Homo sapiens GN=IL18 PE=1 SV=1	26.943	3	3	3	22.312
Q02790	Peptidyl-prolyl cis-trans isomerase FKBP4 OS=Homo sapiens GN=FKBP4 PE=1 SV=3	4.79303	2	2	2	51.772
P49792	E3 SUMO-protein ligase RanBP2 OS=Homo sapiens GN=RANBP2 PE=1 SV=2	1.24069	3	3	3	357.974
O15198	Mothers against decapentaplegic homolog 9 OS=Homo sapiens GN=SMAD9 PE=1 SV=1	5.13919	2	2	2	52.46
Q9UEU0	Vesicle transport through interaction with t-SNAREs homolog 1B OS=Homo sapiens GN=VTI1B PE=1 SV=3	12.931	2	2	2	26.672
P30040	Endoplasmic reticulum resident protein 29 OS=Homo sapiens GN=ERP29 PE=1 SV=4	8.42912	2	2	2	28.975
P80217-2	Isoform 2 of Interferon-induced 35 kDa protein OS=Homo sapiens GN=IFI35	9.72222	2	2	2	31.757
P42574	Caspase-3 OS=Homo sapiens GN=CASP3 PE=1 SV=2	6.85921	2	3	1	31.587
Q96SB4-3	Isoform 1 of SRSF protein kinase 1 OS=Homo sapiens GN=SRPK1	2.7845	2	2	1	92.354
Q04941	Proteolipid protein 2 OS=Homo sapiens GN=PLP2 PE=1 SV=1	18.4211	2	3	2	16.68
Q96EP5	DAZ-associated protein 1 OS=Homo sapiens GN=DAZAP1 PE=1 SV=1	7.86241	2	2	2	43.356
O60832	H/ACA ribonucleoprotein complex subunit 4 OS=Homo sapiens GN=DKC1 PE=1 SV=3	6.61479	3	3	3	57.638
Q9NQG5	Regulation of nuclear pre-mRNA domain-containing protein 1B OS=Homo sapiens GN=RPRD1B PE=1 SV=1	17.1779	4	4	4	36.877
P15924	Desmoplakin OS=Homo sapiens GN=DSP PE=1 SV=3	1.35841	4	4	4	331.569
P23919	Thymidylate kinase OS=Homo sapiens GN=DTYMK PE=1 SV=4	9.43396	2	3	2	23.804
Q9Y2V2	Calcium-regulated heat-stable protein 1 OS=Homo sapiens GN=CARHSP1 PE=1 SV=2	10.8844	1	2	1	15.882
O00743-3	Isoform 3 of Serine/threonine-protein phosphatase 6 catalytic subunit OS=Homo sapiens GN=PPP6C	11.6959	3	3	3	38.921
O43681	ATPase ASNA1 OS=Homo sapiens GN=ASNA1 PE=1 SV=2	6.6092	2	2	2	38.767
Q15126	Phosphomevalonate kinase OS=Homo sapiens GN=PMVK PE=1 SV=3	16.6667	3	3	3	21.981
Q9BZM5	NKG2D ligand 2 OS=Homo sapiens GN=ULBP2 PE=1 SV=1	17.4797	3	3	3	27.35
P49736	DNA replication licensing factor MCM2 OS=Homo sapiens GN=MCM2 PE=1 SV=4	2.32301	2	2	2	101.832
P09874	Poly [ADP-ribose] polymerase 1 OS=Homo sapiens GN=PARP1 PE=1 SV=4	2.16963	2	2	2	113.012
Q99873	Protein arginine N-methyltransferase 1 OS=Homo sapiens GN=PRMT1 PE=1 SV=2	15.2355	4	4	4	41.489
P46087-4	Isoform 4 of Probable 28S rRNA (cytosine(4447)-C(5))-methyltransferase OS=Homo sapiens GN=NOP2	3.31361	2	2	2	92.803
P17697	Clusterin OS=Bos taurus GN=CLU PE=1 SV=1	5.01139	2	2	2	51.081
Q15008-4	Isoform 4 of 26S proteasome non-ATPase regulatory subunit 6 OS=Homo sapiens GN=PSMD6	10.6335	4	4	4	51.889
Q8CG45	Aflatoxin B1 aldehyde reductase member 2 OS=Rattus norvegicus GN=Akr7a2 PE=1 SV=2	9.80926	3	3	3	40.649
O75396	Vesicle-trafficking protein SEC22b OS=Homo sapiens GN=SEC22B PE=1 SV=4	15.3488	2	2	2	24.578
P57088	Transmembrane protein 33 OS=Homo sapiens GN=TMEM33 PE=1 SV=2	7.69231	2	2	2	27.96
Q9NR45	Sialic acid synthase OS=Homo sapiens GN=NANS PE=1 SV=2	9.7493	2	2	2	40.281
Q8WUN7	Ubiquitin domain-containing protein 2 OS=Homo sapiens GN=UBTD2 PE=1 SV=2	18.8034	4	4	1	26.173
Q9UKK9	ADP-sugar pyrophosphatase OS=Homo sapiens GN=NUDT5 PE=1 SV=1	17.8082	3	3	3	24.312
O14828	Secretory carrier-associated membrane protein 3 OS=Homo sapiens GN=SCAMP3 PE=1 SV=3	8.35735	2	2	2	38.262
Q04912	Macrophage-stimulating protein receptor OS=Homo sapiens GN=MST1R PE=1 SV=2	6.07143	4	4	4	152.174
P53041	Serine/threonine-protein phosphatase 5 OS=Homo sapiens GN=PPP5C PE=1 SV=1	5.21042	2	2	2	56.842
O60234	Glia maturation factor gamma OS=Homo sapiens GN=GMFG PE=1 SV=1	15.493	2	2	1	16.79
P50454	Serpin H1 OS=Homo sapiens GN=SERPINH1 PE=1 SV=2	5.50239	2	2	2	46.411
Q13501	Sequestosome-1 OS=Homo sapiens GN=SQSTM1 PE=1 SV=1	8.63636	2	2	2	47.657
Q14974	Importin subunit beta-1 OS=Homo sapiens GN=KPNB1 PE=1 SV=2	4.56621	3	3	3	97.108
O95861-2	Isoform 2 of 3'(2'),5'-bisphosphate nucleotidase 1 OS=Homo sapiens GN=BPNT1	15.6923	3	3	3	35.721
Q6P9B6	TLD domain-containing protein 1 OS=Homo sapiens GN=TLDC1 PE=1 SV=2	9.21053	3	3	3	50.961
Q15056	Eukaryotic translation initiation factor 4H OS=Homo sapiens GN=EIF4H PE=1 SV=5	20.5645	3	3	3	27.368
Q9UKS6	Protein kinase C and casein kinase substrate in neurons protein 3 OS=Homo sapiens GN=PACSIN3 PE=1 SV=2	5.42453	2	2	2	48.457
Q9BXI6-2	Isoform 2 of TBC1 domain family member 10A OS=Homo sapiens GN=TBC1D10A	3.49515	2	2	2	57.898
O60610	Protein diaphanous homolog 1 OS=Homo sapiens GN=DIAPH1 PE=1 SV=2	2.43711	3	3	3	141.258
Q16643-3	Isoform 3 of Drebrin OS=Homo sapiens GN=DBN1	2.8777	1	1	1	76.253
P51610-4	Isoform 4 of Host cell factor 1 OS=Homo sapiens GN=HCFC1	1.0101	2	2	2	213.272
Q7Z4F1	Low-density lipoprotein receptor-related protein 10 OS=Homo sapiens GN=LRP10 PE=1 SV=2	6.31136	3	3	3	76.145
Q9ULC3	Ras-related protein Rab-23 OS=Homo sapiens GN=RAB23 PE=1 SV=1	10.5485	2	2	2	26.643
P31943	Heterogeneous nuclear ribonucleoprotein H OS=Homo sapiens GN=HNRNPH1 PE=1 SV=4	7.34967	2	2	1	49.198
P61804	Dolichyl-diphosphooligosaccharide--protein glycosyltransferase subunit DAD1 OS=Mus musculus GN=Dad1 PE=1 SV=3	19.469	2	2	2	12.489
Q9HC38	Glyoxalase domain-containing protein 4 OS=Homo sapiens GN=GLOD4 PE=1 SV=1	13.099	3	3	3	34.771
Q9V3G1	60S ribosomal protein L8 OS=Drosophila melanogaster GN=RpL8 PE=1 SV=1	19.5312	4	4	1	27.875
Q02880	DNA topoisomerase 2-beta OS=Homo sapiens GN=TOP2B PE=1 SV=3	0.799508	1	1	1	183.152
Q96KP4	Cytosolic non-specific dipeptidase OS=Homo sapiens GN=CNDP2 PE=1 SV=2	5.68421	2	2	2	52.845
P13761	HLA class II histocompatibility antigen, DRB1-7 beta chain OS=Homo sapiens GN=HLA-DRB1 PE=1 SV=1	12.0301	3	3	3	29.803
O75935	Dynactin subunit 3 OS=Homo sapiens GN=DCTN3 PE=1 SV=1	15.0538	3	3	3	21.106
Q9BVK6	Transmembrane emp24 domain-containing protein 9 OS=Homo sapiens GN=TMED9 PE=1 SV=2	15.7447	3	3	2	27.26
P41223-2	Isoform 2 of Protein BUD31 homolog OS=Homo sapiens GN=BUD31	17.2414	3	3	3	17.32
Q13330	Metastasis-associated protein MTA1 OS=Homo sapiens GN=MTA1 PE=1 SV=2	3.07692	2	2	1	80.735
Q86T03-2	Isoform 2 of Type 1 phosphatidylinositol 4,5-bisphosphate 4-phosphatase OS=Homo sapiens GN=TMEM55B	7.74648	2	2	2	30.165
Q9NP77	RNA polymerase II subunit A C-terminal domain phosphatase SSU72 OS=Homo sapiens GN=SSU72 PE=1 SV=1	11.8557	2	2	2	22.56
Q9Y4Z0	U6 snRNA-associated Sm-like protein LSm4 OS=Homo sapiens GN=LSM4 PE=1 SV=1	20.1439	2	2	2	15.34
Q13526	Peptidyl-prolyl cis-trans isomerase NIMA-interacting 1 OS=Homo sapiens GN=PIN1 PE=1 SV=1	30.6748	3	3	3	18.232
O55096	Dipeptidyl peptidase 3 OS=Rattus norvegicus GN=Dpp3 PE=1 SV=2	2.30352	1	1	1	82.987
Q9NYT0	Pleckstrin-2 OS=Homo sapiens GN=PLEK2 PE=1 SV=1	8.49858	2	2	2	39.946
P15927-3	Isoform 3 of Replication protein A 32 kDa subunit OS=Homo sapiens GN=RPA2	6.14525	2	2	2	38.786
P52943	Cysteine-rich protein 2 OS=Homo sapiens GN=CRIP2 PE=1 SV=1	20.1923	3	4	3	22.478
Q03426	Mevalonate kinase OS=Homo sapiens GN=MVK PE=1 SV=1	5.80808	2	2	2	42.424
O75531	Barrier-to-autointegration factor OS=Homo sapiens GN=BANF1 PE=1 SV=1	51.6854	4	4	4	10.052
P12644	Bone morphogenetic protein 4 OS=Homo sapiens GN=BMP4 PE=1 SV=1	8.08824	3	3	3	46.526
P02656	Apolipoprotein C-III OS=Homo sapiens GN=APOC3 PE=1 SV=1	16.1616	1	1	1	10.845
P62942	Peptidyl-prolyl cis-trans isomerase FKBP1A OS=Homo sapiens GN=FKBP1A PE=1 SV=2	28.7037	2	2	2	11.943
P54709	Sodium/potassium-transporting ATPase subunit beta-3 OS=Homo sapiens GN=ATP1B3 PE=1 SV=1	7.8853	2	2	2	31.492
Q6I9Y2	THO complex subunit 7 homolog OS=Homo sapiens GN=THOC7 PE=1 SV=3	10.7843	2	2	2	23.728
P31153	S-adenosylmethionine synthase isoform type-2 OS=Homo sapiens GN=MAT2A PE=1 SV=1	10.3797	3	3	3	43.633
P46926	Glucosamine-6-phosphate isomerase 1 OS=Homo sapiens GN=GNPDA1 PE=1 SV=1	6.57439	2	2	2	32.648
Q8N3R9	MAGUK p55 subfamily member 5 OS=Homo sapiens GN=MPP5 PE=1 SV=3	5.03704	3	3	3	77.246
P45880-1	Isoform 1 of Voltage-dependent anion-selective channel protein 2 OS=Homo sapiens GN=VDAC2	6.47249	1	1	1	33.351
Q16787	Laminin subunit alpha-3 OS=Homo sapiens GN=LAMA3 PE=1 SV=2	0.630063	2	2	2	366.414
P04183	Thymidine kinase, cytosolic OS=Homo sapiens GN=TK1 PE=1 SV=2	8.54701	2	2	2	25.452
Q8TAA9	Vang-like protein 1 OS=Homo sapiens GN=VANGL1 PE=1 SV=1	4.77099	2	2	2	59.937
P63172	Dynein light chain Tctex-type 1 OS=Homo sapiens GN=DYNLT1 PE=1 SV=1	14.1593	1	1	1	12.444
P42771-4	Isoform 5 of Cyclin-dependent kinase inhibitor 2A OS=Homo sapiens GN=CDKN2A	17.3653	2	2	2	17.872
Q9BZM4	NKG2D ligand 3 OS=Homo sapiens GN=ULBP3 PE=1 SV=1	7.37705	2	2	2	27.931
P63218	Guanine nucleotide-binding protein G(I)/G(S)/G(O) subunit gamma-5 OS=Homo sapiens GN=GNG5 PE=1 SV=3	63.2353	3	3	3	7.314
Q8NB37	Parkinson disease 7 domain-containing protein 1 OS=Homo sapiens GN=PDDC1 PE=1 SV=1	13.6364	2	2	2	23.283
Q9H5V8	CUB domain-containing protein 1 OS=Homo sapiens GN=CDCP1 PE=1 SV=3	2.27273	2	2	2	92.872
Q53EL6	Programmed cell death protein 4 OS=Homo sapiens GN=PDCD4 PE=1 SV=2	4.69083	2	2	2	51.703
P49757	Protein numb homolog OS=Homo sapiens GN=NUMB PE=1 SV=2	3.99386	3	3	3	70.759
Q9NVZ3-2	Isoform 2 of Adaptin ear-binding coat-associated protein 2 OS=Homo sapiens GN=NECAP2	16.1172	3	3	3	29.446
P35747	Serum albumin OS=Equus caballus GN=ALB PE=1 SV=1	8.56672	4	4	1	68.554
Q9HAN9	Nicotinamide/nicotinic acid mononucleotide adenylyltransferase 1 OS=Homo sapiens GN=NMNAT1 PE=1 SV=1	8.60215	2	2	2	31.913
O60635	Tetraspanin-1 OS=Homo sapiens GN=TSPAN1 PE=1 SV=2	5.39419	1	1	1	26.283
P30048	Thioredoxin-dependent peroxide reductase, mitochondrial OS=Homo sapiens GN=PRDX3 PE=1 SV=3	9.76562	2	2	2	27.675
Q8WZA0-2	Isoform 2 of Protein LZIC OS=Homo sapiens GN=LZIC	9.00474	2	2	2	23.91
Q86UD1	Out at first protein homolog OS=Homo sapiens GN=OAF PE=2 SV=1	7.32601	2	2	2	30.669
Q99436	Proteasome subunit beta type-7 OS=Homo sapiens GN=PSMB7 PE=1 SV=1	13.3574	3	3	3	29.946
Q16651	Prostasin OS=Homo sapiens GN=PRSS8 PE=1 SV=1	6.12245	2	2	2	36.408
P62304	Small nuclear ribonucleoprotein E OS=Homo sapiens GN=SNRPE PE=1 SV=1	52.1739	3	3	3	10.797
O14657	Torsin-1B OS=Homo sapiens GN=TOR1B PE=1 SV=2	7.44048	2	2	2	37.955
A0FGR8-6	Isoform 6 of Extended synaptotagmin-2 OS=Homo sapiens GN=ESYT2	2.86624	2	2	2	104.643
P27707	Deoxycytidine kinase OS=Homo sapiens GN=DCK PE=1 SV=1	13.0769	3	3	3	30.499
O14618	Copper chaperone for superoxide dismutase OS=Homo sapiens GN=CCS PE=1 SV=1	7.66423	2	2	2	29.022
P02786	Transferrin receptor protein 1 OS=Homo sapiens GN=TFRC PE=1 SV=2	3.94737	2	2	2	84.818
Q9BRX5-3	Isoform 3 of DNA replication complex GINS protein PSF3 OS=Homo sapiens GN=GINS3	8.62745	2	2	2	28.756
Q9UNF0	Protein kinase C and casein kinase substrate in neurons protein 2 OS=Homo sapiens GN=PACSIN2 PE=1 SV=2	5.55556	2	2	2	55.704
O75643	U5 small nuclear ribonucleoprotein 200 kDa helicase OS=Homo sapiens GN=SNRNP200 PE=1 SV=2	0.889513	2	2	2	244.353
Q9BUF7	Protein crumbs homolog 3 OS=Homo sapiens GN=CRB3 PE=1 SV=3	20.8333	2	2	2	12.846
P07311	Acylphosphatase-1 OS=Homo sapiens GN=ACYP1 PE=1 SV=2	23.2323	2	2	2	11.254
P40616	ADP-ribosylation factor-like protein 1 OS=Homo sapiens GN=ARL1 PE=1 SV=1	11.0497	2	2	2	20.404
Q8IUR0	Trafficking protein particle complex subunit 5 OS=Homo sapiens GN=TRAPPC5 PE=1 SV=1	11.1702	2	2	2	20.77
Q66K74	Microtubule-associated protein 1S OS=Homo sapiens GN=MAP1S PE=1 SV=2	2.07743	2	2	2	112.142
Q9H1C7	Cysteine-rich and transmembrane domain-containing protein 1 OS=Homo sapiens GN=CYSTM1 PE=1 SV=1	11.3402	2	2	2	10.624
P78362-2	Isoform 2 of SRSF protein kinase 2 OS=Homo sapiens GN=SRPK2	2.43205	2	2	1	78.979
P19388	DNA-directed RNA polymerases I, II, and III subunit RPABC1 OS=Homo sapiens GN=POLR2E PE=1 SV=4	10.9524	2	2	2	24.536
Q06210	Glutamine--fructose-6-phosphate aminotransferase [isomerizing] 1 OS=Homo sapiens GN=GFPT1 PE=1 SV=3	5.15021	3	3	2	78.756
P46821	Microtubule-associated protein 1B OS=Homo sapiens GN=MAP1B PE=1 SV=2	1.13452	2	2	2	270.468
P51571	Translocon-associated protein subunit delta OS=Homo sapiens GN=SSR4 PE=1 SV=1	12.1387	2	2	2	18.987
O75663	TIP41-like protein OS=Homo sapiens GN=TIPRL PE=1 SV=2	9.92647	2	2	2	31.424
Q9H3N1	Thioredoxin-related transmembrane protein 1 OS=Homo sapiens GN=TMX1 PE=1 SV=1	7.85714	2	2	2	31.771
Q96CN7	Isochorismatase domain-containing protein 1 OS=Homo sapiens GN=ISOC1 PE=1 SV=3	8.72483	2	2	2	32.216
Q15785	Mitochondrial import receptor subunit TOM34 OS=Homo sapiens GN=TOMM34 PE=1 SV=2	8.41424	2	2	2	34.538
O75954	Tetraspanin-9 OS=Homo sapiens GN=TSPAN9 PE=1 SV=1	6.27615	1	2	1	26.76
Q15040	Josephin-1 OS=Homo sapiens GN=JOSD1 PE=1 SV=1	10.396	2	2	2	23.183
Q15363	Transmembrane emp24 domain-containing protein 2 OS=Homo sapiens GN=TMED2 PE=1 SV=1	10.4478	2	2	2	22.746
Q96S44	TP53-regulating kinase OS=Homo sapiens GN=TP53RK PE=1 SV=2	11.8577	2	2	2	28.143
P26640	Valine--tRNA ligase OS=Homo sapiens GN=VARS PE=1 SV=4	1.97785	2	2	2	140.387
Q9P258	Protein RCC2 OS=Homo sapiens GN=RCC2 PE=1 SV=2	4.5977	2	2	2	56.049
P49591	Serine--tRNA ligase, cytoplasmic OS=Homo sapiens GN=SARS PE=1 SV=3	4.28016	2	2	2	58.74
P61758	Prefoldin subunit 3 OS=Homo sapiens GN=VBP1 PE=1 SV=3	9.13706	2	2	2	22.643
P99999	Cytochrome c OS=Homo sapiens GN=CYCS PE=1 SV=2	21.9048	2	3	2	11.741
P51858-3	Isoform 3 of Hepatoma-derived growth factor OS=Homo sapiens GN=HDGF	16.4062	3	3	3	28.247
Q9Y3A3	MOB-like protein phocein OS=Homo sapiens GN=MOB4 PE=1 SV=1	10.2222	2	2	2	26.016
P09455-3	Isoform 3 of Retinol-binding protein 1 OS=Homo sapiens GN=RBP1	7.64331	1	1	1	17.512
Q9Y394	Dehydrogenase/reductase SDR family member 7 OS=Homo sapiens GN=DHRS7 PE=1 SV=1	9.14454	2	2	2	38.274
Q96T51	RUN and FYVE domain-containing protein 1 OS=Homo sapiens GN=RUFY1 PE=1 SV=2	3.38983	2	2	2	79.767
Q8N357	Solute carrier family 35 member F6 OS=Homo sapiens GN=SLC35F6 PE=1 SV=1	3.77358	1	1	1	40.188
Q00535	Cyclin-dependent-like kinase 5 OS=Homo sapiens GN=CDK5 PE=1 SV=3	15.411	4	5	3	33.283
P15943	Amyloid-like protein 2 OS=Rattus norvegicus GN=Aplp2 PE=1 SV=2	1.56863	1	2	1	86.827
Q9NRG1	Phosphoribosyltransferase domain-containing protein 1 OS=Homo sapiens GN=PRTFDC1 PE=1 SV=1	5.77778	1	1	1	25.657
P62861	40S ribosomal protein S30 OS=Homo sapiens GN=FAU PE=1 SV=1	32.2034	3	3	3	6.644
P61916	Epididymal secretory protein E1 OS=Homo sapiens GN=NPC2 PE=1 SV=1	17.2185	2	2	2	16.559
P67812-3	Isoform 3 of Signal peptidase complex catalytic subunit SEC11A OS=Homo sapiens GN=SEC11A	9.18919	2	2	2	21.44
P16035	Metalloproteinase inhibitor 2 OS=Homo sapiens GN=TIMP2 PE=1 SV=2	9.09091	1	1	1	24.383
O43617	Trafficking protein particle complex subunit 3 OS=Homo sapiens GN=TRAPPC3 PE=1 SV=1	13.3333	2	2	2	20.261
O15194	CTD small phosphatase-like protein OS=Homo sapiens GN=CTDSPL PE=1 SV=2	7.6087	2	2	2	31.109
P55011	Solute carrier family 12 member 2 OS=Homo sapiens GN=SLC12A2 PE=1 SV=1	1.56766	2	2	2	131.364
Q9UKE5	TRAF2 and NCK-interacting protein kinase OS=Homo sapiens GN=TNIK PE=1 SV=1	3.01471	2	2	2	154.848
Q9H0W9	Ester hydrolase C11orf54 OS=Homo sapiens GN=C11orf54 PE=1 SV=1	11.4286	3	3	3	35.095
Q9UEW8	STE20/SPS1-related proline-alanine-rich protein kinase OS=Homo sapiens GN=STK39 PE=1 SV=3	4.0367	2	2	1	59.436
Q96B97	SH3 domain-containing kinase-binding protein 1 OS=Homo sapiens GN=SH3KBP1 PE=1 SV=2	4.21053	2	2	2	73.082
O00214-2	Isoform 2 of Galectin-8 OS=Homo sapiens GN=LGALS8	6.12813	2	2	2	40.372
Q96BW5	Phosphotriesterase-related protein OS=Homo sapiens GN=PTER PE=1 SV=1	5.15759	2	2	2	38.993
Q53H82	Beta-lactamase-like protein 2 OS=Homo sapiens GN=LACTB2 PE=1 SV=2	6.94444	2	2	2	32.785
Q16555	Dihydropyrimidinase-related protein 2 OS=Homo sapiens GN=DPYSL2 PE=1 SV=1	4.54545	2	2	2	62.255
Q6IA17-2	Isoform 2 of Single Ig IL-1-related receptor OS=Homo sapiens GN=SIGIRR	2.97619	1	1	1	55.236
Q9UBQ7	Glyoxylate reductase/hydroxypyruvate reductase OS=Homo sapiens GN=GRHPR PE=1 SV=1	12.5	2	2	2	35.646
O60911	Cathepsin L2 OS=Homo sapiens GN=CTSV PE=1 SV=2	7.18563	2	2	2	37.305
Q9HBH5	Retinol dehydrogenase 14 OS=Homo sapiens GN=RDH14 PE=1 SV=1	7.44048	2	2	2	36.841
Q9NRQ2	Phospholipid scramblase 4 OS=Homo sapiens GN=PLSCR4 PE=1 SV=2	9.72644	2	2	2	36.981
Q96FN4	Copine-2 OS=Homo sapiens GN=CPNE2 PE=1 SV=3	5.65693	3	3	2	61.151
P78347	General transcription factor II-I OS=Homo sapiens GN=GTF2I PE=1 SV=2	2.60521	2	2	2	112.346
P54577	Tyrosine--tRNA ligase, cytoplasmic OS=Homo sapiens GN=YARS PE=1 SV=4	3.2197	2	2	2	59.106
Q16204	Coiled-coil domain-containing protein 6 OS=Homo sapiens GN=CCDC6 PE=1 SV=2	5.06329	2	2	2	53.258
Q53GQ0	Very-long-chain 3-oxoacyl-CoA reductase OS=Homo sapiens GN=HSD17B12 PE=1 SV=2	13.7821	3	3	3	34.302
Q9HD45	Transmembrane 9 superfamily member 3 OS=Homo sapiens GN=TM9SF3 PE=1 SV=2	3.22581	2	2	2	67.843
P36639	7,8-dihydro-8-oxoguanine triphosphatase OS=Homo sapiens GN=NUDT1 PE=1 SV=3	6.59898	1	1	1	22.505
Q9HCH3	Copine-5 OS=Homo sapiens GN=CPNE5 PE=1 SV=2	4.55312	3	3	2	65.692
P55957-2	Isoform 2 of BH3-interacting domain death agonist OS=Homo sapiens GN=BID	5.39419	1	1	1	26.819
Q62848	ADP-ribosylation factor GTPase-activating protein 1 OS=Rattus norvegicus GN=Arfgap1 PE=1 SV=1	5.78313	2	2	2	45.415
Q9Y3B2	Exosome complex component CSL4 OS=Homo sapiens GN=EXOSC1 PE=1 SV=1	16.9231	2	2	2	21.438
P12532-2	Isoform 2 of Creatine kinase U-type, mitochondrial OS=Homo sapiens GN=CKMT1A	6.91964	2	2	2	50.389
P43243	Matrin-3 OS=Homo sapiens GN=MATR3 PE=1 SV=2	2.95159	2	2	2	94.565
Q08431	Lactadherin OS=Homo sapiens GN=MFGE8 PE=1 SV=2	7.23514	2	2	2	43.095
Q8N726	Tumor suppressor ARF OS=Homo sapiens GN=CDKN2A PE=1 SV=2	20.4545	2	2	2	13.895
O00422	Histone deacetylase complex subunit SAP18 OS=Homo sapiens GN=SAP18 PE=1 SV=1	12.4183	2	2	2	17.55
Q8N163	Cell cycle and apoptosis regulator protein 2 OS=Homo sapiens GN=CCAR2 PE=1 SV=2	2.8169	2	2	2	102.838
Q04760	Lactoylglutathione lyase OS=Homo sapiens GN=GLO1 PE=1 SV=4	14.1304	3	3	3	20.764
P55010	Eukaryotic translation initiation factor 5 OS=Homo sapiens GN=EIF5 PE=1 SV=2	6.49652	2	2	2	49.192
Q8NC54	Keratinocyte-associated transmembrane protein 2 OS=Homo sapiens GN=KCT2 PE=2 SV=2	4.90566	1	1	1	29.217
Q01469	Fatty acid-binding protein, epidermal OS=Homo sapiens GN=FABP5 PE=1 SV=3	22.2222	2	2	2	15.155
O95747	Serine/threonine-protein kinase OSR1 OS=Homo sapiens GN=OXSR1 PE=1 SV=1	7.77989	4	4	3	57.986
P28065	Proteasome subunit beta type-9 OS=Homo sapiens GN=PSMB9 PE=1 SV=2	16.4384	2	2	2	23.25
Q16186	Proteasomal ubiquitin receptor ADRM1 OS=Homo sapiens GN=ADRM1 PE=1 SV=2	7.12531	3	3	3	42.127
Q15833-3	Isoform 3 of Syntaxin-binding protein 2 OS=Homo sapiens GN=STXBP2	6.29139	3	3	3	67.652
Q9UI30	Multifunctional methyltransferase subunit TRM112-like protein OS=Homo sapiens GN=TRMT112 PE=1 SV=1	16.8	2	2	2	14.19
O95232	Luc7-like protein 3 OS=Homo sapiens GN=LUC7L3 PE=1 SV=2	7.40741	2	2	2	51.435
Q9NVS9	Pyridoxine-5'-phosphate oxidase OS=Homo sapiens GN=PNPO PE=1 SV=1	8.81226	2	2	2	29.969
P52434	DNA-directed RNA polymerases I, II, and III subunit RPABC3 OS=Homo sapiens GN=POLR2H PE=1 SV=4	10.6667	1	1	1	17.132
P56192	Methionine--tRNA ligase, cytoplasmic OS=Homo sapiens GN=MARS PE=1 SV=2	5.44444	3	3	3	101.052
Q9Y6A4	Cilia- and flagella-associated protein 20 OS=Homo sapiens GN=CFAP20 PE=1 SV=1	10.3627	2	2	2	22.76
P25815	Protein S100-P OS=Homo sapiens GN=S100P PE=1 SV=2	13.6842	1	1	1	10.393
Q9NTK5	Obg-like ATPase 1 OS=Homo sapiens GN=OLA1 PE=1 SV=2	6.06061	2	2	2	44.715
Q27J81	Inverted formin-2 OS=Homo sapiens GN=INF2 PE=1 SV=2	3.44275	3	3	3	135.54
Q9P0V3	SH3 domain-binding protein 4 OS=Homo sapiens GN=SH3BP4 PE=1 SV=1	3.73832	3	3	3	107.428
P04233	HLA class II histocompatibility antigen gamma chain OS=Homo sapiens GN=CD74 PE=1 SV=3	9.45946	2	2	2	33.494
Q9UBI1	COMM domain-containing protein 3 OS=Homo sapiens GN=COMMD3 PE=1 SV=1	23.5897	3	3	3	22.137
O00522	Krev interaction trapped protein 1 OS=Homo sapiens GN=KRIT1 PE=1 SV=2	3.80435	2	2	2	84.294
P20645	Cation-dependent mannose-6-phosphate receptor OS=Homo sapiens GN=M6PR PE=1 SV=1	9.02527	2	2	2	30.973
Q9GZS3	WD repeat-containing protein 61 OS=Homo sapiens GN=WDR61 PE=1 SV=1	8.85246	2	2	2	33.56
P36268-3	Isoform 3 of Inactive gamma-glutamyltranspeptidase 2 OS=Homo sapiens GN=GGT2	2.26481	1	1	1	62.082
Q99614	Tetratricopeptide repeat protein 1 OS=Homo sapiens GN=TTC1 PE=1 SV=1	7.53425	2	2	2	33.505
P49354	Protein farnesyltransferase/geranylgeranyltransferase type-1 subunit alpha OS=Homo sapiens GN=FNTA PE=1 SV=1	3.43008	1	1	1	44.381
P15529-2	Isoform B of Membrane cofactor protein OS=Homo sapiens GN=CD46	3.25815	1	2	1	44.209
Q9NP90	Ras-related protein Rab-9B OS=Homo sapiens GN=RAB9B PE=1 SV=1	12.4378	2	2	1	22.705
O94973-2	Isoform 2 of AP-2 complex subunit alpha-2 OS=Homo sapiens GN=AP2A2	2.76596	2	2	2	104.024
Q96A59	MARVEL domain-containing protein 3 OS=Homo sapiens GN=MARVELD3 PE=2 SV=3	4.98753	2	2	2	44.882
Q9NXH8	Torsin-4A OS=Homo sapiens GN=TOR4A PE=1 SV=2	3.30969	1	1	1	46.885
Q96SL1	Disrupted in renal carcinoma protein 2 OS=Homo sapiens GN=DIRC2 PE=1 SV=1	3.34728	1	1	1	52.053
Q69YN2	CWF19-like protein 1 OS=Homo sapiens GN=CWF19L1 PE=1 SV=2	2.60223	1	1	1	60.581
P53816	HRAS-like suppressor 3 OS=Homo sapiens GN=PLA2G16 PE=1 SV=2	7.40741	1	1	1	17.925
Q9HC35	Echinoderm microtubule-associated protein-like 4 OS=Homo sapiens GN=EML4 PE=1 SV=3	2.14067	2	2	2	108.848
P38571	Lysosomal acid lipase/cholesteryl ester hydrolase OS=Homo sapiens GN=LIPA PE=1 SV=2	6.76692	2	2	2	45.39
Q86WV6	Stimulator of interferon genes protein OS=Homo sapiens GN=TMEM173 PE=1 SV=1	7.91557	2	2	2	42.166
P22102	Trifunctional purine biosynthetic protein adenosine-3 OS=Homo sapiens GN=GART PE=1 SV=1	1.9802	2	2	2	107.699
Q96IJ6-2	Isoform 2 of Mannose-1-phosphate guanyltransferase alpha OS=Homo sapiens GN=GMPPA	3.17125	1	1	1	51.985
P83916	Chromobox protein homolog 1 OS=Homo sapiens GN=CBX1 PE=1 SV=1	15.1351	2	3	1	21.405
Q96EY4	Translation machinery-associated protein 16 OS=Homo sapiens GN=TMA16 PE=1 SV=2	7.38916	1	1	1	23.849
O14595	Carboxy-terminal domain RNA polymerase II polypeptide A small phosphatase 2 OS=Homo sapiens GN=CTDSP2 PE=1 SV=2	10.3321	2	2	2	30.645
O95171	Sciellin OS=Homo sapiens GN=SCEL PE=1 SV=2	4.06977	3	3	3	77.504
Q13442	28 kDa heat- and acid-stable phosphoprotein OS=Homo sapiens GN=PDAP1 PE=1 SV=1	7.18232	1	1	1	20.618
Q9BSD7	Cancer-related nucleoside-triphosphatase OS=Homo sapiens GN=NTPCR PE=1 SV=1	12.1053	2	2	2	20.7
P21964	Catechol O-methyltransferase OS=Homo sapiens GN=COMT PE=1 SV=2	12.9151	2	2	2	30.018
Q15904	V-type proton ATPase subunit S1 OS=Homo sapiens GN=ATP6AP1 PE=1 SV=2	6.59574	2	2	2	51.993
Q99829	Copine-1 OS=Homo sapiens GN=CPNE1 PE=1 SV=1	3.35196	2	2	2	59.022
P50502	Hsc70-interacting protein OS=Homo sapiens GN=ST13 PE=1 SV=2	3.52304	1	1	1	41.305
P60510	Serine/threonine-protein phosphatase 4 catalytic subunit OS=Homo sapiens GN=PPP4C PE=1 SV=1	10.7492	2	2	1	35.057
P14406	Cytochrome c oxidase subunit 7A2, mitochondrial OS=Homo sapiens GN=COX7A2 PE=1 SV=1	15.6627	1	1	1	9.39
P78330	Phosphoserine phosphatase OS=Homo sapiens GN=PSPH PE=1 SV=2	5.33333	1	1	1	24.992
Q9NYB9	Abl interactor 2 OS=Homo sapiens GN=ABI2 PE=1 SV=1	4.67836	2	2	1	55.629
Q6UVK1	Chondroitin sulfate proteoglycan 4 OS=Homo sapiens GN=CSPG4 PE=1 SV=2	0.47373	1	1	1	250.382
Q8WVD5	RING finger protein 141 OS=Homo sapiens GN=RNF141 PE=1 SV=1	5.65217	1	1	1	25.518
P09496-2	Isoform Non-brain of Clathrin light chain A OS=Homo sapiens GN=CLTA	9.63303	1	1	1	23.647
Q9ULV4-3	Isoform 3 of Coronin-1C OS=Homo sapiens GN=CORO1C	3.41556	2	2	2	58.91
Q9BTT0	Acidic leucine-rich nuclear phosphoprotein 32 family member E OS=Homo sapiens GN=ANP32E PE=1 SV=1	5.22388	2	2	2	30.674
P51965	Ubiquitin-conjugating enzyme E2 E1 OS=Homo sapiens GN=UBE2E1 PE=1 SV=1	13.4715	2	2	1	21.391
Q96FZ5	CKLF-like MARVEL transmembrane domain-containing protein 7 OS=Homo sapiens GN=CMTM7 PE=2 SV=1	25.7143	2	2	2	18.822
O15143	Actin-related protein 2/3 complex subunit 1B OS=Homo sapiens GN=ARPC1B PE=1 SV=3	3.49462	1	1	1	40.923
P78527	DNA-dependent protein kinase catalytic subunit OS=Homo sapiens GN=PRKDC PE=1 SV=3	0.460271	2	2	2	468.788
P30679	Guanine nucleotide-binding protein subunit alpha-15 OS=Homo sapiens GN=GNA15 PE=1 SV=2	6.95187	2	2	2	43.54
P06280	Alpha-galactosidase A OS=Homo sapiens GN=GLA PE=1 SV=1	6.99301	2	2	2	48.735
P98160	Basement membrane-specific heparan sulfate proteoglycan core protein OS=Homo sapiens GN=HSPG2 PE=1 SV=4	0.409929	1	1	1	468.532
P62306	Small nuclear ribonucleoprotein F OS=Homo sapiens GN=SNRPF PE=1 SV=1	24.4186	2	2	2	9.719
P35244	Replication protein A 14 kDa subunit OS=Homo sapiens GN=RPA3 PE=1 SV=1	9.91736	1	1	1	13.56
Q15257	Serine/threonine-protein phosphatase 2A activator OS=Homo sapiens GN=PPP2R4 PE=1 SV=3	6.70391	2	2	2	40.641
Q49A26	Putative oxidoreductase GLYR1 OS=Homo sapiens GN=GLYR1 PE=1 SV=3	3.07414	1	1	1	60.518
Q7YR26	DNA topoisomerase 1 OS=Chlorocebus aethiops GN=TOP1 PE=2 SV=1	2.86832	2	2	2	90.897
P62699	Protein yippee-like 5 OS=Homo sapiens GN=YPEL5 PE=1 SV=1	9.91736	1	1	1	13.833
Q9H8W4	Pleckstrin homology domain-containing family F member 2 OS=Homo sapiens GN=PLEKHF2 PE=1 SV=1	7.22892	2	3	1	27.78
P61221	ATP-binding cassette sub-family E member 1 OS=Homo sapiens GN=ABCE1 PE=1 SV=1	3.3389	2	2	2	67.271
Q9BQL6	Fermitin family homolog 1 OS=Homo sapiens GN=FERMT1 PE=1 SV=1	5.16987	3	3	3	77.387
P42126	Enoyl-CoA delta isomerase 1, mitochondrial OS=Homo sapiens GN=ECI1 PE=1 SV=1	4.30464	1	1	1	32.795
Q86Y82	Syntaxin-12 OS=Homo sapiens GN=STX12 PE=1 SV=1	8.69565	2	2	2	31.622
P10658	Phosphoserine aminotransferase OS=Oryctolagus cuniculus GN=PSAT1 PE=2 SV=1	5.13514	2	2	2	40.595
Q9NPD3	Exosome complex component RRP41 OS=Homo sapiens GN=EXOSC4 PE=1 SV=3	11.8367	2	2	2	26.366
P25774	Cathepsin S OS=Homo sapiens GN=CTSS PE=1 SV=3	4.83384	1	1	1	37.471
P10644	cAMP-dependent protein kinase type I-alpha regulatory subunit OS=Homo sapiens GN=PRKAR1A PE=1 SV=1	7.61155	2	2	2	42.955
P28062	Proteasome subunit beta type-8 OS=Homo sapiens GN=PSMB8 PE=1 SV=3	8.33333	2	2	2	30.335
Q3LXA3	Triokinase/FMN cyclase OS=Homo sapiens GN=TKFC PE=1 SV=2	2.08696	1	1	1	58.91
P61966	AP-1 complex subunit sigma-1A OS=Homo sapiens GN=AP1S1 PE=1 SV=1	14.557	2	2	2	18.721
Q5BJH7	Protein YIF1B OS=Homo sapiens GN=YIF1B PE=1 SV=1	4.14013	1	1	1	34.413
Q9NV92	NEDD4 family-interacting protein 2 OS=Homo sapiens GN=NDFIP2 PE=1 SV=2	4.16667	1	1	1	36.367
Q9H2M9	Rab3 GTPase-activating protein non-catalytic subunit OS=Homo sapiens GN=RAB3GAP2 PE=1 SV=1	0.789663	1	1	1	155.886
Q8IWA5-2	Isoform 2 of Choline transporter-like protein 2 OS=Homo sapiens GN=SLC44A2	2.25035	2	2	2	80.684
Q8WUW1-2	Isoform 2 of Protein BRICK1 OS=Homo sapiens GN=BRK1	19.8113	2	3	2	12.038
Q9H3P7	Golgi resident protein GCP60 OS=Homo sapiens GN=ACBD3 PE=1 SV=4	4.54545	2	2	2	60.556
P15529	Membrane cofactor protein OS=Homo sapiens GN=CD46 PE=1 SV=3	2.80612	1	1	1	43.719
Q147X3	N-alpha-acetyltransferase 30 OS=Homo sapiens GN=NAA30 PE=1 SV=1	3.31492	1	1	1	39.295
Q86VX2	COMM domain-containing protein 7 OS=Homo sapiens GN=COMMD7 PE=1 SV=2	12	2	2	2	22.526
Q6NWK2	AP-2 complex subunit mu-A OS=Danio rerio GN=ap2m1a PE=2 SV=1	5.73394	2	2	2	49.628
Q9NRR8	CDC42 small effector protein 1 OS=Homo sapiens GN=CDC42SE1 PE=1 SV=1	15.1899	1	1	1	8.919
P52483	Ubiquitin-conjugating enzyme E2 E3 OS=Mus musculus GN=Ube2e3 PE=1 SV=2	12.5604	2	2	1	22.898
Q9NRW3	DNA dC->dU-editing enzyme APOBEC-3C OS=Homo sapiens GN=APOBEC3C PE=1 SV=2	13.6842	2	2	1	22.811
Q0JRZ9	F-BAR domain only protein 2 OS=Homo sapiens GN=FCHO2 PE=1 SV=2	1.7284	1	1	1	88.869
Q8WUY1	Protein THEM6 OS=Homo sapiens GN=THEM6 PE=1 SV=2	7.21154	2	2	2	23.85
Q6ZUX7	Lipoma HMGIC fusion partner-like 2 protein OS=Homo sapiens GN=LHFPL2 PE=2 SV=2	10.9649	1	1	1	24.469
Q9Y5Y6	Suppressor of tumorigenicity 14 protein OS=Homo sapiens GN=ST14 PE=1 SV=2	3.62573	2	2	2	94.709
Q9UBF2	Coatomer subunit gamma-2 OS=Homo sapiens GN=COPG2 PE=1 SV=1	3.32951	2	2	1	97.56
Q9GZQ3	COMM domain-containing protein 5 OS=Homo sapiens GN=COMMD5 PE=1 SV=1	5.35714	1	1	1	24.655
Q9Y333	U6 snRNA-associated Sm-like protein LSm2 OS=Homo sapiens GN=LSM2 PE=1 SV=1	20	1	1	1	10.828
Q8TER5	Rho guanine nucleotide exchange factor 40 OS=Homo sapiens GN=ARHGEF40 PE=1 SV=3	1.31666	2	2	2	164.555
P29966	Myristoylated alanine-rich C-kinase substrate OS=Homo sapiens GN=MARCKS PE=1 SV=4	10.241	2	2	2	31.536
O94776	Metastasis-associated protein MTA2 OS=Homo sapiens GN=MTA2 PE=1 SV=1	3.14371	2	2	1	74.976
Q05655-2	Isoform 2 of Protein kinase C delta type OS=Homo sapiens GN=PRKCD	1.69731	1	1	1	80.901
Q9NPF4	Probable tRNA N6-adenosine threonylcarbamoyltransferase OS=Homo sapiens GN=OSGEP PE=1 SV=1	12.5373	3	3	3	36.403
P19525	Interferon-induced, double-stranded RNA-activated protein kinase OS=Homo sapiens GN=EIF2AK2 PE=1 SV=2	2.54083	1	1	1	62.056
P40938	Replication factor C subunit 3 OS=Homo sapiens GN=RFC3 PE=1 SV=2	3.93258	1	1	1	40.53
Q9H0C8	Integrin-linked kinase-associated serine/threonine phosphatase 2C OS=Homo sapiens GN=ILKAP PE=1 SV=1	6.37755	2	2	2	42.88
Q9Y2Z0	Protein SGT1 homolog OS=Homo sapiens GN=SUGT1 PE=1 SV=3	4.10959	1	1	1	40.998
Q9NX76	CKLF-like MARVEL transmembrane domain-containing protein 6 OS=Homo sapiens GN=CMTM6 PE=1 SV=1	9.83607	2	2	2	20.406
Q9H4A6	Golgi phosphoprotein 3 OS=Homo sapiens GN=GOLPH3 PE=1 SV=1	8.38926	2	2	2	33.79
O60869	Endothelial differentiation-related factor 1 OS=Homo sapiens GN=EDF1 PE=1 SV=1	10.1351	1	1	1	16.359
Q8TB03	Uncharacterized protein CXorf38 OS=Homo sapiens GN=CXorf38 PE=1 SV=1	3.76176	1	1	1	36.646
P41091	Eukaryotic translation initiation factor 2 subunit 3 OS=Homo sapiens GN=EIF2S3 PE=1 SV=3	6.77966	2	2	2	51.077
Q13200	26S proteasome non-ATPase regulatory subunit 2 OS=Homo sapiens GN=PSMD2 PE=1 SV=3	1.65198	1	1	1	100.136
Q811D0-3	Isoform 3 of Disks large homolog 1 OS=Mus musculus GN=Dlg1	1.2945	1	1	1	102.922
P26885	Peptidyl-prolyl cis-trans isomerase FKBP2 OS=Homo sapiens GN=FKBP2 PE=1 SV=2	8.4507	1	1	1	15.639
Q9H944	Mediator of RNA polymerase II transcription subunit 20 OS=Homo sapiens GN=MED20 PE=1 SV=1	10.3774	2	2	2	23.206
Q9Y6M5	Zinc transporter 1 OS=Homo sapiens GN=SLC30A1 PE=1 SV=3	2.36686	1	1	1	55.264
O76095	Protein JTB OS=Homo sapiens GN=JTB PE=1 SV=1	8.90411	1	1	1	16.347
Q86VP6	Cullin-associated NEDD8-dissociated protein 1 OS=Homo sapiens GN=CAND1 PE=1 SV=2	1.54472	2	2	2	136.289
Q9CPX6	Ubiquitin-like-conjugating enzyme ATG3 OS=Mus musculus GN=Atg3 PE=1 SV=1	7.96178	2	2	2	35.773
Q8TF09	Dynein light chain roadblock-type 2 OS=Homo sapiens GN=DYNLRB2 PE=1 SV=1	12.5	1	1	1	10.848
Q9Y3B8	Oligoribonuclease, mitochondrial OS=Homo sapiens GN=REXO2 PE=1 SV=3	8.86076	2	2	2	26.816
Q9BRX8	Redox-regulatory protein FAM213A OS=Homo sapiens GN=FAM213A PE=1 SV=3	5.24017	1	1	1	25.747
Q9Y266	Nuclear migration protein nudC OS=Homo sapiens GN=NUDC PE=1 SV=1	3.32326	1	1	1	38.219
Q9BT73	Proteasome assembly chaperone 3 OS=Homo sapiens GN=PSMG3 PE=1 SV=1	10.6557	1	1	1	13.096
P50238	Cysteine-rich protein 1 OS=Homo sapiens GN=CRIP1 PE=1 SV=3	20.7792	2	2	2	8.527
P61764-2	Isoform 2 of Syntaxin-binding protein 1 OS=Homo sapiens GN=STXBP1	3.48259	2	2	2	68.692
P61604	10 kDa heat shock protein, mitochondrial OS=Homo sapiens GN=HSPE1 PE=1 SV=2	18.6275	2	2	2	10.925
P54105	Methylosome subunit pICln OS=Homo sapiens GN=CLNS1A PE=1 SV=1	5.48523	1	1	1	26.199
P01024	Complement C3 OS=Homo sapiens GN=C3 PE=1 SV=2	1.26278	2	2	2	187.03
Q9BVC6	Transmembrane protein 109 OS=Homo sapiens GN=TMEM109 PE=1 SV=1	4.93827	1	1	1	26.194
Q9BWJ5	Splicing factor 3B subunit 5 OS=Homo sapiens GN=SF3B5 PE=1 SV=1	12.7907	1	1	1	10.129
Q9D8X5	CCR4-NOT transcription complex subunit 8 OS=Mus musculus GN=Cnot8 PE=2 SV=1	4.79452	1	1	1	33.552
Q9Y2K7	Lysine-specific demethylase 2A OS=Homo sapiens GN=KDM2A PE=1 SV=3	1.0327	1	1	1	132.708
Q13488	V-type proton ATPase 116 kDa subunit a isoform 3 OS=Homo sapiens GN=TCIRG1 PE=1 SV=3	1.20482	1	1	1	92.908
O43765	Small glutamine-rich tetratricopeptide repeat-containing protein alpha OS=Homo sapiens GN=SGTA PE=1 SV=1	4.15335	1	1	1	34.042
P51809-2	Isoform 2 of Vesicle-associated membrane protein 7 OS=Homo sapiens GN=VAMP7	8.07692	2	2	2	30.197
Q9H6P5	Threonine aspartase 1 OS=Homo sapiens GN=TASP1 PE=1 SV=1	3.33333	1	1	1	44.427
Q9HCE7	E3 ubiquitin-protein ligase SMURF1 OS=Homo sapiens GN=SMURF1 PE=1 SV=2	1.4531	1	1	1	86.06
P01033	Metalloproteinase inhibitor 1 OS=Homo sapiens GN=TIMP1 PE=1 SV=1	9.17874	2	2	2	23.156
Q13751	Laminin subunit beta-3 OS=Homo sapiens GN=LAMB3 PE=1 SV=1	3.41297	4	4	4	129.489
Q9BWD1-2	Isoform 2 of Acetyl-CoA acetyltransferase, cytosolic OS=Homo sapiens GN=ACAT2	8.68545	2	2	2	44.614
O43815	Striatin OS=Homo sapiens GN=STRN PE=1 SV=4	4.48718	2	2	2	86.079
Q14C86-6	Isoform 6 of GTPase-activating protein and VPS9 domain-containing protein 1 OS=Homo sapiens GN=GAPVD1	0.874243	1	1	1	166.064
Q15427	Splicing factor 3B subunit 4 OS=Homo sapiens GN=SF3B4 PE=1 SV=1	3.30189	1	1	1	44.357
P06454	Prothymosin alpha OS=Homo sapiens GN=PTMA PE=1 SV=2	12.6126	1	1	1	12.196
Q96HR3	Mediator of RNA polymerase II transcription subunit 30 OS=Homo sapiens GN=MED30 PE=1 SV=1	6.74157	1	1	1	20.264
Q9NQ48	Leucine zipper transcription factor-like protein 1 OS=Homo sapiens GN=LZTFL1 PE=1 SV=1	3.67893	1	1	1	34.571
Q8N4T4	Rho guanine nucleotide exchange factor 39 OS=Homo sapiens GN=ARHGEF39 PE=1 SV=1	8.0597	2	3	2	38.271
P14209	CD99 antigen OS=Homo sapiens GN=CD99 PE=1 SV=1	5.40541	1	1	1	18.836
Q61207	Prosaposin OS=Mus musculus GN=Psap PE=1 SV=2	1.97487	1	1	1	61.381
Q12765-2	Isoform 2 of Secernin-1 OS=Homo sapiens GN=SCRN1	6.2212	2	2	2	48.683
P49959-3	Isoform 3 of Double-strand break repair protein MRE11A OS=Homo sapiens GN=MRE11A	3.23488	2	2	2	81.02
P00735	Prothrombin OS=Bos taurus GN=F2 PE=1 SV=2	2.4	1	1	1	70.461
Q969L2	Protein MAL2 OS=Homo sapiens GN=MAL2 PE=1 SV=1	6.25	1	2	1	19.113
Q9Y5K6	CD2-associated protein OS=Homo sapiens GN=CD2AP PE=1 SV=1	1.56495	1	1	1	71.407
Q13409	Cytoplasmic dynein 1 intermediate chain 2 OS=Homo sapiens GN=DYNC1I2 PE=1 SV=3	1.5674	1	1	1	71.412
Q14980	Nuclear mitotic apparatus protein 1 OS=Homo sapiens GN=NUMA1 PE=1 SV=2	0.472813	1	1	1	238.115
O60841	Eukaryotic translation initiation factor 5B OS=Homo sapiens GN=EIF5B PE=1 SV=4	0.819672	1	1	1	138.742
Q9H832	Ubiquitin-conjugating enzyme E2 Z OS=Homo sapiens GN=UBE2Z PE=1 SV=2	3.9548	2	2	2	38.186
Q9Y237-2	Isoform 2 of Peptidyl-prolyl cis-trans isomerase NIMA-interacting 4 OS=Homo sapiens GN=PIN4	8.33333	1	1	1	16.598
Q658Y4	Protein FAM91A1 OS=Homo sapiens GN=FAM91A1 PE=1 SV=3	2.6253	2	2	2	93.85
Q9Y5R8	Trafficking protein particle complex subunit 1 OS=Homo sapiens GN=TRAPPC1 PE=1 SV=1	12.4138	2	2	2	16.821
O95415	Brain protein I3 OS=Homo sapiens GN=BRI3 PE=2 SV=1	12.8	1	1	1	13.636
Q9BVM2	Protein DPCD OS=Homo sapiens GN=DPCD PE=1 SV=2	5.41872	1	1	1	23.225
Q9NXA8	NAD-dependent protein deacylase sirtuin-5, mitochondrial OS=Homo sapiens GN=SIRT5 PE=1 SV=2	10.6452	2	2	2	33.859
Q53HL2	Borealin OS=Homo sapiens GN=CDCA8 PE=1 SV=2	4.28571	1	1	1	31.304
Q9Y6Y8	SEC23-interacting protein OS=Homo sapiens GN=SEC23IP PE=1 SV=1	2.7	2	2	2	111.007
Q8WWY3	U4/U6 small nuclear ribonucleoprotein Prp31 OS=Homo sapiens GN=PRPF31 PE=1 SV=2	2.20441	1	1	1	55.421
O43490	Prominin-1 OS=Homo sapiens GN=PROM1 PE=1 SV=1	1.27168	1	1	1	97.14
P35658-5	Isoform 5 of Nuclear pore complex protein Nup214 OS=Homo sapiens GN=NUP214	0.668896	1	1	1	215.269
Q9Y5X9	Endothelial lipase OS=Homo sapiens GN=LIPG PE=1 SV=1	3.6	1	1	1	56.758
Q8IYB5	Stromal membrane-associated protein 1 OS=Homo sapiens GN=SMAP1 PE=1 SV=2	2.56959	1	1	1	50.354
Q16775	Hydroxyacylglutathione hydrolase, mitochondrial OS=Homo sapiens GN=HAGH PE=1 SV=2	11.039	3	3	3	33.784
Q92575	UBX domain-containing protein 4 OS=Homo sapiens GN=UBXN4 PE=1 SV=2	4.13386	1	1	1	56.743
Q96B33	Claudin-23 OS=Homo sapiens GN=CLDN23 PE=2 SV=2	6.84932	1	1	1	31.894
Q15628	Tumor necrosis factor receptor type 1-associated DEATH domain protein OS=Homo sapiens GN=TRADD PE=1 SV=2	3.20513	1	1	1	34.226
Q9Y2E6	E3 ubiquitin-protein ligase DTX4 OS=Homo sapiens GN=DTX4 PE=1 SV=2	2.10016	1	1	1	67.216
P50453	Serpin B9 OS=Homo sapiens GN=SERPINB9 PE=1 SV=1	8.24468	2	2	2	42.376
P56559-2	Isoform 2 of ADP-ribosylation factor-like protein 4C OS=Homo sapiens GN=ARL4C	11.9403	2	2	2	22.434
O95067	G2/mitotic-specific cyclin-B2 OS=Homo sapiens GN=CCNB2 PE=1 SV=1	2.76382	1	1	1	45.253
P13640	Metallothionein-1G OS=Homo sapiens GN=MT1G PE=1 SV=2	19.3548	1	1	1	6.136
Q6XQN6-2	Isoform 2 of Nicotinate phosphoribosyltransferase OS=Homo sapiens GN=NAPRT	2.1164	1	1	1	60.253
P36969	Phospholipid hydroperoxide glutathione peroxidase, mitochondrial OS=Homo sapiens GN=GPX4 PE=1 SV=3	5.58376	1	1	1	22.161
A5A6I3	Eukaryotic translation initiation factor 3 subunit F OS=Pan troglodytes GN=EIF3F PE=2 SV=1	4.70914	1	1	1	37.894
O76021	Ribosomal L1 domain-containing protein 1 OS=Homo sapiens GN=RSL1D1 PE=1 SV=3	6.53061	3	3	3	54.939
A5A6M3	RNA-binding motif protein, X chromosome OS=Pan troglodytes GN=RBMX PE=2 SV=1	6.64962	2	2	2	42.306
Q5T601	Adhesion G-protein coupled receptor F1 OS=Homo sapiens GN=ADGRF1 PE=1 SV=2	1.42857	1	1	1	101.3
Q5I0H4	Transmembrane and coiled-coil domains protein 1 OS=Rattus norvegicus GN=Tmco1 PE=2 SV=1	7.97872	1	1	1	21.161
Q9UHG3	Prenylcysteine oxidase 1 OS=Homo sapiens GN=PCYOX1 PE=1 SV=3	2.17822	1	1	1	56.604
Q9UIJ7	GTP:AMP phosphotransferase AK3, mitochondrial OS=Homo sapiens GN=AK3 PE=1 SV=4	11.0132	2	2	2	25.55
P07108-5	Isoform 5 of Acyl-CoA-binding protein OS=Homo sapiens GN=DBI	13.5135	1	1	1	16.484
O14494	Phospholipid phosphatase 1 OS=Homo sapiens GN=PLPP1 PE=1 SV=1	10.5634	2	2	2	32.135
Q9BTU6	Phosphatidylinositol 4-kinase type 2-alpha OS=Homo sapiens GN=PI4K2A PE=1 SV=1	7.51566	3	3	3	53.989
Q9Y5K3	Choline-phosphate cytidylyltransferase B OS=Homo sapiens GN=PCYT1B PE=1 SV=1	3.25203	1	1	1	41.914
Q1DJF0	ATP-dependent RNA helicase DED1 OS=Coccidioides immitis (strain RS) GN=DED1 PE=3 SV=2	1.65414	1	1	1	71.094
P49458	Signal recognition particle 9 kDa protein OS=Homo sapiens GN=SRP9 PE=1 SV=2	20.9302	2	2	2	10.105
Q8TDN6	Ribosome biogenesis protein BRX1 homolog OS=Homo sapiens GN=BRIX1 PE=1 SV=2	7.36544	3	3	3	41.375
Q96S97	Myeloid-associated differentiation marker OS=Homo sapiens GN=MYADM PE=1 SV=2	3.10559	1	1	1	35.25
Q99959	Plakophilin-2 OS=Homo sapiens GN=PKP2 PE=1 SV=2	2.49716	2	2	2	97.355
Q92485	Acid sphingomyelinase-like phosphodiesterase 3b OS=Homo sapiens GN=SMPDL3B PE=1 SV=2	2.1978	1	1	1	50.781
O60488	Long-chain-fatty-acid--CoA ligase 4 OS=Homo sapiens GN=ACSL4 PE=1 SV=2	5.06329	2	2	2	79.137
P38432	Coilin OS=Homo sapiens GN=COIL PE=1 SV=1	1.73611	1	1	1	62.57
Q6P2Q9	Pre-mRNA-processing-splicing factor 8 OS=Homo sapiens GN=PRPF8 PE=1 SV=2	0.899358	1	1	1	273.427
P18433	Receptor-type tyrosine-protein phosphatase alpha OS=Homo sapiens GN=PTPRA PE=1 SV=2	1.62095	1	1	1	90.542
Q96S99	Pleckstrin homology domain-containing family F member 1 OS=Homo sapiens GN=PLEKHF1 PE=1 SV=3	7.8853	2	3	1	31.175
Q9Y3D6	Mitochondrial fission 1 protein OS=Homo sapiens GN=FIS1 PE=1 SV=2	8.55263	1	1	1	16.927
P61011	Signal recognition particle 54 kDa protein OS=Homo sapiens GN=SRP54 PE=1 SV=1	5.35714	2	2	2	55.668
Q9NXV6	CDKN2A-interacting protein OS=Homo sapiens GN=CDKN2AIP PE=1 SV=3	1.89655	1	1	1	61.088
P23381	Tryptophan--tRNA ligase, cytoplasmic OS=Homo sapiens GN=WARS PE=1 SV=2	6.15711	2	2	2	53.132
Q9UBC2-2	Isoform 2 of Epidermal growth factor receptor substrate 15-like 1 OS=Homo sapiens GN=EPS15L1	1.0989	1	1	1	99.545
Q6UXU6	Transmembrane protein 92 OS=Homo sapiens GN=TMEM92 PE=2 SV=1	8.1761	1	1	1	17.218
Q9Y5P6-2	Isoform 2 of Mannose-1-phosphate guanyltransferase beta OS=Homo sapiens GN=GMPPB	7.75194	2	2	2	42.594
Q13232	Nucleoside diphosphate kinase 3 OS=Homo sapiens GN=NME3 PE=1 SV=2	5.91716	1	1	1	19.003
Q8WXI7	Mucin-16 OS=Homo sapiens GN=MUC16 PE=1 SV=3	0.179224	2	2	2	1518.24
P31944	Caspase-14 OS=Homo sapiens GN=CASP14 PE=1 SV=2	4.54545	1	1	1	27.662
Q8TAQ2	SWI/SNF complex subunit SMARCC2 OS=Homo sapiens GN=SMARCC2 PE=1 SV=1	1.23558	1	1	1	132.797
Q6NZI2	Polymerase I and transcript release factor OS=Homo sapiens GN=PTRF PE=1 SV=1	4.61538	1	1	1	43.45
Q6P4A8	Phospholipase B-like 1 OS=Homo sapiens GN=PLBD1 PE=1 SV=2	1.80832	1	1	1	63.214
A5A6J8	Sodium/potassium-transporting ATPase subunit beta-1 OS=Pan troglodytes GN=ATP1B1 PE=2 SV=1	8.25083	2	2	2	35.053
P28072	Proteasome subunit beta type-6 OS=Homo sapiens GN=PSMB6 PE=1 SV=4	20.9205	2	2	2	25.341
Q6RW13	Type-1 angiotensin II receptor-associated protein OS=Homo sapiens GN=AGTRAP PE=1 SV=1	18.8679	2	2	2	17.408
P19823	Inter-alpha-trypsin inhibitor heavy chain H2 OS=Homo sapiens GN=ITIH2 PE=1 SV=2	1.58562	1	1	1	106.397
Q9BTC0	Death-inducer obliterator 1 OS=Homo sapiens GN=DIDO1 PE=1 SV=5	0.714286	1	1	1	243.723
A3KQS4	Protein FAM63A OS=Danio rerio GN=fam63a PE=3 SV=1	1.73077	1	1	1	57.33
A4D1S5-2	Isoform 2 of Ras-related protein Rab-19 OS=Homo sapiens GN=RAB19	4.16667	1	1	1	29.757
P78536	Disintegrin and metalloproteinase domain-containing protein 17 OS=Homo sapiens GN=ADAM17 PE=1 SV=1	1.94175	1	1	1	92.961
O95070	Protein YIF1A OS=Homo sapiens GN=YIF1A PE=1 SV=2	4.09556	1	1	1	31.991
Q96DI7-2	Isoform 2 of U5 small nuclear ribonucleoprotein 40 kDa protein OS=Homo sapiens GN=SNRNP40	2.44499	1	1	1	44.488
Q92572	AP-3 complex subunit sigma-1 OS=Homo sapiens GN=AP3S1 PE=1 SV=1	7.77202	1	1	1	21.718
Q9HB09	Bcl-2-like protein 12 OS=Homo sapiens GN=BCL2L12 PE=1 SV=1	3.89222	1	1	1	36.798
O00204	Sulfotransferase family cytosolic 2B member 1 OS=Homo sapiens GN=SULT2B1 PE=1 SV=2	4.38356	1	1	1	41.281
P0CG22	Putative dehydrogenase/reductase SDR family member 4-like 1 OS=Homo sapiens GN=DHRS4L1 PE=5 SV=1	3.55872	1	1	1	30.588
P35249	Replication factor C subunit 4 OS=Homo sapiens GN=RFC4 PE=1 SV=2	8.53994	2	2	2	39.657
Q9GZN4	Brain-specific serine protease 4 OS=Homo sapiens GN=PRSS22 PE=1 SV=1	4.73186	2	2	2	33.71
Q9Y3C8	Ubiquitin-fold modifier-conjugating enzyme 1 OS=Homo sapiens GN=UFC1 PE=1 SV=3	5.98802	1	1	1	19.446
O14737	Programmed cell death protein 5 OS=Homo sapiens GN=PDCD5 PE=1 SV=3	8.8	1	1	1	14.276
Q1KMD3	Heterogeneous nuclear ribonucleoprotein U-like protein 2 OS=Homo sapiens GN=HNRNPUL2 PE=1 SV=1	3.07898	3	3	3	85.052
P46736	Lys-63-specific deubiquitinase BRCC36 OS=Homo sapiens GN=BRCC3 PE=1 SV=2	5.37975	1	1	1	36.049
O14980	Exportin-1 OS=Homo sapiens GN=XPO1 PE=1 SV=1	1.40056	1	1	1	123.306
P62875	DNA-directed RNA polymerases I, II, and III subunit RPABC5 OS=Homo sapiens GN=POLR2L PE=1 SV=1	13.4328	1	1	1	7.64
Q99836-6	Isoform 6 of Myeloid differentiation primary response protein MyD88 OS=Homo sapiens GN=MYD88	4.27632	1	1	1	34.076
P07996	Thrombospondin-1 OS=Homo sapiens GN=THBS1 PE=1 SV=2	1.28205	1	1	1	129.3
P61201-2	Isoform 2 of COP9 signalosome complex subunit 2 OS=Homo sapiens GN=COPS2	2.88889	1	1	1	52.371
P05141	ADP/ATP translocase 2 OS=Homo sapiens GN=SLC25A5 PE=1 SV=7	4.36242	1	1	1	32.831
P17900	Ganglioside GM2 activator OS=Homo sapiens GN=GM2A PE=1 SV=4	5.18135	1	1	1	20.825
Q9Y5M8	Signal recognition particle receptor subunit beta OS=Homo sapiens GN=SRPRB PE=1 SV=3	4.05904	1	1	1	29.684
Q92623	Tetratricopeptide repeat protein 9A OS=Homo sapiens GN=TTC9 PE=2 SV=3	4.95495	1	1	1	24.364
A1YG32	Sodium-coupled neutral amino acid transporter 2 OS=Pan paniscus GN=SLC38A2 PE=3 SV=1	3.16206	1	1	1	56.017
B0S6J3	SLIT-ROBO Rho GTPase-activating protein 2 OS=Danio rerio GN=srgap2 PE=2 SV=1	1.09091	1	1	1	123.49
P16435	NADPH--cytochrome P450 reductase OS=Homo sapiens GN=POR PE=1 SV=2	1.77253	1	1	1	76.641
P62760	Visinin-like protein 1 OS=Homo sapiens GN=VSNL1 PE=1 SV=2	5.75916	1	1	1	22.128
Q9H788	SH2 domain-containing protein 4A OS=Homo sapiens GN=SH2D4A PE=1 SV=1	2.42291	1	1	1	52.694
Q13123	Protein Red OS=Homo sapiens GN=IK PE=1 SV=3	1.6158	1	1	1	65.562
P23467-3	Isoform 3 of Receptor-type tyrosine-protein phosphatase beta OS=Homo sapiens GN=PTPRB	0.586907	1	1	1	248.988
O95750	Fibroblast growth factor 19 OS=Homo sapiens GN=FGF19 PE=1 SV=1	5.09259	1	1	1	23.987
O60925	Prefoldin subunit 1 OS=Homo sapiens GN=PFDN1 PE=1 SV=2	8.19672	1	1	1	14.202
P63279	SUMO-conjugating enzyme UBC9 OS=Homo sapiens GN=UBE2I PE=1 SV=1	34.1772	4	4	4	17.995
P55210-3	Isoform Alpha' of Caspase-7 OS=Homo sapiens GN=CASP7	2.97619	1	1	1	37.79
Q9Y4W2	Ribosomal biogenesis protein LAS1L OS=Homo sapiens GN=LAS1L PE=1 SV=2	1.90736	1	1	1	83.013
P07237	Protein disulfide-isomerase OS=Homo sapiens GN=P4HB PE=1 SV=3	3.14961	2	2	2	57.081
P40306	Proteasome subunit beta type-10 OS=Homo sapiens GN=PSMB10 PE=1 SV=1	7.32601	1	1	1	28.918
P60520	Gamma-aminobutyric acid receptor-associated protein-like 2 OS=Homo sapiens GN=GABARAPL2 PE=1 SV=1	9.40171	1	1	1	13.658
Q9UPN6-2	Isoform 2 of Protein SCAF8 OS=Homo sapiens GN=SCAF8	0.897532	1	1	1	147.254
Q6P1M3	Lethal(2) giant larvae protein homolog 2 OS=Homo sapiens GN=LLGL2 PE=1 SV=2	0.980392	1	1	1	113.377
O95183	Vesicle-associated membrane protein 5 OS=Homo sapiens GN=VAMP5 PE=1 SV=1	11.2069	1	1	1	12.797
P47224	Guanine nucleotide exchange factor MSS4 OS=Homo sapiens GN=RABIF PE=1 SV=2	8.94309	1	1	1	13.83
P02686	Myelin basic protein OS=Homo sapiens GN=MBP PE=1 SV=3	7.89474	2	2	2	33.097
Q9NQX7	Integral membrane protein 2C OS=Homo sapiens GN=ITM2C PE=1 SV=1	7.49064	1	1	1	30.204
O95571	Persulfide dioxygenase ETHE1, mitochondrial OS=Homo sapiens GN=ETHE1 PE=1 SV=2	5.51181	1	1	1	27.855
P30260-2	Isoform 2 of Cell division cycle protein 27 homolog OS=Homo sapiens GN=CDC27	1.80723	1	1	1	92.554
Q587I9	Vesicle transport protein SFT2C OS=Homo sapiens GN=SFT2D3 PE=2 SV=1	6.97674	1	1	1	21.776
Q8NG11	Tetraspanin-14 OS=Homo sapiens GN=TSPAN14 PE=1 SV=1	3.7037	1	1	1	30.671
O43670-4	Isoform 4 of BUB3-interacting and GLEBS motif-containing protein ZNF207 OS=Homo sapiens GN=ZNF207	2.63158	1	1	1	52.659
P54803	Galactocerebrosidase OS=Homo sapiens GN=GALC PE=1 SV=3	1.45985	1	1	1	77.015
Q9H1X3-3	Isoform 3 of DnaJ homolog subfamily C member 25 OS=Homo sapiens GN=DNAJC25	11.7647	1	1	1	16.488
P27797	Calreticulin OS=Homo sapiens GN=CALR PE=1 SV=1	2.8777	1	1	1	48.112
Q9UGV2	Protein NDRG3 OS=Homo sapiens GN=NDRG3 PE=1 SV=2	2.66667	1	1	1	41.382
A5YKK6	CCR4-NOT transcription complex subunit 1 OS=Homo sapiens GN=CNOT1 PE=1 SV=2	0.420875	1	1	1	266.768
Q15800	Methylsterol monooxygenase 1 OS=Homo sapiens GN=MSMO1 PE=1 SV=1	4.77816	1	1	1	35.193
Q9C005	Protein dpy-30 homolog OS=Homo sapiens GN=DPY30 PE=1 SV=1	9.09091	1	1	1	11.243
Q9H3U1	Protein unc-45 homolog A OS=Homo sapiens GN=UNC45A PE=1 SV=1	1.16525	1	1	1	103.011
Q8NBF2	NHL repeat-containing protein 2 OS=Homo sapiens GN=NHLRC2 PE=1 SV=1	2.06612	1	1	1	79.393
O94979-8	Isoform 8 of Protein transport protein Sec31A OS=Homo sapiens GN=SEC31A	0.729927	1	1	1	134.415
Q6PKG0	La-related protein 1 OS=Homo sapiens GN=LARP1 PE=1 SV=2	1.27737	2	2	2	123.434
Q9H5X1	MIP18 family protein FAM96A OS=Homo sapiens GN=FAM96A PE=1 SV=1	5.625	1	1	1	18.343
Q53FT3	Protein Hikeshi OS=Homo sapiens GN=C11orf73 PE=1 SV=2	11.6751	2	2	2	21.614
P29144	Tripeptidyl-peptidase 2 OS=Homo sapiens GN=TPP2 PE=1 SV=4	2.40192	2	2	2	138.263
P54727	UV excision repair protein RAD23 homolog B OS=Homo sapiens GN=RAD23B PE=1 SV=1	3.17848	1	2	1	43.145
Q9NQY0	Bridging integrator 3 OS=Homo sapiens GN=BIN3 PE=1 SV=1	3.55731	1	1	1	29.646
P52799	Ephrin-B2 OS=Homo sapiens GN=EFNB2 PE=1 SV=1	3.6036	1	1	1	36.9
O75534-4	Isoform 4 of Cold shock domain-containing protein E1 OS=Homo sapiens GN=CSDE1	1.54028	1	1	1	93.683
Q12933-2	Isoform 2 of TNF receptor-associated factor 2 OS=Homo sapiens GN=TRAF2	2.35081	1	1	1	61.343
O60884	DnaJ homolog subfamily A member 2 OS=Homo sapiens GN=DNAJA2 PE=1 SV=1	2.42718	1	1	1	45.717
P78406	mRNA export factor OS=Homo sapiens GN=RAE1 PE=1 SV=1	2.44565	1	1	1	40.942
Q15773	Myeloid leukemia factor 2 OS=Homo sapiens GN=MLF2 PE=1 SV=1	4.83871	1	1	1	28.129
P21283	V-type proton ATPase subunit C 1 OS=Homo sapiens GN=ATP6V1C1 PE=1 SV=4	2.35602	1	1	1	43.914
Q9UGJ0	5'-AMP-activated protein kinase subunit gamma-2 OS=Homo sapiens GN=PRKAG2 PE=1 SV=1	1.75747	1	1	1	63.027
Q99598	Translin-associated protein X OS=Homo sapiens GN=TSNAX PE=1 SV=1	6.2069	2	2	2	33.092
Q07866-9	Isoform I of Kinesin light chain 1 OS=Homo sapiens GN=KLC1	1.40845	1	1	1	72.353
Q8NES3	Beta-1,3-N-acetylglucosaminyltransferase lunatic fringe OS=Homo sapiens GN=LFNG PE=1 SV=2	4.22164	1	2	1	41.747
P25942	Tumor necrosis factor receptor superfamily member 5 OS=Homo sapiens GN=CD40 PE=1 SV=1	3.2491	1	1	1	30.599
Q6P1N9	Putative deoxyribonuclease TATDN1 OS=Homo sapiens GN=TATDN1 PE=1 SV=2	4.3771	1	1	1	33.58
Q8NE71	ATP-binding cassette sub-family F member 1 OS=Homo sapiens GN=ABCF1 PE=1 SV=2	1.06509	1	1	1	95.866
Q13620	Cullin-4B OS=Homo sapiens GN=CUL4B PE=1 SV=4	1.20482	1	1	1	103.916
Q86SZ2	Trafficking protein particle complex subunit 6B OS=Homo sapiens GN=TRAPPC6B PE=1 SV=1	6.32911	1	1	1	17.971
Q8N684-3	Isoform 3 of Cleavage and polyadenylation specificity factor subunit 7 OS=Homo sapiens GN=CPSF7	1.55642	1	1	1	56.341
Q9BSR8	Protein YIPF4 OS=Homo sapiens GN=YIPF4 PE=1 SV=1	7.37705	2	2	2	27.065
Q9P206-2	Isoform 2 of Uncharacterized protein KIAA1522 OS=Homo sapiens GN=KIAA1522	1.1883	1	1	1	112.993
Q92817	Envoplakin OS=Homo sapiens GN=EVPL PE=1 SV=3	0.836203	1	1	1	231.463
Q14790-9	Isoform 9 of Caspase-8 OS=Homo sapiens GN=CASP8	1.85874	1	1	1	61.796
Q53FA7	Quinone oxidoreductase PIG3 OS=Homo sapiens GN=TP53I3 PE=1 SV=2	7.22892	2	2	2	35.514
P11413-2	Isoform Long of Glucose-6-phosphate 1-dehydrogenase OS=Homo sapiens GN=G6PD	5.52585	2	2	2	63.786
Q13426	DNA repair protein XRCC4 OS=Homo sapiens GN=XRCC4 PE=1 SV=2	2.67857	1	1	1	38.263
Q9BZV1	UBX domain-containing protein 6 OS=Homo sapiens GN=UBXN6 PE=1 SV=1	4.53515	1	1	1	49.723
Q8IWW6	Rho GTPase-activating protein 12 OS=Homo sapiens GN=ARHGAP12 PE=1 SV=1	1.65485	1	1	1	96.196
Q9P2P1	Protein NYNRIN OS=Homo sapiens GN=NYNRIN PE=2 SV=3	0.52687	1	1	1	208.235
Q9QYG0	Protein NDRG2 OS=Mus musculus GN=Ndrg2 PE=1 SV=1	2.69542	1	1	1	40.763
Q92537	Sushi domain-containing protein 6 OS=Homo sapiens GN=SUSD6 PE=1 SV=1	4.62046	1	1	1	32.07
Q96C23	Aldose 1-epimerase OS=Homo sapiens GN=GALM PE=1 SV=1	4.09357	1	1	1	37.742
A5D8V6	Vacuolar protein sorting-associated protein 37C OS=Homo sapiens GN=VPS37C PE=1 SV=2	3.38028	1	1	1	38.635
Q86WR0	Coiled-coil domain-containing protein 25 OS=Homo sapiens GN=CCDC25 PE=1 SV=2	4.80769	1	1	1	24.463
P53350	Serine/threonine-protein kinase PLK1 OS=Homo sapiens GN=PLK1 PE=1 SV=1	2.48756	1	1	1	68.212
Q9H4A5	Golgi phosphoprotein 3-like OS=Homo sapiens GN=GOLPH3L PE=1 SV=1	5.26316	1	1	1	32.747
O14776	Transcription elongation regulator 1 OS=Homo sapiens GN=TCERG1 PE=1 SV=2	1.00182	1	1	1	123.823
Q9ULF5	Zinc transporter ZIP10 OS=Homo sapiens GN=SLC39A10 PE=1 SV=2	0.962696	1	1	1	94.073
Q9UHY7	Enolase-phosphatase E1 OS=Homo sapiens GN=ENOPH1 PE=1 SV=1	4.5977	1	1	1	28.914
Q5W0Z9	Probable palmitoyltransferase ZDHHC20 OS=Homo sapiens GN=ZDHHC20 PE=1 SV=1	3.0137	1	1	1	42.25
Q9NS86	LanC-like protein 2 OS=Homo sapiens GN=LANCL2 PE=1 SV=1	3.77778	1	1	1	50.821
P33992	DNA replication licensing factor MCM5 OS=Homo sapiens GN=MCM5 PE=1 SV=5	2.0436	1	1	1	82.233
O60763-2	Isoform 2 of General vesicular transport factor p115 OS=Homo sapiens GN=USO1	1.2333	1	1	1	109.127
Q9NRV9	Heme-binding protein 1 OS=Homo sapiens GN=HEBP1 PE=1 SV=1	7.93651	1	1	1	21.084
Q9Y4G6	Talin-2 OS=Homo sapiens GN=TLN2 PE=1 SV=4	0.393391	1	1	1	271.443
A5WWB0	Ubiquitin carboxyl-terminal hydrolase 46 OS=Danio rerio GN=usp46 PE=3 SV=2	2.16216	1	1	1	42.877
O95379-4	Isoform 4 of Tumor necrosis factor alpha-induced protein 8 OS=Homo sapiens GN=TNFAIP8	6.66667	1	1	1	24.37
P14174	Macrophage migration inhibitory factor OS=Homo sapiens GN=MIF PE=1 SV=4	7.82609	1	1	1	12.468
Q99961	Endophilin-A2 OS=Homo sapiens GN=SH3GL1 PE=1 SV=1	8.69565	2	2	2	41.464
O75365	Protein tyrosine phosphatase type IVA 3 OS=Homo sapiens GN=PTP4A3 PE=1 SV=2	5.78035	1	1	1	19.522
Q12874	Splicing factor 3A subunit 3 OS=Homo sapiens GN=SF3A3 PE=1 SV=1	1.79641	1	1	1	58.812
Q96EU7	C1GALT1-specific chaperone 1 OS=Homo sapiens GN=C1GALT1C1 PE=1 SV=1	6.60377	1	1	1	36.358
Q96S19	UPF0585 protein C16orf13 OS=Homo sapiens GN=C16orf13 PE=1 SV=2	4.90196	1	1	1	22.564
P23469	Receptor-type tyrosine-protein phosphatase epsilon OS=Homo sapiens GN=PTPRE PE=1 SV=1	1.28571	1	1	1	80.59
Q8N271	Prominin-2 OS=Homo sapiens GN=PROM2 PE=1 SV=1	3.71703	2	2	2	91.825
O94804	Serine/threonine-protein kinase 10 OS=Homo sapiens GN=STK10 PE=1 SV=1	1.34298	1	1	1	112.065
P30408	Transmembrane 4 L6 family member 1 OS=Homo sapiens GN=TM4SF1 PE=1 SV=1	4.45545	1	3	1	21.617
Q9H074	Polyadenylate-binding protein-interacting protein 1 OS=Homo sapiens GN=PAIP1 PE=1 SV=1	2.50522	1	1	1	53.491
Q13242	Serine/arginine-rich splicing factor 9 OS=Homo sapiens GN=SRSF9 PE=1 SV=1	4.97738	1	1	1	25.526
Q6WKZ4	Rab11 family-interacting protein 1 OS=Homo sapiens GN=RAB11FIP1 PE=1 SV=3	0.935308	1	1	1	137.083
Q96NY8	Nectin-4 OS=Homo sapiens GN=NECTIN4 PE=1 SV=1	1.76471	1	1	1	55.42
Q9HC98-2	Isoform 2 of Serine/threonine-protein kinase Nek6 OS=Homo sapiens GN=NEK6	4.61095	1	1	1	39.818
Q2TAL8	Glutamine-rich protein 1 OS=Homo sapiens GN=QRICH1 PE=1 SV=1	1.03093	1	1	1	86.382
Q9Y653	Adhesion G-protein coupled receptor G1 OS=Homo sapiens GN=ADGRG1 PE=1 SV=2	1.443	1	1	1	77.688
Q7Z4V5	Hepatoma-derived growth factor-related protein 2 OS=Homo sapiens GN=HDGFRP2 PE=1 SV=1	2.23547	1	1	1	74.272
Q9Y224	UPF0568 protein C14orf166 OS=Homo sapiens GN=C14orf166 PE=1 SV=1	6.55738	1	1	1	28.051
P05362	Intercellular adhesion molecule 1 OS=Homo sapiens GN=ICAM1 PE=1 SV=2	1.69173	1	1	1	57.789
Q8N2F6	Armadillo repeat-containing protein 10 OS=Homo sapiens GN=ARMC10 PE=1 SV=1	3.207	1	1	1	37.517
P33316	Deoxyuridine 5'-triphosphate nucleotidohydrolase, mitochondrial OS=Homo sapiens GN=DUT PE=1 SV=4	6.74603	1	1	1	26.547
Q08J23	tRNA (cytosine(34)-C(5))-methyltransferase OS=Homo sapiens GN=NSUN2 PE=1 SV=2	1.43416	1	1	1	86.416
[truncated: 166 more rows]

## Sheet: Fraction 3 (2)
Uniprot Accession	Protein Description	Coverage	# Peptides	# PSMs	# Unique Peptides	MW [kDa]
[truncated: 1,253 more rows]
